# Supplementary material for: Comparative Transcriptome Analysis Identified Candidate Genes Related to Bailinggu Mushroom Formation and Genetic Markers for Genetic Analyses and Breeding
Source: Sci Rep. 2017 Aug 24;7:9266. doi: 10.1038/s41598-017-08049-z (PMC5571210; doi:10.1038/s41598-017-08049-z)
Supplement: Supplementary file 2 — Supplementary Dataset S1 [file 41598_2017_8049_MOESM2_ESM.xls]

## Sheet: 工作表1
Table S1. Characteristics of the 100 novel EST-SSR markers used in this study.
Locus	Motif	Forward Primer (5'-3')	Reverse Primer (5'-3')	Tₐ (℃)	Polymorphism
					P. eryngii subsp. tuoliensis (Bailinggu)	var. ferulae (Aweigu)	var. eryngii (Xingbaogu)
BlgSSR1	(CTC)6	GCATTCGAACTCTCCACCTC	GACTTCGATTCGCAAGAACC	60	Polymorphism	Polymorphism	Polymorphism
BlgSSR2	(TCG)5	TGATCGTGGTCATCTGGGTA	GTCCTATACCAGGCTGCTCG	60	Polymorphism	Polymorphism	Polymorphism
BlgSSR3	(GAG)5	CGTCGGCATATCGACTATCA	CTGGCTATGACTCCCATCGT	60	Polymorphism	Polymorphism	Polymorphism
BlgSSR4	(TA)7	ACTCGCACGACACTTCACTG	CAAGGATGTGGAATGCAATG	60	Polymorphism	monomorphism	Polymorphism
BlgSSR5	(CAG)5	GCATACTCTCAGCCGTCCTC	TTAGAGAGTGGCGGTCGAAT	60	Polymorphism	Polymorphism	Polymorphism
BlgSSR6	(TA)7	ATCTCACGTTGAGCAGGTCC	ACCTATCACGAGCCGCATAC	60	Polymorphism	Polymorphism	Polymorphism
BlgSSR7	(CGC)5	TTCAGTTCAGCGAACCCTCT	TTAGCCTTCTCGACGGTGTT	60	Polymorphism	Polymorphism	Polymorphism
BlgSSR8	(AT)7	TCCTCTATCTCGCCCATCAC	GGGACAGCCTATTCGAGGAT	60	Polymorphism	Polymorphism	monomorphism
BlgSSR9	(TGA)5	TCTTGGTCGAAGAAAGCGAT	CTTTCCGAGATGTACGCTCC	60	Polymorphism	monomorphism	monomorphism
BlgSSR10	(TTG)5	CCAGAGGGCGTATAGTGGTC	AACGACCAGGACACGATGAT	60	Polymorphism	Polymorphism	Polymorphism
BlgSSR11	(CCA)5a(CAC)6ctcggtctcgatccctaccaaagctatctcgacgatcatcataatcatcgtaaccaccagggccgggaccaggg(CCT)6	TCCATAATTGTCATCTCCCCA	AAATAATTACGACGGTGGGC	60	Polymorphism	Polymorphism	Polymorphism
BlgSSR12	(CGA)6	ACGGCGATACGAATGAAGTC	GGAAGACCATTGCTGATCGT	60	Polymorphism	Polymorphism	Polymorphism
BlgSSR13	(AT)9	GCCGCAAGAAATATCCAAGA	TCAGTCAGGGGAAGTGAACC	60	Polymorphism	monomorphism	Polymorphism
BlgSSR14	(GTC)5gccgcc(GTCGGT)9	ATCTGTCTCGCGGTGATTCT	CTCGAGACCCTTCTTGACCA	60	Polymorphism	Polymorphism	Polymorphism
BlgSSR15	(CCA)6	ACGTTGGAAACTCCGACATC	GTCGATGGTATCGGACGACT	60	Polymorphism	Polymorphism	Polymorphism
BlgSSR16	(GCT)7gagcgggttgtccaaatagtccaccagaaggttgctgctgttgagaaggctgtccaaagagtcccccagtagtcccaga(CTG)5	ATGAACCGAATCCACCAAAA	GGTAGTTTGTTCGGTCAGCC	60	Polymorphism	Polymorphism	Polymorphism
BlgSSR17	(TGC)6	AGTGTTTGTTCTCGGGGTTG	TTCTGTTCCGTCAGCATCAC	60	Polymorphism	Polymorphism	Polymorphism
BlgSSR18	(GCAAC)5	GTCCTGTCCATCGATGTGTG	GTTGTCTCTCTTTCCGTCCG	60	Polymorphism	Polymorphism	Polymorphism
BlgSSR19	(CAC)5	TGACCACCACCAATCGTAGA	CGTAACATCTGGGGAATGCT	60	monomorphism	Polymorphism	Polymorphism
BlgSSR20	(CCA)5	ATTGCACGATGACGCTACAG	AAAATGGCAAGATCTGCACC	60	Polymorphism	Polymorphism	Polymorphism
BlgSSR21	(GTG)6	ATTATCCTCCCTGCCTTCGT	CGTCTGAATGTCCACCCTTT	60	Polymorphism	Polymorphism	Polymorphism
BlgSSR22	(CGT)6	TTCGACATCTTCTTCCCCAC	ACCATCCATAGGTGCTCGTC	60	Polymorphism	Polymorphism	Polymorphism
BlgSSR23	(GGT)6	GAAGGTGCGAATATAAGCGG	ACTACGAAGGCCGTCCCTAT	60	Polymorphism	Polymorphism	Polymorphism
BlgSSR24	(GAG)14	ATCGGATTCGTTGTCGGTAG	CGGATTCCTCCTCTTCTTCC	60	Polymorphism	Polymorphism	Polymorphism
BlgSSR25	(TG)6	TGCATCCTCCTCTGCTACCT	ATACAATCGCCTCCGATCAC	60	Polymorphism	Polymorphism	Polymorphism
BlgSSR26	(ACA)5	AAGAGACCGCAAACGAAATG	CAAGGCGGGTGGTCTTAGTA	60	monomorphism	Polymorphism	monomorphism
BlgSSR27	(CGT)5	TCTTTGGTTCCAGTCCCAAC	GAGCAGAAGAAGGGCAGCTA	60	Polymorphism	monomorphism	Polymorphism
BlgSSR28	(GAG)7	GAGCCTTCGAAACGTAGCAC	CCCACATATCAACGTCATCG	60	Polymorphism	monomorphism	monomorphism
BlgSSR29	(GGTA)5	CGGTACGCAGATAGAGGGAG	ATCGTCTACCCAATGCCAAG	60	Polymorphism	monomorphism	Polymorphism
BlgSSR30	(CT)7ccgtttccttctctctttctctttctctttctccg(TC)9	TTTCCCCGCTTTATTGTTTG	ATGGGGAATGGGGATAAGAG	60	Polymorphism	No product	No product
BlgSSR31	(CTC)5	CAGCTCTGTCTTCTCCGTCC	GGTAAAGCAACTCGAGCGAC	60	Polymorphism	No product	No product
BlgSSR32	(GTG)6	GTAAATGTGGCGGAGGAAAG	CCACATGGAATGCAGATGAG	60	monomorphism	Polymorphism	monomorphism
BlgSSR33	(TGC)5	TCTCACGAGATGGTGGTGAC	CTACGGTGCAGTCGTGTTGT	60	monomorphism	monomorphism	monomorphism
BlgSSR34	(GCG)5	CATCCAAATCCAAATCCCAC	ATCTGAGCCTGGACATCGAC	60	Polymorphism	monomorphism	Polymorphism
BlgSSR35	(CGC)5	AACATGTTCTCCAAGGCCAC	ATGCGTGCTAACTGAACGTG	60	Polymorphism	monomorphism	monomorphism
BlgSSR36	(TCG)6	TTCTTGGTGCTCGATATCCC	ACGGTGGCATTGAAGAAGAC	60	Polymorphism	monomorphism	monomorphism
BlgSSR37	(CGA)7	ACAAAGGATACGGCCAACTG	TTGCTTCGCTTGAAGAGTGA	60	Polymorphism	monomorphism	Polymorphism
BlgSSR38	(CGT)6	TTCGCTTCTTCGTTTTTCGT	GCTAAATGGAGGGTGCGTTA	60	Polymorphism	No product	No product
BlgSSR39	(GCA)7	AGAAGAATGGCGGTCAGCTA	TGGTATAGTATGGGTGGCGG	60	Polymorphism	Polymorphism	Polymorphism
BlgSSR40	(CT)6	AAAGCTTAACTCACGCCCAG	TGGGACCATAGCTGGTTTTC	60	No product	No product	No product
BlgSSR41	(GA)6	ATATGCGGAGGAGAGGGAGT	TGGCGTAGAGTTCTTCGGTT	60	Polymorphism	Polymorphism	Polymorphism
BlgSSR42	(TC)7	CCACCCAAGTCATTCGTTCT	AGAATCTCCCGCGTTTACCT	60	Polymorphism	monomorphism	monomorphism
BlgSSR43	(TC)8	AGTAGTGTGCGTGCGAAGTG	GTTGATGCGGCTGGAATACT	60	Polymorphism	No product	No product
BlgSSR44	(AT)9	CTCAATCGACAAGCAATGGA	ATGTGATGCTGCGACTCAAG	60	Polymorphism	monomorphism	No product
BlgSSR45	(AGC)6	GCTCGAAGAAAAGGCAACTG	CGAAAAGCCTAGATGCTCCA	60	monomorphism	No product	No product
BlgSSR46	(TGTA)6	CCGTTCCTTCTTTTGCTCTG	AGGTATACAACCTGACGCGG	60	Polymorphism	monomorphism	No product
BlgSSR47	(GGC)7	CTTAACGTCGTCGTCCCATT	AACGTCGAGACATACCGGAC	60	Polymorphism	Polymorphism	monomorphism
BlgSSR48	(ACCG)7	ACCCCTTACGGACTAACGCT	CTGTTCTTGCTGTCCGTGAA	60	Polymorphism	monomorphism	monomorphism
BlgSSR49	(AT)8	CCACCGATTCTTGGACTCAT	GAGTGTCCCGAAGTCTGAGC	60	Polymorphism	monomorphism	monomorphism
BlgSSR50	(GGC)5	GGAGGTTGACGTGAACGAAT	GCGAAGATTCTACGAGTCCG	60	Polymorphism	monomorphism	Polymorphism
BlgSSR51	(CGA)6	CGGATCCGAACCTAGTCAAA	GCCGGTATATTCGTCCTTGA	60	monomorphism	monomorphism	monomorphism
BlgSSR52	(CCG)5	CATCCTCGGGTTGATGATTT	CAGCGGACCTTACTGAGGAG	60	No product	No product	No product
BlgSSR53	(CG)8	CCCTCTGCAAATCGTCTAGG	GAAATACGGGTATGCCAACG	60	Polymorphism	No product	No product
BlgSSR54	(AT)7	CTCATTGCGCACAACATTCT	CAATACCCTTTCTTGTCCGC	60	Polymorphism	No product	No product
BlgSSR55	(GCG)7	AGGTGTGTTGGGAGGTGAAG	CGGCTCGTCATTTATCCATT	60	Polymorphism	Polymorphism	Polymorphism
BlgSSR56	(CG)6	TCGCCGTCGTCTAATTCTTC	AGAAAGAATGGGGAGGAGGA	60	No product	No product	No product
BlgSSR57	(AT)8	CGCTTGGAGCTACCTACTGC	AACGTAGATGACGGGAGGTG	60	Polymorphism	No product	No product
BlgSSR58	(ACC)5	GCAGATATTGATGTCGCCCT	TGGAGTATAAGGTACGGCGG	60	Polymorphism	Polymorphism	No product
BlgSSR59	(CTC)5	CCGAAAGTCCAAAGTCCAAA	ACCCATTGTCCGTTTTGTGT	60	Polymorphism	No product	No product
BlgSSR60	(AAG)5	AAATGGGCTCTCGTGTCTTG	GCTTGGTGGACAGAGGAGAG	60	Polymorphism	Polymorphism	monomorphism
BlgSSR61	(GAC)5	GACGAGCTCATGAGTGGACA	CTCACTTCCGTAGTCGGCTC	60	monomorphism	monomorphism	monomorphism
BlgSSR62	(AT)6	TTGGTGGAGGAACTTTGAGG	GACGGATTCTTCGCACTCTC	60	Polymorphism	Polymorphism	monomorphism
BlgSSR63	(GAC)5	AGTTAGTAAACGCGCTCCGA	GTGACCTTTGTACGCCGTCT	60	monomorphism	monomorphism	monomorphism
BlgSSR64	(CG)6	AGTGGGAATACGAACGAACG	CACGACACCTTACCATGTGC	60	monomorphism	Polymorphism	monomorphism
BlgSSR65	(GTC)5	CTAAATAACCGTTCGCCCAA	GTTCTGTGGAAGAAGCAGGC	60	monomorphism	monomorphism	monomorphism
BlgSSR66	(CT)6	TTCGCTCATCCTAAGGCACT	CGAGTGGGAAGAAGCGTAAG	60	monomorphism	Polymorphism	Polymorphism
BlgSSR67	(CTC)5	AAGGATCCCTGGACGTTTCT	ATCTCCGCTGTGGTCAATTC	60	monomorphism	monomorphism	monomorphism
BlgSSR68	(CAG)6	AATTCAAGGGAATTGGGGAC	GGTTGCTGTTGTGGTTGTTG	60	No product	No product	No product
BlgSSR69	(CG)7	TCGAGTCTCCAAAGATGCCT	TGTGCCTCCTTAACCAGCTC	60	monomorphism	monomorphism	monomorphism
BlgSSR70	(TCC)5	TCGTGTCTCTACGTTCGTGC	AGACGAGAATGCGAACGACT	60	monomorphism	monomorphism	monomorphism
BlgSSR71	(CCA)5	ATTTCCATATCTTCCCCGCT	TCTTGAATCTGAGCACGCTG	60	Polymorphism	monomorphism	monomorphism
BlgSSR72	(AG)7	CGGTGCCAGTGTTCCTTATT	TGATTCCTGCCCTTTCATTC	60	Polymorphism	monomorphism	monomorphism
BlgSSR73	(CCGC)6	GCTAGTTTCTTGTCTGCCCG	ATTTAACGAGTGGGCCAGTG	60	Polymorphism	monomorphism	monomorphism
BlgSSR74	(AATG)6	CATCTTAGCCGCTGGTTTTC	ATTCCGTAAGTTGGGCAGTG	60	Polymorphism	Polymorphism	monomorphism
BlgSSR75	(CGT)6	AGTGCCATATGACCCAAAGC	CCCTATCGCACAAAAAGCAT	60	monomorphism	No product	Polymorphism
BlgSSR76	(GAG)5	CGAGGAAGGCGAGACAATAC	GTCCTCGTCGTCCTCTTCAG	60	monomorphism	monomorphism	Polymorphism
BlgSSR77	(TCA)6	ATGGTTACTTCGTGTTCCGC	CGTGCAGCAGACTTTCCATA	60	Polymorphism	Polymorphism	Polymorphism
BlgSSR78	(CGA)5	GAAAGCTCGCCATCAGACTC	AGAAGAAGCCCGAAGAGAGC	60	monomorphism	Polymorphism	Polymorphism
BlgSSR79	(CAA)6	CCACCACCTCGTTTCACTTT	AACTTGATCCATGGGCTGAG	60	Polymorphism	Polymorphism	Polymorphism
BlgSSR80	(TA)9	GCACCGACTATTTGCCGTAT	TTAGGAACATCCGGTGAAGC	60	monomorphism	monomorphism	Polymorphism
BlgSSR81	(AC)7	ACTGCGTCGTGGTGTACAAG	GTCGCTAAGTATCGGTGGGA	60	Polymorphism	No product	No product
BlgSSR82	(TCC)5	GTCCGCATCATCATCTTCCT	CATAAGCCCGGTAGATCGAA	60	Polymorphism	monomorphism	monomorphism
BlgSSR83	(TA)7	GCTAAACCTCTCATCGCCAG	TGGGCTGCACAGACAATAAG	60	Polymorphism	monomorphism	monomorphism
BlgSSR84	(GT)7	AAGGACACGCCAAAATGTTC	AAGTGGAACTGAAGCCATCG	60	Polymorphism	No product	No product
BlgSSR85	(CGC)5	TTATTGAAGTTGCCTTGCCC	TTTCGGCTTCATATCCTTCG	60	monomorphism	Polymorphism	Polymorphism
BlgSSR86	(CT)6	CTCCAAGAAGATGTCGGAGC	GAGGACTTCCTCCTGCCTTC	60	Polymorphism	No product	No product
BlgSSR87	(GGA)7	TGAAACTCGTCGTCTTGTGG	TTCACCAGGTCGTTCTCCTC	60	Polymorphism	Polymorphism	Polymorphism
BlgSSR88	(GA)6	AGTCTCGAACCCAATCCCTT	CGTTGACCAAGACCCATTCT	60	Polymorphism	Polymorphism	Polymorphism
BlgSSR89	(CG)6	GACCTCTGACCTCGTTCTGG	GAGGATGGAACAGTGGAGGA	60	Polymorphism	monomorphism	monomorphism
BlgSSR90	(TC)6	CTTATCGTCCCCGTTCTCAA	GTCCGGATTACACGGTGAAG	60	Polymorphism	Polymorphism	monomorphism
BlgSSR91	(TGC)5	CTCCCGGTATACCTCGTTCA	ATGTCAATCGTCTAAGCCGC	60	Polymorphism	monomorphism	Polymorphism
BlgSSR92	(CT)7	GCATTTCACCAGTGTTGTGG	CGGTTCGTGTCTATGTGGTG	60	monomorphism	monomorphism	monomorphism
BlgSSR93	(TCA)5(TCG)7	AATACCGGTGTTCAAGCCAG	CCGCATCAAACCCACTATCT	60	monomorphism	Polymorphism	monomorphism
BlgSSR94	(CAG)5	GTTGAGAAGGAGCGTTCCAG	GGGAGAATGGGATTGGACTT	60	Polymorphism	monomorphism	monomorphism
BlgSSR95	(CG)6	GTCACCCCCTCCATCCTATT	GGTACGTCATGTTCTGCACG	60	Polymorphism	monomorphism	monomorphism
BlgSSR96	(CCT)5	CTCGTCAATAACATCCGCCT	CCAAGAGGAGGACGAAGATG	60	Polymorphism	monomorphism	monomorphism
BlgSSR97	(TA)7	CAATCTTGCTACTCTCCGCC	AATCAACGACTGTTGGAGGG	60	monomorphism	No product	monomorphism
BlgSSR98	(GT)6(GC)6	GTACATCTGGGGAAGGGGAT	AGTGAGAAGTGGGGCTTCAA	60	Polymorphism	Polymorphism	Polymorphism
BlgSSR99	(TCC)5	CGCATTGTCGGTCTCAGTAA	ATTAGGGCTGGTCGTTGTTG	60	monomorphism	Polymorphism	Polymorphism
BlgSSR100	(TCC)6	CCCCGTCCTCTAGTTCATCA	AATACGGGTCGTCAGATTCG	60	Polymorphism	Polymorphism	Polymorphism
