# Supplementary material for: Comparative Transcriptome Analysis Identified Candidate Genes Related to Bailinggu Mushroom Formation and Genetic Markers for Genetic Analyses and Breeding
Source: Sci Rep. 2017 Aug 24;7:9266. doi: 10.1038/s41598-017-08049-z (PMC5571210; doi:10.1038/s41598-017-08049-z)
Supplement: Supplementary file 3 — Supplementary Dataset S2 [file 41598_2017_8049_MOESM3_ESM.xls]

## Sheet: Sheet1
Table S2 The detailed information for the three Pleurotus taxa populations
Number	Strain name	Species	Strain types	Source
1	CCMJ964	P. tuolesis (Bailinggu)	Wild stain	Xinjiang, China
2	CCMJ968	P. tuolesis (Bailinggu)	Wild stain	Xinjiang, China
3	CCMJ969	P. tuolesis (Bailinggu)	Wild stain	Xinjiang, China
4	CCMJ973	P. tuolesis (Bailinggu)	Wild stain	Xinjiang, China
5	CCMJ979	P. tuolesis (Bailinggu)	Wild stain	Xinjiang, China
6	CCMJ980	P. tuolesis (Bailinggu)	Wild stain	Xinjiang, China
7	CCMJ981	P. tuolesis (Bailinggu)	Wild stain	Xinjiang, China
8	CCMJ994	P. tuolesis (Bailinggu)	Wild stain	Xinjiang, China
9	CCMJ997	P. tuolesis (Bailinggu)	Wild stain	Xinjiang, China
10	CCMJ1002	P. tuolesis (Bailinggu)	Wild stain	Xinjiang, China
11	CCMJ828	P. tuolesis (Bailinggu)	cultivated strain	Jilin,China
12	CCMJ829	P. tuolesis (Bailinggu)	Wild stain	Xinjiang, China
13	CCMJ1123	P. tuolesis (Bailinggu)	cultivated strain	Shandong,China
14	CCMJ1157	P. tuolesis (Bailinggu)	cultivated strain	Heilongjiang,China
15	CCMJ1160	P. tuolesis (Bailinggu)	Wild stain	Xinjiang, China
16	CCMJ1161	P. tuolesis (Bailinggu)	Wild stain	Xinjiang, China
17	CCMJ1162	P. tuolesis (Bailinggu)	Wild stain	Xinjiang, China
18	CCMJ1165	P. tuolesis (Bailinggu)	Wild stain	Xinjiang, China
19	CCMJ1166	P. tuolesis (Bailinggu)	Wild stain	Xinjiang, China
20	CCMJ1170	P. tuolesis (Bailinggu)	Wild stain	Xinjiang, China
21	CCMJ1172	P. tuolesis (Bailinggu)	Wild stain	Xinjiang, China
22	CCMJ1173	P. tuolesis (Bailinggu)	Wild stain	Xinjiang, China
23	CCMJ1668	P. tuolesis (Bailinggu)	cultivated strain	Beijing,China
24	CCMJ1669	P. tuolesis (Bailinggu)	cultivated strain	Beijing,China
25	CCMJ1676	P. tuolesis (Bailinggu)	cultivated strain	Xinjiang, China
26	CCMJ812	P. tuolesis (Bailinggu)	cultivated strain	Xinjiang, China
27	CCMJ1148	P. tuolesis (Bailinggu)	cultivated strain	Sichuan,China
28	CCMJ1667	P. tuolesis (Bailinggu)	cultivated strain	Liaoning,China
29	CCMJ1171	P. tuolesis (Bailinggu)	Wild stain	Xinjiang, China
30	CCMJ1670	P. tuolesis (Bailinggu)	cultivated strain	Beijing,China
31	CCMJ1077	P. tuolesis (Bailinggu)	cultivated strain	Xinjiang, China
32	CCMJ814	P. tuolesis (Bailinggu)	cultivated strain	Xinjiang, China
33	CCMJ983	P. tuolesis (Bailinggu)	Wild stain	Xinjiang, China
34	CCMJ816	P. tuolesis (Bailinggu)	cultivated strain	Beijing,China
35	CCMJ1176	P. tuolesis (Bailinggu)	Wild stain	Xinjiang, China
36	CCMJ996	P. tuolesis (Bailinggu)	Wild stain	Xinjiang, China
37	CCMJ987	P. tuolesis (Bailinggu)	Wild stain	Xinjiang, China
38	CCMJ975	P. tuolesis (Bailinggu)	Wild stain	Xinjiang, China
39	CCMJ976	P. tuolesis (Bailinggu)	Wild stain	Xinjiang, China
40	CCMJ1097	P. tuolesis (Bailinggu)	Wild stain	Xinjiang, China
41	CCMJ999	P. tuolesis (Bailinggu)	Wild stain	Xinjiang, China
42	CCMJ1000	P. tuolesis (Bailinggu)	Wild stain	Xinjiang, China
43	CCMJ1001	P. tuolesis (Bailinggu)	Wild stain	Xinjiang, China
44	CCMJ1003	P. tuolesis (Bailinggu)	Wild stain	Xinjiang, China
45	CCMJ1119	P. tuolesis (Bailinggu)	cultivated strain	Shanghai,China
46	CCMJ1118	P. tuolesis (Bailinggu)	cultivated strain	Shanghai,China
47	CCMJ819	P. tuolesis (Bailinggu)	cultivated strain	Beijing,China
48	CCMJ1163	P. tuolesis (Bailinggu)	Wild stain	Xinjiang, China
49	CCMJ1164	P. tuolesis (Bailinggu)	Wild stain	Xinjiang, China
50	CCMJ1167	P. tuolesis (Bailinggu)	Wild stain	Xinjiang, China
51	CCMJ1175	P. tuolesis (Bailinggu)	Wild stain	Xinjiang, China
52	CCMJ1044	P. tuolesis (Bailinggu)	cultivated strain	Beijing,China
53	CCMJ1174	P. eryngii var. ferulea (Aweigu)	Wild stain	Xinjiang, China
54	CCMJ991	P. eryngii var. ferulea (Aweigu)	Wild stain	Xinjiang, China
55	CCMJ992	P. eryngii var. ferulea (Aweigu)	Wild stain	Xinjiang, China
56	CCMJ993	P. eryngii var. ferulea (Aweigu)	Wild stain	Xinjiang, China
57	CCMJ989	P. eryngii var. ferulea (Aweigu)	Wild stain	Xinjiang, China
58	CCMJ990	P. eryngii var. ferulea (Aweigu)	Wild stain	Xinjiang, China
59	CCMJ985	P. eryngii var. ferulea (Aweigu)	Wild stain	Xinjiang, China
60	CCMJ986	P. eryngii var. ferulea (Aweigu)	Wild stain	Xinjiang, China
61	CCMJ970	P. eryngii var. ferulea (Aweigu)	Wild stain	Xinjiang, China
62	CCMJ971	P. eryngii var. ferulea (Aweigu)	Wild stain	Xinjiang, China
63	CCMJ972	P. eryngii var. ferulea (Aweigu)	Wild stain	Xinjiang, China
64	CCMJ1150	P. eryngii var. ferulea (Aweigu)	cultivated strain	Sichuan,China
65	CCMJ825	P. eryngii var. ferulea (Aweigu)	cultivated strain	Shandong,China
66	CCMJ984	P. eryngii var. ferulea (Aweigu)	Wild stain	Xinjiang, China
67	CCMJ1717	P. eryngii var. ferulea (Aweigu)	cultivated strain	Shandong,China
68	CCMJ1732	P. eryngii var.eryngii (Xingbaogu)	cultivated strain	Jiangsu,China
69	CCMJ1066	P. eryngii var.eryngii (Xingbaogu)	cultivated strain	Sichuan,China
70	CCMJ656	P. eryngii var.eryngii (Xingbaogu)	cultivated strain	Fujian,China
71	CCMJ653	P. eryngii var.eryngii (Xingbaogu)	cultivated strain	Fujian,China
72	CCMJ657	P. eryngii var.eryngii (Xingbaogu)	cultivated strain	Fujian,China
73	CCMJ1072	P. eryngii var.eryngii (Xingbaogu)	cultivated strain	Beijing,China
74	CCMJ1130	P. eryngii var.eryngii (Xingbaogu)	cultivated strain	Fujian,China
75	CCMJ1683	P. eryngii var.eryngii (Xingbaogu)	cultivated strain	Jilin,China
76	CCMJ1102	P. eryngii var.eryngii (Xingbaogu)	cultivated strain	Shanghai,China
77	CCMJ1693	P. eryngii var.eryngii (Xingbaogu)	cultivated strain	Liaoning,China
78	CCMJ1699	P. eryngii var.eryngii (Xingbaogu)	cultivated strain	Shandong,China
79	CCMJ1707	P. eryngii var.eryngii (Xingbaogu)	cultivated strain	Shandong,China
80	CCMJ645	P. eryngii var.eryngii (Xingbaogu)	cultivated strain	Beijing,China
81	CCMJ1725	P. eryngii var.eryngii (Xingbaogu)	cultivated strain	Shandong,China
82	CCMJ1731	P. eryngii var.eryngii (Xingbaogu)	cultivated strain	Liaoning,China
