# Supplementary material for: Comparative Transcriptome Analysis Identified Candidate Genes Related to Bailinggu Mushroom Formation and Genetic Markers for Genetic Analyses and Breeding
Source: Sci Rep. 2017 Aug 24;7:9266. doi: 10.1038/s41598-017-08049-z (PMC5571210; doi:10.1038/s41598-017-08049-z)
Supplement: Supplementary file 4 — Supplementary Dataset S3 [file 41598_2017_8049_MOESM4_ESM.xls]

## Sheet: Sheet1
Table S3. Characteristics of the 26 polymorphic EST-SSR markers in the three Pleurotus taxa population.
Locus	Sample Size	Na	Ne	Ho	He	I	PIC
BlgSSR1	82	7	2.6204	0.268	0.622	1.2293	0.561
BlgSSR2	82	7	3.284	0.256	0.7	1.4534	0.659
BlgSSR3	82	7	2.1455	0.232	0.537	1.148	0.505
BlgSSR4	82	6	3.9705	0.317	0.753	1.5705	0.716
BlgSSR5	82	4	2.5245	0.244	0.608	1.1106	0.553
BlgSSR6	82	10	3.1815	0.244	0.69	1.5109	0.651
BlgSSR7	82	10	3.6915	0.195	0.734	1.7037	0.703
BlgSSR8	82	6	2.2541	0.085	0.56	1.0367	0.49
BlgSSR9	82	2	1.8299	0.305	0.456	0.6459	0.351
BlgSSR10	82	9	3.5057	0.39	0.719	1.5501	0.677
BlgSSR11	82	10	4.7319	0.549	0.794	1.7942	0.761
BlgSSR12	82	10	3.5605	0.512	0.724	1.6051	0.686
BlgSSR13	82	10	6.1016	0.378	0.841	1.9542	0.816
BlgSSR14	82	6	3.9002	0.488	0.748	1.4601	0.7
BlgSSR15	82	13	4.4179	0.402	0.778	1.7817	0.741
BlgSSR16	82	11	4.2289	0.683	0.768	1.7514	0.737
BlgSSR17	82	8	2.5728	0.354	0.615	1.2892	0.571
BlgSSR18	82	10	3.6623	0.573	0.731	1.5917	0.687
BlgSSR19	82	11	2.2417	0.122	0.557	1.2786	0.53
BlgSSR20	82	6	2.8425	0.195	0.652	1.3241	0.609
BlgSSR21	82	6	2.6928	0.207	0.633	1.1458	0.555
BlgSSR22	82	3	2.8282	0.183	0.65	1.0677	0.572
BlgSSR23	82	12	2.6816	0.354	0.631	1.5508	0.611
BlgSSR24	82	10	4.712	0.683	0.793	1.8009	0.761
BlgSSR25	82	12	6.1688	0.476	0.843	2.1353	0.825
BlgSSR26	82	4	1.642	0.098	0.393	0.6829	0.339
Mean	82	8.0769	3.3844	0.3382	0.6742	1.4297	0.6294
