# Supplementary material for: Comparative Transcriptome Analysis Identified Candidate Genes Related to Bailinggu Mushroom Formation and Genetic Markers for Genetic Analyses and Breeding
Source: Sci Rep. 2017 Aug 24;7:9266. doi: 10.1038/s41598-017-08049-z (PMC5571210; doi:10.1038/s41598-017-08049-z)
Supplement: Supplementary file 5 — Supplementary Dataset S4 [file 41598_2017_8049_MOESM5_ESM.xls]

## Sheet: 工作表1
Table S4. Characteristics of the 26 polymorphic EST-SSR markers in Xingbaogu population.
Locus	Sample Size	Na	Ne	Ho	He	I	PIC
BlgSSR1	15	3	1.40187	0.333333	0.286667	0.533962	0.26
BlgSSR2	15	2	1.14213	0	0.124444	0.24493	0.117
BlgSSR3	15	5	2.77778	0.466667	0.64	1.24872	0.594
BlgSSR4	15	4	2.47253	0.6	0.595556	1.07342	0.539
BlgSSR5	15	2	1.30058	0.266667	0.231111	0.392674	0.204
BlgSSR6	15	4	2.11268	0.2	0.526667	0.899446	0.445
BlgSSR7	15	4	3.38346	0.0666667	0.704444	1.28881	0.651
BlgSSR8	15	1	1	0	0	0	0
BlgSSR9	15	1	1	0	0	0	0
BlgSSR10	15	2	1.06888	0.0666667	0.0644444	0.146145	0.062
BlgSSR11	15	3	2.63158	0.933333	0.62	1.02965	0.548
BlgSSR12	15	3	2.66272	0.8	0.624444	1.02752	0.545
BlgSSR13	15	3	2.48619	0.8	0.597778	0.995076	0.526
BlgSSR14	15	2	1.47059	0.4	0.32	0.500402	0.269
BlgSSR15	15	5	2.77778	0.133333	0.64	1.20317	0.581
BlgSSR16	15	3	2.22772	0.866667	0.551111	0.882311	0.456
BlgSSR17	15	6	3.84615	1	0.74	1.54057	0.703
BlgSSR18	15	3	2.41935	0.8	0.586667	0.970116	0.509
BlgSSR19	15	6	1.80723	0.333333	0.446667	0.995803	0.43
BlgSSR20	15	3	1.6129	0.466667	0.38	0.682869	0.342
BlgSSR21	15	2	1.86722	0.0666667	0.464444	0.657158	0.357
BlgSSR22	15	2	1.38462	0.0666667	0.277778	0.450561	0.239
BlgSSR23	15	3	2.40642	0.466667	0.584444	0.948298	0.495
BlgSSR24	15	3	2.86624	0.933333	0.651111	1.07396	0.576
BlgSSR25	15	4	2.52809	0.733333	0.604444	1.05808	0.529
BlgSSR26	15	1	1	0	0	0	0
Mean	15	3.07692	2.06364	0.415385	0.433162	0.763218	0.3837
