# Supplementary material for: Comparative Transcriptome Analysis Identified Candidate Genes Related to Bailinggu Mushroom Formation and Genetic Markers for Genetic Analyses and Breeding
Source: Sci Rep. 2017 Aug 24;7:9266. doi: 10.1038/s41598-017-08049-z (PMC5571210; doi:10.1038/s41598-017-08049-z)
Supplement: Supplementary file 6 — Supplementary Dataset S5 [file 41598_2017_8049_MOESM6_ESM.xls]

## Sheet: 工作表1
Table S5. Characteristics of the 26 polymorphic EST-SSR markers in Aweigu population.
Locus	N	Na	Ne	Ho	He	I	PIC
BlgSSR1	15	2	1.38462	0.2	0.277778	0.450561	0.239
BlgSSR2	15	2	1.14213	0.133333	0.124444	0.24493	0.117
BlgSSR3	15	2	1.64234	0	0.391111	0.579915	0.315
BlgSSR4	15	1	1	0	0	0	0
BlgSSR5	15	3	1.40187	0.333333	0.286667	0.533962	0.26
BlgSSR6	15	4	2.23881	0.0666667	0.553333	1.05685	0.515
BlgSSR7	15	4	3.28467	0.0666667	0.695556	1.28212	0.644
BlgSSR8	15	3	2.01794	0.4	0.504444	0.831009	0.428
BlgSSR9	15	1	1	0	0	0	0
BlgSSR10	15	5	3.54331	0.666667	0.717778	1.3845	0.67
BlgSSR11	15	2	1.96507	0.2	0.491111	0.684232	0.371
BlgSSR12	15	7	3.23741	0.533333	0.691111	1.48423	0.659
BlgSSR13	15	1	1	0	0	0	0
BlgSSR14	15	3	1.49502	0.266667	0.331111	0.590515	0.294
BlgSSR15	15	9	3.68852	0.733333	0.728889	1.68168	0.704
BlgSSR16	15	6	4.28571	0.733333	0.766667	1.57986	0.731
BlgSSR17	15	2	1.14213	0.133333	0.124444	0.24493	0.117
BlgSSR18	15	2	1.14213	0.133333	0.124444	0.24493	0.117
BlgSSR19	15	6	3.87931	0.333333	0.742222	1.52189	0.702
BlgSSR20	15	3	1.22616	0.0666667	0.184444	0.388734	0.175
BlgSSR21	15	3	1.14504	0.133333	0.126667	0.29114	0.123
BlgSSR22	15	2	1.06888	0.0666667	0.0644444	0.146145	0.062
BlgSSR23	15	5	3.40909	0.266667	0.706667	1.31533	0.649
BlgSSR24	15	7	3.38346	0.4	0.704444	1.47448	0.661
BlgSSR25	15	5	2.44565	0.666667	0.591111	1.05816	0.507
BlgSSR26	15	4	2.18447	0.533333	0.542222	0.999907	0.495
Mean		3.61538	2.12899	0.271795	0.402735	0.771924	0.3675
