# Supplementary material for: Comparative Transcriptome Analysis Identified Candidate Genes Related to Bailinggu Mushroom Formation and Genetic Markers for Genetic Analyses and Breeding
Source: Sci Rep. 2017 Aug 24;7:9266. doi: 10.1038/s41598-017-08049-z (PMC5571210; doi:10.1038/s41598-017-08049-z)
Supplement: Supplementary file 7 — Supplementary Dataset S6 [file 41598_2017_8049_MOESM7_ESM.xls]

## Sheet: Stage I-VS-II
Table S6 The differentially expressed unigenes (DEGs) between four different developmental stages
Unigene	Length	Stage I-Expression	Stage II-Expression	log2FoldChange(Stage II/I)	Pvalue	Padj	Up/Down-Regulation	Anotation
CL1568.Contig17_All	3854	0	14.59	2.97229	0.00468779	0.0312552	Up	NA
Unigene4001_All	2066	1228.98	4527.91	2.83283	3.7e-52	2.55e-49	Up	NA
CL153.Contig1_All	2696	400	469.16	1.1527	2.31e-06	3.76e-05	Up	NA
CL4809.Contig1_All	2054	88.89	94.55	1.09765	2.68e-05	0.000338979	Up	gi|599123305|ref|XM_007388759.1|/8e-18/Punctularia strigosozonata HHB-11173 SS5 member of major facilitator multidrug-resistance DHA1 sub-family (PUNSTDRAFT_77049), partial mRNA
CL802.Contig3_All	1796	8556.57	2062.58	-1.09315	3.2e-06	5.05e-05	Down	NA
CL6893.Contig2_All	522	441.51	62.89	-1.76511	1.12e-09	3.41e-08	Down	NA
CL443.Contig2_All	7811	3765.89	651.5	-1.56845	4.9e-06	7.38e-05	Down	gi|170085716|ref|XM_001874047.1|/2e-12/Laccaria bicolor S238N-H82 Sly1 vesicle trafficking sec1-like protein partial mRNA
CL3618.Contig3_All	1195	107.98	1.51	-4.62735	2.17e-12	1.02e-10	Down	NA
Unigene4833_All	3712	8825.41	8459.51	1.07268	0.000803622	0.00685902	Up	gi|636614898|ref|XM_008040393.1|/2e-20/Trametes versicolor FP-101664 SS1 linoleate diol synthase (LDO2), partial mRNA
Unigene11704_All	384	1530.26	1485.83	1.03206	0.000140899	0.00147017	Up	gi|671153359|ref|XM_008717228.1|/4e-19/Cyphellophora europaea CBS 101466 plasma membrane proteolipid 3 partial mRNA
Unigene9123_All	977	1352.89	171	-1.94004	1.92e-05	0.000250715	Down	NA
CL3761.Contig1_All	976	4566.48	1109.12	-1.03743	4.87e-11	1.84e-09	Down	gi|636614304|ref|XM_008040096.1|/9e-13/Trametes versicolor FP-101664 SS1 ATP synthase partial mRNA
CL4786.Contig2_All	4077	926.14	155.25	-1.57531	1.31e-13	7.31e-12	Down	NA
Unigene2300_All	2164	34807.6	1972.95	-3.17121	3.18e-25	5.01e-23	Down	gi|308387174|dbj|AB551974.1|/0.0/Pleurotus ostreatus mRNA, regulated by blue-light stimulation, clone: MK-2010-22
Unigene4093_All	1425	341.8	54.05	-1.66005	4.5e-05	0.000536267	Down	NA
CL336.Contig8_All	2345	25.82	0	-4.0949	3.04e-05	0.000377843	Down	gi|354684738|gb|JN020144.1|/0.0/Pleurotus ostreatus isolate 5145 manganese peroxidase mRNA, complete cds
Unigene2221_All	4251	2058.1	454.93	-1.20249	2.17e-06	3.55e-05	Down	NA
CL5593.Contig2_All	2054	343.66	46.03	-1.89371	6.36e-08	1.41e-06	Down	gi|636602792|ref|XM_008034340.1|/5e-19/Trametes versicolor FP-101664 SS1 general substrate transporter mRNA
CL1301.Contig14_All	3934	49.06	2.73	-2.73087	0.000177057	0.0018034	Down	gi|299743106|ref|XM_001835493.2|/1e-21/Coprinopsis cinerea okayama7#130 #n# transforming growth factor beta regulator 1, mRNA
CL5580.Contig2_All	947	26.21	116.74	3.10469	6.27e-10	2.02e-08	Up	NA
CL4979.Contig1_All	3316	568.91	67.87	-2.03673	6.32e-16	4.7e-14	Down	gi|302683561|ref|XM_003031416.1|/1e-131/Schizophyllum commune H4-8 acetate--CoA ligase, partial mRNA
Unigene6935_All	2597	409.89	3742.83	4.1795	1.25e-108	3.19e-105	Up	NA
CL2955.Contig3_All	3806	1945.91	2549.86	1.42476	2.69e-25	4.28e-23	Up	gi|630347916|ref|XM_007865068.1|/4e-27/Gloeophyllum trabeum ATCC 11539 actin-like protein ARPC3 mRNA
CL3668.Contig1_All	901	1.17	93.51	6.16801	1.15e-17	1.01e-15	Up	NA
CL4249.Contig1_All	835	10.21	25.1	2.07308	0.000244082	0.00240271	Up	gi|170092069|ref|XM_001877222.1|/1e-08/Laccaria bicolor S238N-H82 hypothetical protein partial mRNA
Unigene2519_All	2476	1.78	36.83	4.53331	1.58e-08	4.03e-07	Up	NA
CL2442.Contig3_All	3690	750.73	134.51	-1.47386	1.93e-11	7.75e-10	Down	gi|599101731|ref|XM_007381292.1|/2e-16/Punctularia strigosozonata HHB-11173 SS5 amino acid transporter (PUNSTDRAFT_111859), partial mRNA
CL3123.Contig1_All	2071	105.24	145.97	1.43818	2.55e-05	0.000323243	Up	gi|630179215|ref|XM_007846569.1|/2e-06/Moniliophthora roreri MCA 2997 heat shock factor-binding protein 1-like partial mRNA
Unigene4403_All	2614	986.66	130.4	-1.9344	2.4e-13	1.28e-11	Down	gi|630171933|ref|XM_007844201.1|/2e-19/Moniliophthora roreri MCA 2997 snare complex subunit bet1 partial mRNA
Unigene11878_All	5972	573.31	851.93	1.51874	8.28e-12	3.52e-10	Up	gi|636620722|ref|XM_008043305.1|/1e-167/Trametes versicolor FP-101664 SS1 glucose-6-phosphate isomerase mRNA
CL2405.Contig4_All	2426	15027.8	2426.02	-1.65206	1.18e-05	0.000162302	Down	gi|636602924|ref|XM_008034406.1|/2e-12/Trametes versicolor FP-101664 SS1 hypothetical protein partial mRNA
Unigene1655_All	2143	6.44	21.33	2.27864	0.00606819	0.0388505	Up	NA
CL1056.Contig3_All	1343	48.87	56.64	1.1642	0.00636591	0.0403351	Up	gi|299747235|ref|XM_001836848.2|/5e-06/Coprinopsis cinerea okayama7#130 t## dihydroorotase, mRNA
Unigene2454_All	653	1715.46	184.16	-2.24516	1.95e-12	9.18e-11	Down	gi|568452827|ref|XM_006460003.1|/6e-07/Agaricus bisporus var. bisporus H97 hypothetical protein (AGABI2DRAFT_191832), mRNA
Unigene3852_All	694	95.28	17.26	-1.50391	0.0035218	0.0244832	Down	NA
CL2678.Contig3_All	1868	200.9	332.32	1.70381	8.68e-08	1.88e-06	Up	gi|597972052|ref|XM_007361044.1|/1e-10/Dichomitus squalens LYAD-421 SS1 OTU-domain-containing protein (DICSQDRAFT_97376), mRNA
CL6895.Contig1_All	2730	357.31	51.94	-1.77576	5.86e-09	1.6e-07	Down	NA
CL6808.Contig2_All	1129	18.57	49.72	2.34172	1.56e-06	2.64e-05	Up	gi|302678480|ref|XM_003028877.1|/4e-06/Schizophyllum commune H4-8 hypothetical protein, mRNA
Unigene5200_All	1537	189.06	31.97	-1.52709	6.99e-06	0.000101338	Down	NA
CL1792.Contig3_All	2959	940.72	972.14	1.04716	4.65e-24	6.8e-22	Up	gi|662706366|gb|KJ716894.1|/0.0/Pleurotus ostreatus strain 831 putative fst3 transcription factor (fst3) mRNA, complete cds
CL958.Contig1_All	1859	14.76	82.48	3.28205	1.24e-07	2.59e-06	Up	gi|394987244|gb|JQ412087.1|/3e-79/Pleurotus ostreatus clone G9 microsatellite sequence
CL755.Contig1_All	4860	1067.76	236.47	-1.06761	0.000692997	0.00601872	Down	gi|636607510|ref|XM_008036699.1|/3e-10/Trametes versicolor FP-101664 SS1 hypothetical protein mRNA
CL6461.Contig2_All	1962	708.04	88.58	-1.98149	6.19e-08	1.38e-06	Down	gi|238607945|ref|XM_002397061.1|/2e-06/Moniliophthora perniciosa FA553 hypothetical protein (MPER_02536) mRNA, partial cds
CL2316.Contig4_All	4655	244.59	274.23	1.13671	1.24e-06	2.13e-05	Up	gi|169850773|ref|XM_001832027.1|/2e-11/Coprinopsis cinerea okayama7#130 calcium-transporting ATPase 3, mRNA
CL156.Contig1_All	1670	481.05	589.57	1.37534	1.73e-07	3.5e-06	Up	NA
Unigene1029_All	1308	300.68	342.53	1.16745	3.19e-11	1.25e-09	Up	NA
CL6590.Contig1_All	3723	22.96	1091.86	4.38815	6.59e-06	9.63e-05	Up	NA
CL1911.Contig22_All	3794	1.15	27.85	3.85482	2.11e-05	0.000273248	Up	NA
CL4907.Contig1_All	2286	15.86	33.99	1.97522	3.08e-05	0.000383115	Up	NA
Unigene4802_All	2635	89.17	12.92	-1.74827	2.02e-05	0.000261697	Down	gi|628830512|ref|XM_007767370.1|/6e-10/Coniophora puteana RWD-64-598 SS2 terpene synthase mRNA
CL4033.Contig3_All	1740	553.9	580.72	1.0886	1.87e-15	1.33e-13	Up	gi|599123609|ref|XM_007388911.1|/3e-20/Punctularia strigosozonata HHB-11173 SS5 F-actin capping protein beta subunit (PUNSTDRAFT_55968), mRNA
CL471.Contig16_All	1831	0	6.06	3.35513	0.00113775	0.00932557	Up	NA
CL4445.Contig1_All	1863	502.17	99.52	-1.28149	0.000394938	0.00369172	Down	gi|44151598|gb|AY462111.1|/8e-24/Pleurotus djamor ketopantoate reductase-like protein (KPAR), GDP-fucose transporter-like protein (GDPF), glycine dehydrogenase-like protein (GLYDH), hypothetical protein PDUPA1 (PDUPA1) genes, complete cds; HD2 homeodomain mating-type protein (a2) gene, a2-A7 allele, complete cds; HD1 homeodomain mating-type protein (a1) gene, a1-A7 allele, complete cds; mitochond…
CL6077.Contig2_All	1735	62.43	6.49	-1.93425	0.000998321	0.00829227	Down	NA
CL480.Contig1_All	8903	2406.39	451.5	-1.43215	9.26e-18	8.23e-16	Down	gi|685401743|ref|XM_009221468.1|/2e-09/Gaeumannomyces graminis var. tritici R3-111a-1 DNA mismatch repair protein mutS partial mRNA
Unigene3830_All	1655	1.95	21.83	3.65675	2.79e-06	4.45e-05	Up	NA
CL4612.Contig5_All	4364	1095.03	236.98	-1.252	7.33e-05	0.000820969	Down	gi|169857684|ref|XM_001835438.1|/4e-52/Coprinopsis cinerea okayama7#130 #n# small nuclear ribonucleoprotein, mRNA
Unigene6812_All	2161	2626.47	333.28	-1.92167	1.84e-05	0.000241428	Down	gi|91761945|gb|DQ464016.1|/1e-29/Phanerochaete chrysosporium strain RP78 Fet3 protein mRNA, complete cds
CL6480.Contig2_All	3405	4859.73	960.48	-1.37105	3.58e-12	1.62e-10	Down	gi|169851341|ref|XM_001832309.1|/3e-83/Coprinopsis cinerea okayama7#130 RAN protein binding protein, mRNA
CL6798.Contig1_All	1493	696.63	173.18	-1.03667	0.000244583	0.0024068	Down	gi|636618840|ref|XM_008042364.1|/1e-15/Trametes versicolor FP-101664 SS1 hypothetical protein mRNA
CL936.Contig6_All	1553	1527.35	1845.86	1.26836	0.000315891	0.0030189	Up	gi|628839409|ref|XM_007771553.1|/4e-10/Coniophora puteana RWD-64-598 SS2 Aldo keto reductase partial mRNA
CL2979.Contig1_All	2526	10412.2	1827.21	-1.53313	1.17e-13	6.55e-12	Down	gi|695571720|ref|XM_009552904.1|/1e-130/Heterobasidion irregulare TC 32-1 glycosyltransferase family 3 protein partial mRNA
Unigene1806_All	2292	1189.68	199.71	-1.5417	8.01e-16	5.9e-14	Down	gi|636603272|ref|XM_008034580.1|/1e-53/Trametes versicolor FP-101664 SS1 cellobiohydrolaseI partial mRNA
Unigene11751_All	3774	218.62	255.38	1.25953	2.22e-08	5.48e-07	Up	gi|599398018|ref|XM_007400382.1|/8e-07/Phanerochaete carnosa HHB-10118-sp hypothetical protein (PHACADRAFT_263336), mRNA
CL1197.Contig1_All	1450	15.58	40.24	2.14595	9.99e-05	0.00108395	Up	NA
Unigene6034_All	1873	1383.09	38.19	-4.03745	5.25e-11	1.98e-09	Down	NA
CL4085.Contig4_All	2727	707.54	166.9	-1.08652	1.19e-08	3.1e-07	Down	gi|597906291|ref|XM_007300383.1|/3e-27/Stereum hirsutum FP-91666 SS1 winged helix DNA-binding domain-containing protein (STEHIDRAFT_51102), partial mRNA
CL757.Contig3_All	2445	27.02	0.24	-3.51859	0.000239875	0.00236625	Down	gi|675324092|gb|CP009080.1|/1e-10/Verticillium dahliae JR2 chromosome 4, complete sequence
Unigene5838_All	1119	499.07	60	-2.0843	4.44e-10	1.45e-08	Down	NA
Unigene2425_All	571	193.18	28.07	-1.7862	2.94e-05	0.000368647	Down	NA
CL537.Contig2_All	3094	9.23	195.83	4.55636	1.66e-09	4.91e-08	Up	NA
CL3094.Contig3_All	1453	6.92	75.61	4.07599	1.22e-11	5.05e-10	Up	gi|308387161|dbj|AB551961.1|/0.0/Pleurotus ostreatus mRNA, regulated by blue-light stimulation, clone: MK-2010-09
CL1107.Contig8_All	5844	41.36	74.4	1.87588	0.00153132	0.0120014	Up	NA
Unigene6241_All	1106	24.8	39.05	1.65624	0.000516478	0.0046564	Up	gi|169850831|ref|XM_001832056.1|/1e-09/Coprinopsis cinerea okayama7#130 endoglucanase II, mRNA
Unigene1618_All	399	82.74	14.75	-1.43012	0.000256652	0.00251678	Down	NA
Unigene504_All	4719	322.63	454.03	1.49079	9.41e-13	4.67e-11	Up	gi|628832270|ref|XM_007768249.1|/7e-08/Coniophora puteana RWD-64-598 SS2 glycoside hydrolase family 61 protein partial mRNA
CL3189.Contig3_All	3072	75.8	130.51	1.7611	5.51e-06	8.23e-05	Up	NA
CL4803.Contig4_All	9772	80.7	165.1	1.92601	1.11e-08	2.91e-07	Up	gi|636619770|ref|XM_008042829.1|/1e-07/Trametes versicolor FP-101664 SS1 DNA mismatch repair protein MutL partial mRNA
CL2119.Contig2_All	2147	1122.06	259.51	-1.10283	8.17e-12	3.48e-10	Down	gi|630352316|ref|XM_007867268.1|/2e-06/Gloeophyllum trabeum ATCC 11539 hypothetical protein partial mRNA
CL3815.Contig2_All	2012	0	12.18	2.87947	0.00619408	0.0394472	Up	gi|595778595|ref|XM_007267779.1|/3e-36/Fomitiporia mediterranea MF3/22 oxaloacetate acetylhydrolase (FOMMEDRAFT_88115), partial mRNA
Unigene3108_All	1072	177.43	15.06	-2.47814	3.38e-07	6.42e-06	Down	gi|394987229|gb|JQ412072.1|/1e-86/Pleurotus ostreatus clone A8 microsatellite sequence
CL2663.Contig2_All	3663	38.61	70.97	1.91957	2.31e-06	3.77e-05	Up	gi|517309970|emb|HF679023.1|/5e-08/Fusarium fujikuroi IMI 58289 draft genome, chromosome FFUJ_chr01
CL1852.Contig2_All	2548	79.25	83.43	1.02137	0.00200346	0.015207	Up	NA
CL4434.Contig1_All	1841	5.4	18.03	2.51315	0.000213	0.0021257	Up	NA
CL234.Contig2_All	1938	9.93	391.84	5.39604	4.32e-14	2.58e-12	Up	NA
CL1456.Contig2_All	1215	85.34	2.2	-3.66357	4.82e-08	1.09e-06	Down	NA
CL6808.Contig1_All	900	250.78	45.69	-1.43782	3.57e-07	6.75e-06	Down	NA
CL4797.Contig2_All	2473	675.31	114.29	-1.57448	9.51e-11	3.45e-09	Down	gi|595783821|ref|XM_007270392.1|/8e-06/Fomitiporia mediterranea MF3/22 hypothetical protein (FOMMEDRAFT_94735), partial mRNA
Unigene8007_All	998	17.92	27.79	1.5429	0.00129004	0.010367	Up	NA
Unigene10999_All	2291	747.08	1073.23	1.51989	2.32e-22	2.97e-20	Up	NA
Unigene6883_All	2128	1782.75	372.4	-1.29346	0.00221815	0.0165469	Down	gi|690563184|gb|KJ720284.1|/0.0/Pleurotus ostreatus strain 831 clone ltf3 putative poxc laccase transcription factor mRNA, complete cds
CL5500.Contig1_All	1800	2826.99	375.9	-1.86065	9.23e-06	0.000130125	Down	NA
CL704.Contig3_All	3583	24.27	0	-3.94038	7.44e-05	0.00083185	Down	gi|630351730|ref|XM_007866975.1|/3e-06/Gloeophyllum trabeum ATCC 11539 UAA transporter partial mRNA
Unigene8192_All	2716	56.83	90.73	1.71538	0.000134435	0.00140952	Up	NA
CL4456.Contig1_All	1174	623.07	155.19	-1.05258	0.000424137	0.00392689	Down	gi|597916056|ref|XM_007312311.1|/3e-10/Serpula lacrymans var. lacrymans S7.9 hypothetical protein (SERLADRAFT_454807), mRNA
CL1768.Contig3_All	2240	2747.58	10676.2	3.01948	1.61e-43	8.24e-41	Up	gi|308387187|dbj|AB551987.1|/0.0/Pleurotus ostreatus mRNA, regulated by blue-light stimulation, clone: MK-2010-35
CL2416.Contig2_All	3064	47.56	0	-2.8894	0.00600846	0.0385381	Down	NA
CL2637.Contig1_All	1863	176.27	0	-6.47609	5.25e-14	3.12e-12	Down	NA
CL6414.Contig3_All	1078	2.39	18.48	2.63117	0.0067272	0.0423576	Up	NA
Unigene8406_All	4104	568.97	639.82	1.19926	1.78e-12	8.45e-11	Up	gi|299752084|ref|XM_001830640.2|/8e-29/Coprinopsis cinerea okayama7#130 SeqLit isoleucine-tRNA ligase, mRNA
Unigene11491_All	2172	41.04	64.8	1.6678	1.57e-06	2.65e-05	Up	NA
CL413.Contig4_All	2948	63.53	115.45	1.71956	0.000251715	0.00247094	Up	gi|18375977|emb|AL356173.2|/4e-11/Neurospora crassa DNA linkage group II BAC contig B14D6
Unigene5527_All	990	415.46	81.06	-1.37384	4.19e-08	9.67e-07	Down	NA
CL527.Contig1_All	3072	30.66	0	-4.40959	4.55e-06	6.9e-05	Down	NA
Unigene9640_All	802	65.51	11.67	-1.44781	0.00182547	0.0139916	Down	NA
CL3122.Contig2_All	2839	229.73	596.09	2.43981	2.2e-13	1.18e-11	Up	gi|597907375|ref|XM_007300925.1|/3e-33/Stereum hirsutum FP-91666 SS1 RabGAP/TBC (STEHIDRAFT_92475), mRNA
CL2905.Contig1_All	4330	324.87	348.02	1.02647	5.95e-05	0.000688582	Up	gi|170118922|ref|XM_001890592.1|/3e-22/Laccaria bicolor S238N-H82 APC amino acid permease partial mRNA
CL715.Contig1_All	1198	167.52	258.74	1.52292	6.08e-05	0.000701875	Up	NA
Unigene9953_All	988	244.53	33.74	-1.85633	4.94e-06	7.44e-05	Down	NA
Unigene1810_All	3783	939.03	121.63	-1.94747	3.07e-19	3.14e-17	Down	gi|302694256|ref|XM_003036761.1|/3e-09/Schizophyllum commune H4-8 hypothetical protein, mRNA
CL2560.Contig2_All	1925	26.82	40.02	1.48494	0.000382996	0.00359201	Up	gi|170094665|ref|XM_001878519.1|/5e-13/Laccaria bicolor S238N-H82 glycoside hydrolase family 3 protein partial mRNA
CL3967.Contig1_All	773	2	22.93	3.31002	0.000302565	0.00290337	Up	NA
CL833.Contig18_All	5898	0	15.26	4.67019	1.13e-06	1.96e-05	Up	gi|372126688|gb|JN604981.1|/1e-09/Pleurotus eryngii pyrG gene upstream region genomic sequence
CL6707.Contig3_All	1106	93.77	172.65	1.83475	1.95e-11	7.79e-10	Up	gi|636613288|ref|XM_008039588.1|/4e-12/Trametes versicolor FP-101664 SS1 YjeF N-terminal domain-like protein mRNA
Unigene1820_All	6932	395.61	977.39	2.34873	3.94e-12	1.77e-10	Up	gi|568453656|ref|XM_006460277.1|/6e-06/Agaricus bisporus var. bisporus H97 RNA-dependent RNA polymerase (AGABI2DRAFT_220313), mRNA
CL635.Contig7_All	3101	0	23.75	5.17911	4.31e-08	9.94e-07	Up	NA
Unigene5341_All	1740	1014.43	228.24	-1.06865	0.000670102	0.00584956	Down	gi|347008289|gb|CP003003.1|/4e-10/Myceliophthora thermophila ATCC 42464 chromosome 2, complete sequence
Unigene841_All	859	369.1	617.41	1.7935	2.24e-08	5.53e-07	Up	NA
CL5553.Contig3_All	1393	41.28	2.53	-2.63341	0.000862977	0.00729274	Down	NA
Unigene2199_All	10086	516.77	541.98	1.11658	4.02e-06	6.19e-05	Up	gi|695536013|ref|XM_009543568.1|/4e-17/Heterobasidion irregulare TC 32-1 glycoside hydrolase family 31 protein partial mRNA
CL6220.Contig1_All	2409	230.79	342.99	1.55394	1.83e-09	5.41e-08	Up	gi|599114329|ref|XM_007385431.1|/1e-29/Punctularia strigosozonata HHB-11173 SS5 bifunctional tryptophan synthase TRP1 (PUNSTDRAFT_53573), mRNA
Unigene5776_All	1144	290.27	344.84	1.16773	1.84e-05	0.000240458	Up	NA
CL985.Contig9_All	2781	0	7.05	3.30726	0.00136006	0.0108485	Up	gi|589104640|ref|XM_006964281.1|/2e-07/Trichoderma reesei QM6a predicted protein (TRIREDRAFT_106116), partial mRNA
CL4007.Contig2_All	2038	33.06	60.78	1.84001	0.00502348	0.0331406	Up	NA
Unigene9201_All	3707	259.28	396.22	1.68919	9.03e-07	1.59e-05	Up	gi|599112731|ref|XM_007384910.1|/2e-10/Punctularia strigosozonata HHB-11173 SS5 thioredoxin-like protein (PUNSTDRAFT_53213), mRNA
Unigene8543_All	831	164.4	37.87	-1.15157	0.000630383	0.00555191	Down	NA
Unigene5074_All	1165	210.82	37.91	-1.4187	2e-05	0.000260341	Down	NA
Unigene4314_All	1245	1531.81	325.22	-1.2602	0.00662437	0.0418036	Down	NA
Unigene3454_All	1057	149.48	183.1	1.13853	0.00377812	0.0259641	Up	NA
CL1575.Contig1_All	2256	59.48	105.66	1.74968	0.00101174	0.0083889	Up	NA
Unigene3599_All	759	0.44	5.24	2.73716	0.00659861	0.0416503	Up	NA
CL3890.Contig2_All	2207	1112.5	273.15	-1.00284	5.63e-08	1.26e-06	Down	gi|630342908|ref|XM_007862564.1|/1e-07/Gloeophyllum trabeum ATCC 11539 MFS general substrate transporter partial mRNA
CL1180.Contig2_All	2730	38.17	3.26	-2.15838	0.00743028	0.0460945	Down	NA
CL5234.Contig2_All	772	9.69	117.94	4.14479	9.13e-08	1.96e-06	Up	NA
CL4462.Contig2_All	1424	49.83	8.82	-1.45189	0.00431297	0.0291213	Down	NA
CL1214.Contig4_All	3185	232.76	244.46	1.05563	1.36e-05	0.000184165	Up	NA
CL6695.Contig2_All	1349	113.83	21.92	-1.36885	0.000417656	0.00387362	Down	NA
Unigene10869_All	885	560.39	830.68	1.58858	2.58e-14	1.59e-12	Up	gi|242223979|ref|XM_002477483.1|/3e-09/Postia placenta Mad-698-R predicted protein, mRNA
CL985.Contig6_All	2893	0	28.68	3.41137	0.00111321	0.00914949	Up	gi|589104640|ref|XM_006964281.1|/2e-07/Trichoderma reesei QM6a predicted protein (TRIREDRAFT_106116), partial mRNA
CL4656.Contig5_All	4309	517.42	611.99	1.25757	2.52e-10	8.57e-09	Up	gi|595767099|ref|XM_007262031.1|/4e-18/Fomitiporia mediterranea MF3/22 protein kinase subdomain-containing protein PKL/CAK/Fmp29 (FOMMEDRAFT_138124), partial mRNA
CL505.Contig2_All	3390	52.77	5.11	-2.12919	0.00016601	0.00170134	Down	NA
CL5981.Contig2_All	1121	66.2	72.81	1.03767	0.00534442	0.0349146	Up	NA
CL2530.Contig8_All	6001	122.32	169.9	1.44319	3.88e-05	0.000468395	Up	NA
Unigene3902_All	945	16.03	34.88	1.98814	0.00406934	0.027702	Up	NA
Unigene5612_All	570	300.53	33.47	-2.10449	1.06e-08	2.8e-07	Down	NA
Unigene7394_All	870	861.16	205.07	-1.05707	4.82e-10	1.57e-08	Down	gi|695566792|ref|XM_009551626.1|/1e-11/Heterobasidion irregulare TC 32-1 hypothetical protein partial mRNA
CL2673.Contig3_All	3669	0	23.1	5.09384	8.26e-08	1.79e-06	Up	NA
CL337.Contig2_All	2592	144.17	33.92	-1.0564	0.000356528	0.00336392	Down	NA
CL1733.Contig3_All	1861	57.62	56.86	1.00228	0.00597896	0.0383664	Up	gi|595776365|ref|XM_007266664.1|/3e-08/Fomitiporia mediterranea MF3/22 amino acid transporter (FOMMEDRAFT_84784), partial mRNA
Unigene2742_All	1222	304.64	37.31	-1.98032	1.17e-13	6.56e-12	Down	gi|681091882|emb|FO904936.1|/1e-06/Podospora anserina genomic DNA, chromosome 1
CL1223.Contig23_All	7361	42.04	0	-4.67494	9.37e-07	1.64e-05	Down	gi|242213144|ref|XM_002472357.1|/6e-06/Postia placenta Mad-698-R predicted protein, mRNA
CL6560.Contig2_All	770	0	6.38	3.55924	0.000460136	0.00421423	Up	NA
CL290.Contig2_All	3370	145.51	328.25	2.2493	1.52e-08	3.88e-07	Up	NA
CL1335.Contig3_All	2379	368.11	83.34	-1.13239	2.5e-06	4.02e-05	Down	NA
CL3786.Contig2_All	2517	5.08	27.26	2.66667	0.00244438	0.0179588	Up	NA
CL1131.Contig2_All	2719	1062.74	1098.12	1.04956	5.19e-19	5.17e-17	Up	gi|242209378|ref|XM_002470492.1|/4e-79/Postia placenta Mad-698-R eukaryotic translation initiation factor 1A, mRNA
CL4487.Contig1_All	3102	693.41	166.72	-1.09613	5.49e-05	0.000641183	Down	gi|630217869|ref|XM_007859073.1|/1e-14/Moniliophthora roreri MCA 2997 nucleosome remodeling complex atpase subunit partial mRNA
CL1587.Contig3_All	3946	306.47	30.81	-2.20689	4.54e-05	0.000539391	Down	gi|597924965|ref|XM_007316765.1|/3e-06/Serpula lacrymans var. lacrymans S7.9 hypothetical protein (SERLADRAFT_414597), partial mRNA
CL710.Contig2_All	3581	10.74	111.32	3.67411	3.23e-05	0.000399097	Up	gi|169411989|gb|EU502619.1|/1e-179/Pleurotus ostreatus clone POCM-103 SSR marker genomic sequence
CL2049.Contig6_All	4445	171.56	810.88	3.02418	4.88e-13	2.51e-11	Up	NA
Unigene7590_All	2818	1536.75	3340.65	2.05827	2.86e-27	5.37e-25	Up	gi|597914028|ref|XM_007304251.1|/1e-17/Stereum hirsutum FP-91666 SS1 mitochondria import inner membrane translocase TIM44 subunit (STEHIDRAFT_97375), mRNA
CL1301.Contig27_All	3883	59.79	2.2	-3.29202	3.69e-05	0.000448622	Down	gi|299743106|ref|XM_001835493.2|/1e-21/Coprinopsis cinerea okayama7#130 #n# transforming growth factor beta regulator 1, mRNA
CL3843.Contig1_All	1261	69.7	116.67	1.7784	5.67e-08	1.27e-06	Up	NA
CL1860.Contig4_All	1708	33.21	0	-4.43766	3.83e-06	5.93e-05	Down	NA
Unigene9557_All	4516	11294.5	2748.67	-1.10616	0.00260784	0.0189278	Down	gi|299738006|ref|XM_001841474.2|/1e-128/Coprinopsis cinerea okayama7#130 atypical/HisK protein kinase atypical/HisK protein kinase, mRNA
CL380.Contig1_All	1884	396.64	67.78	-1.59219	1.84e-07	3.7e-06	Down	gi|599098364|ref|XM_007380184.1|/1e-10/Punctularia strigosozonata HHB-11173 SS5 mitochondrial distribution and morphology family 33 (PUNSTDRAFT_17700), partial mRNA
CL564.Contig5_All	976	24.25	0.24	-3.55694	0.000115887	0.00123995	Down	NA
Unigene3656_All	1360	2049.17	482.85	-1.10741	2.76e-10	9.3e-09	Down	gi|597986182|ref|XM_007364668.1|/1e-18/Dichomitus squalens LYAD-421 SS1 single hybrid motif-containing protein (DICSQDRAFT_84545), mRNA
Unigene3775_All	414	7.47	21.86	2.38372	4.75e-05	0.000561571	Up	NA
CL2160.Contig10_All	670	2	21	3.12048	0.000946587	0.00792327	Up	NA
CL3134.Contig1_All	2329	590.47	4047.38	3.82851	1.19e-39	4.86e-37	Up	NA
Unigene8089_All	4241	684.57	154.61	-1.15285	3.08e-08	7.34e-07	Down	gi|597975840|ref|XM_007362021.1|/2e-07/Dichomitus squalens LYAD-421 SS1 digestive organ expansion factor (DICSQDRAFT_133072), mRNA
Unigene12351_All	1288	46.17	116.97	2.34801	1.28e-05	0.000174843	Up	gi|146350519|emb|AM262993.1|/0.0/Pleurotus ostreatus cbhI-1 gene for cellulose 1,4-beta-cellobiosidase precursor, exons 1-4
CL5565.Contig1_All	1068	5.06	34.89	3.38976	3.75e-06	5.83e-05	Up	NA
CL2516.Contig4_All	6993	505.37	105.77	-1.27435	2.5e-08	6.1e-07	Down	gi|630206384|ref|XM_007855341.1|/7e-21/Moniliophthora roreri MCA 2997 dihydroxy-acid dehydratase partial mRNA
Unigene7682_All	3083	549.4	101.09	-1.40491	2.99e-14	1.82e-12	Down	NA
CL390.Contig1_All	1605	23.83	51.91	2.14049	1.66e-05	0.000219822	Up	gi|599114603|ref|XM_007385522.1|/1e-09/Punctularia strigosozonata HHB-11173 SS5 Cupredoxin (PUNSTDRAFT_45735), partial mRNA
CL2950.Contig1_All	3717	482.19	99.84	-1.28227	0.000415726	0.00386043	Down	NA
CL5826.Contig2_All	1100	568.01	81.05	-1.76291	4.72e-12	2.09e-10	Down	gi|597968798|ref|XM_007360204.1|/2e-32/Dichomitus squalens LYAD-421 SS1 N-terminal nucleophile aminohydrolase (DICSQDRAFT_176537), mRNA
CL711.Contig4_All	2907	179.11	210.56	1.20964	3.78e-07	7.12e-06	Up	gi|636624130|ref|XM_008045009.1|/3e-06/Trametes versicolor FP-101664 SS1 ARM repeat-containing protein partial mRNA
CL1208.Contig2_All	1141	1.87	25.22	2.83849	0.00511722	0.0336488	Up	NA
Unigene220_All	703	184.58	24.09	-1.91399	2.29e-08	5.62e-07	Down	NA
CL2213.Contig7_All	4754	119.93	299.29	2.07358	8.2e-07	1.46e-05	Up	gi|630182946|ref|XM_007847766.1|/4e-12/Moniliophthora roreri MCA 2997 abc transporter partial mRNA
Unigene3144_All	1496	295.91	48.14	-1.57672	7.71e-06	0.000110884	Down	gi|630175241|ref|XM_007845276.1|/9e-14/Moniliophthora roreri MCA 2997 succinate:fumarate antiporter partial mRNA
Unigene8265_All	1002	445.93	26.95	-2.97912	1.4e-14	8.92e-13	Down	NA
CL419.Contig1_All	2619	1510.12	269.22	-1.42148	2.93e-06	4.66e-05	Down	gi|599117921|ref|XM_007386614.1|/1e-85/Punctularia strigosozonata HHB-11173 SS5 oligosaccharyl transferase STT3 subunit (PUNSTDRAFT_122067), mRNA
Unigene2905_All	959	550.38	89.51	-1.62315	1.08e-13	6.09e-12	Down	NA
CL833.Contig10_All	5893	0	42.92	5.90197	6.53e-11	2.44e-09	Up	gi|372126688|gb|JN604981.1|/1e-09/Pleurotus eryngii pyrG gene upstream region genomic sequence
CL4279.Contig1_All	852	18799.8	3242.84	-1.53701	1.1e-09	3.37e-08	Down	NA
CL198.Contig12_All	1212	0	10.79	4.07443	4.26e-05	0.000509923	Up	NA
Unigene3069_All	1164	384.46	95.48	-1.00034	4.16e-05	0.000498809	Down	NA
CL4166.Contig1_All	584	29.97	199.95	3.69228	7.03e-32	1.74e-29	Up	gi|170097995|ref|XM_001880182.1|/7e-77/Laccaria bicolor S238N-H82 phosphoenolpyruvate carboxykinase partial mRNA
CL3897.Contig1_All	3181	83.44	10.05	-1.94917	4.74e-05	0.000561093	Down	gi|170086178|ref|XM_001874278.1|/2e-10/Laccaria bicolor S238N-H82 hypothetical protein partial mRNA
Unigene7093_All	2743	3301.4	733.07	-1.19581	1.91e-08	4.78e-07	Down	gi|169863126|ref|XM_001838134.1|/2e-44/Coprinopsis cinerea okayama7#130 ]# elongation factor g 1, mRNA
CL6643.Contig2_All	3433	291.59	602.34	2.06676	4.24e-23	5.84e-21	Up	NA
CL2759.Contig3_All	684	29.4	82	2.07041	0.000582847	0.00518509	Up	NA
CL1805.Contig1_All	1384	2241.7	566	-1.02358	2.88e-07	5.59e-06	Down	gi|597972346|ref|XM_007361119.1|/1e-150/Dichomitus squalens LYAD-421 SS1 26S proteasome subunit P45 (DICSQDRAFT_143278), partial mRNA
Unigene1479_All	1361	503.27	44.48	-2.53521	1.02e-08	2.71e-07	Down	NA
Unigene10184_All	1596	1206.41	244.65	-1.31234	4.19e-08	9.67e-07	Down	gi|636614122|ref|XM_008040005.1|/2e-14/Trametes versicolor FP-101664 SS1 mitochondrial carrier mRNA
CL4525.Contig1_All	2510	217.71	250.95	1.27739	4.56e-06	6.91e-05	Up	gi|157739379|gb|EU022247.1|/0.0/Phanerochaete chrysosporium casein kinase I mRNA, complete cds
CL6732.Contig1_All	2452	140.07	561.64	2.93287	1.59e-28	3.32e-26	Up	gi|628827716|ref|XM_007765972.1|/1e-20/Coniophora puteana RWD-64-598 SS2 aminotransferase partial mRNA
CL3460.Contig2_All	1907	76.32	263.62	2.83477	9.73e-15	6.37e-13	Up	NA
CL2579.Contig2_All	2762	48.35	98.83	2.04566	0.000124002	0.0013153	Up	gi|685398044|ref|XM_009219621.1|/9e-06/Gaeumannomyces graminis var. tritici R3-111a-1 hypothetical protein mRNA
CL1876.Contig9_All	3751	70.41	8.31	-1.84095	0.000336845	0.00319748	Down	NA
CL2778.Contig1_All	963	1055.91	226.67	-1.22792	1.09e-08	2.86e-07	Down	gi|630355114|ref|XM_007868667.1|/1e-11/Gloeophyllum trabeum ATCC 11539 Emopamil-binding protein mRNA
CL4762.Contig1_All	2161	2718.53	3127.82	1.27296	6.57e-05	0.000747092	Up	gi|630187191|ref|XM_007849126.1|/3e-14/Moniliophthora roreri MCA 2997 aldehyde dehydrogenase partial mRNA
CL6832.Contig1_All	3791	267.84	24.85	-2.43274	1.44e-14	9.2e-13	Down	NA
Unigene2412_All	3884	29.71	172.98	2.75721	0.000262056	0.00256356	Up	gi|599412853|ref|XM_007403172.1|/1e-08/Phanerochaete carnosa HHB-10118-sp hypothetical protein (PHACADRAFT_203097), partial mRNA
Unigene9535_All	2118	600.14	102.95	-1.58596	1.52e-09	4.52e-08	Down	NA
CL53.Contig18_All	3497	200.69	13.35	-2.75315	3.58e-09	1.02e-07	Down	NA
CL2257.Contig3_All	4894	7.37	30.03	2.50901	0.00278007	0.0199773	Up	gi|4886545|emb|AJ242638.1|/1e-117/Pleurotus ostreatus Chromosome IV RFLP marker L12-1841-U
CL1664.Contig1_All	4390	110.04	186.26	1.78412	3.37e-11	1.31e-09	Up	NA
CL1622.Contig1_All	467	4.36	18.04	2.60942	0.00012937	0.001363	Up	gi|597985804|ref|XM_007364569.1|/6e-06/Dichomitus squalens LYAD-421 SS1 hypothetical protein (DICSQDRAFT_154414), partial mRNA
CL6934.Contig1_All	1953	48.42	61.84	1.35509	0.000667929	0.00584019	Up	gi|573983316|ref|XM_006669516.1|/2e-12/Cordyceps militaris CM01 Fatty acid hydroxylase (CCM_04368), partial mRNA
CL3950.Contig2_All	2169	3.33	22.62	2.88863	0.000758381	0.00651121	Up	NA
Unigene11249_All	1089	80.83	122.89	1.63732	1.69e-08	4.28e-07	Up	gi|302698222|ref|XM_003038744.1|/6e-11/Schizophyllum commune H4-8 carbohydrate esterase family 1 protein, mRNA
CL5317.Contig2_All	4016	21.28	0	-3.92193	7.22e-05	0.000810304	Down	gi|170104704|ref|XM_001883531.1|/1e-12/Laccaria bicolor S238N-H82 hypothetical protein partial mRNA
Unigene12121_All	621	371.77	49.9	-1.89208	1.62e-07	3.31e-06	Down	gi|628844940|ref|XM_007773287.1|/3e-39/Coniophora puteana RWD-64-598 SS2 histone-fold-containing protein mRNA
Unigene3459_All	4162	784.33	118.6	-1.74464	5.25e-07	9.66e-06	Down	gi|170095702|ref|XM_001879037.1|/1e-08/Laccaria bicolor S238N-H82 SNF2 family DNA-dependent ATPase (CHR16217) partial mRNA
CL1495.Contig4_All	1321	1.15	10.07	3.03405	0.000674116	0.00588011	Up	NA
Unigene9078_All	1086	978.56	226.04	-1.11683	1.68e-14	1.06e-12	Down	NA
CL1940.Contig1_All	1071	1.2	11.55	2.78973	0.00499092	0.0329721	Up	NA
CL5660.Contig2_All	4144	336.33	51.17	-1.62911	6.19e-10	1.99e-08	Down	NA
CL2817.Contig1_All	862	1.2	17	3.48943	0.000127269	0.00134539	Up	NA
CL6270.Contig1_All	1898	214.59	412.99	1.95034	4.15e-12	1.85e-10	Up	NA
CL2116.Contig1_All	954	41.18	195.39	3.18961	3.5e-08	8.21e-07	Up	NA
CL985.Contig20_All	3011	0.8	11.74	2.92502	0.00413639	0.0281177	Up	gi|589104640|ref|XM_006964281.1|/2e-07/Trichoderma reesei QM6a predicted protein (TRIREDRAFT_106116), partial mRNA
CL2446.Contig1_All	1632	8.99	0	-2.83854	0.00634099	0.0402071	Down	NA
Unigene11066_All	1370	69.38	418.28	3.61866	3.73e-16	2.85e-14	Up	NA
Unigene7482_All	2104	448.6	616.9	1.4187	8.13e-10	2.56e-08	Up	gi|636622298|ref|XM_008044093.1|/0.0/Trametes versicolor FP-101664 SS1 RNAse L inhibitor-type ATP binding cassette protein partial mRNA
CL2312.Contig4_All	1654	427.44	452.46	1.12803	3.78e-06	5.87e-05	Up	gi|302680794|ref|XM_003030033.1|/2e-33/Schizophyllum commune H4-8 hypothetical protein, mRNA
Unigene2543_All	897	42.41	65.23	1.47964	0.000416526	0.00386658	Up	NA
CL6117.Contig2_All	703	39.49	83.34	2.00728	4.39e-08	1.01e-06	Up	NA
CL2716.Contig1_All	4260	221.64	311.73	1.52129	5.9e-08	1.32e-06	Up	gi|628832680|ref|XM_007768454.1|/3e-22/Coniophora puteana RWD-64-598 SS2 mannose-1-phosphate guanylyltransferase mRNA
Unigene10228_All	2978	1555.42	334.95	-1.20184	1.21e-13	6.73e-12	Down	NA
Unigene10729_All	1314	508.25	98.35	-1.35788	8.18e-08	1.77e-06	Down	gi|170097666|ref|XM_001880018.1|/3e-35/Laccaria bicolor S238N-H82 histone 2A (HTA16202) partial mRNA
CL2562.Contig1_All	2675	72.46	240.19	2.62447	2.8e-17	2.37e-15	Up	NA
CL4063.Contig2_All	1780	1282.59	3768.1	2.56656	1.56e-19	1.64e-17	Up	gi|13183345|gb|AF286097.1|AF286097/0.0/Pleurotus sajor-caju heat-induced catalase mRNA, complete cds
CL6015.Contig2_All	1999	3508.2	749.72	-1.17113	4.57e-11	1.74e-09	Down	gi|630202194|ref|XM_007853970.1|/6e-34/Moniliophthora roreri MCA 2997 rnp domain-containing protein partial mRNA
CL1839.Contig5_All	3055	0	6.69	3.49773	0.000654544	0.00573779	Up	NA
CL6215.Contig2_All	2708	35.78	55.68	1.58217	0.00760889	0.0470163	Up	NA
CL1662.Contig2_All	750	233.1	54.34	-1.06628	0.00302293	0.0214706	Down	NA
CL1602.Contig2_All	972	77.21	812.82	4.21136	5.81e-17	4.8e-15	Up	NA
CL3441.Contig2_All	1038	34.86	2.85	-2.29148	0.00645286	0.0408401	Down	gi|630221509|ref|XM_007860259.1|/9e-07/Moniliophthora roreri MCA 2997 ribonuclease h2 subunit a partial mRNA
CL5127.Contig2_All	1142	8.07	52.46	3.45007	8.23e-07	1.46e-05	Up	NA
Unigene5093_All	2437	852.01	193.52	-1.14245	1.84e-07	3.7e-06	Down	NA
Unigene1957_All	2795	53.6	76.64	1.60249	0.000409305	0.00380833	Up	gi|38566976|emb|BX842627.1|/6e-10/Neurospora crassa DNA linkage group I BAC clone B8J22
CL6183.Contig2_All	1528	240.45	1301.22	3.18551	1.76e-07	3.54e-06	Up	NA
CL4449.Contig3_All	2237	341.9	518.76	1.65506	2.26e-14	1.41e-12	Up	NA
Unigene8796_All	1082	248.15	63.87	-1.03035	0.00718011	0.0448089	Down	gi|149237379|ref|XM_001524517.1|/4e-06/Lodderomyces elongisporus NRRL YB-4239 hypothetical protein (LELG_04539) partial mRNA
CL1061.Contig1_All	1009	17.25	0.24	-3.05559	0.00158871	0.0123995	Down	NA
Unigene7573_All	515	262.04	61.92	-1.05257	0.000192357	0.00194378	Down	gi|695541214|ref|XM_009544927.1|/2e-15/Heterobasidion irregulare TC 32-1 hypothetical protein partial mRNA
CL5011.Contig2_All	5411	1252.87	1305.62	1.12267	5.21e-08	1.17e-06	Up	gi|636611558|ref|XM_008038723.1|/5e-52/Trametes versicolor FP-101664 SS1 malate dehydrogenase mRNA
CL4067.Contig3_All	1985	504.31	108.09	-1.20865	3.2e-06	5.05e-05	Down	gi|636609396|ref|XM_008037642.1|/1e-10/Trametes versicolor FP-101664 SS1 tRNA modification GTPase TrmE partial mRNA
CL6832.Contig2_All	1578	386	41.75	-2.13831	2.21e-10	7.57e-09	Down	NA
CL3922.Contig1_All	1357	573.62	17.81	-3.89341	4.78e-32	1.21e-29	Down	NA
CL5491.Contig1_All	2749	0.44	12.48	4.00891	1.64e-05	0.000218319	Up	NA
CL875.Contig1_All	1034	4.29	27.59	2.8431	0.00177667	0.0136808	Up	gi|702073676|emb|FO906023.1|/3e-16/Leptosphaeria maculans lepidii ibcn84_scaffold00001 complete sequence
CL2241.Contig6_All	1979	0	11.6	4.28529	1.24e-05	0.000169756	Up	gi|671694692|emb|LK023332.1|/3e-11/Absidia idahoensis var. thermophila genome assembly Lramosa_hybrid_454_Illumina ,scaffold SCAF27
Unigene11067_All	1923	24.63	74.05	2.56742	2.73e-12	1.25e-10	Up	gi|170106216|ref|XM_001884285.1|/1e-07/Laccaria bicolor S238N-H82 cytochrome P450 (P450_CYP52-2) partial mRNA
Unigene1423_All	1363	1.2	16.56	3.39116	0.000188529	0.00190921	Up	NA
CL1031.Contig5_All	4230	44.51	0.49	-3.69977	3.55e-05	0.000433374	Down	gi|169412016|gb|EU502646.1|/0.0/Pleurotus ostreatus clone POCM-451 SSR marker genomic sequence
CL2610.Contig2_All	835	37.32	43.12	1.18223	0.00312304	0.0220759	Up	gi|702066572|emb|FO905652.1|/5e-11/Leptosphaeria biglobosa brassicae b35_scaffold00012 complete sequence
CL6023.Contig3_All	781	19.52	0.33	-3.32461	0.000451059	0.00414618	Down	NA
Unigene7957_All	548	1191.69	3.12	-7.00631	3.5e-37	1.22e-34	Down	gi|597995372|ref|XM_007367048.1|/7e-06/Dichomitus squalens LYAD-421 SS1 hypothetical protein (DICSQDRAFT_32454), partial mRNA
CL2730.Contig2_All	3024	266.47	52.48	-1.26601	0.0022292	0.0166073	Down	gi|597984100|ref|XM_007364133.1|/5e-14/Dichomitus squalens LYAD-421 SS1 Clavaminate synthase-like protein (DICSQDRAFT_103145), mRNA
CL1481.Contig2_All	2236	197.05	37.27	-1.36771	1.21e-06	2.08e-05	Down	NA
CL2505.Contig4_All	2449	135.16	190.13	1.41704	6.77e-05	0.000766039	Up	gi|630360270|ref|XM_007871219.1|/3e-08/Gloeophyllum trabeum ATCC 11539 acetyl-CoA synthetase-like protein mRNA
CL6498.Contig1_All	1188	942.05	100.36	-2.24321	3.55e-16	2.74e-14	Down	NA
CL85.Contig5_All	3395	35.32	0.33	-3.97896	1.86e-05	0.00024351	Down	NA
CL4830.Contig1_All	3055	640.97	119.46	-1.40359	1.58e-06	2.66e-05	Down	NA
CL2542.Contig3_All	3197	0	13.18	2.87315	0.00632022	0.0401087	Up	NA
CL2267.Contig2_All	1853	159.24	24.15	-1.66275	1.51e-05	0.000202009	Down	NA
CL612.Contig9_All	4580	54.8	88.96	1.74249	4.53e-05	0.000538484	Up	NA
CL5909.Contig3_All	697	24.56	2.32	-2.05495	0.00651699	0.0412275	Down	NA
CL3466.Contig1_All	2190	204.12	44.79	-1.19078	0.0062501	0.0397353	Down	NA
CL6516.Contig1_All	2666	520.26	111.47	-1.23922	4.39e-07	8.17e-06	Down	gi|618809140|ref|XM_007307204.1|/8e-31/Stereum hirsutum FP-91666 SS1 aconitate hydratase (STEHIDRAFT_62965), partial mRNA
CL4648.Contig1_All	5007	8328.99	1065.53	-2.04281	1.14e-08	2.99e-07	Down	NA
Unigene665_All	4214	2585.28	497.52	-1.39198	1.4e-09	4.21e-08	Down	gi|630183333|ref|XM_007847892.1|/4e-15/Moniliophthora roreri MCA 2997 pfkb family partial mRNA
CL631.Contig2_All	2699	108.12	173.78	1.59203	2.09e-05	0.00027116	Up	gi|630341928|ref|XM_007862074.1|/3e-12/Gloeophyllum trabeum ATCC 11539 MFS general substrate transporter partial mRNA
CL2145.Contig5_All	1705	559.22	83.69	-1.83035	0.00341858	0.0238539	Down	NA
CL4201.Contig1_All	1481	64.99	76.39	1.27819	0.00130084	0.0104375	Up	NA
Unigene8841_All	2521	590.6	123.58	-1.26207	8.33e-09	2.24e-07	Down	gi|636615298|ref|XM_008040593.1|/1e-35/Trametes versicolor FP-101664 SS1 MFS general substrate transporter partial mRNA
CL4284.Contig8_All	3385	19.51	32.71	1.68552	0.00182769	0.0140042	Up	gi|597977786|ref|XM_007362517.1|/7e-07/Dichomitus squalens LYAD-421 SS1 hypothetical protein (DICSQDRAFT_159813), mRNA
Unigene1049_All	2080	36.56	100.82	2.43789	1.28e-08	3.3e-07	Up	NA
Unigene8709_All	1764	225.9	26.35	-2.12555	2.49e-06	4.01e-05	Down	NA
Unigene2745_All	1061	236.1	45.03	-1.29802	6.53e-06	9.55e-05	Down	NA
CL3226.Contig8_All	2348	0	8.45	3.92302	9.16e-05	0.00100279	Up	NA
CL5044.Contig3_All	1072	9.6	92.16	4.04043	3.94e-12	1.77e-10	Up	NA
CL3486.Contig3_All	3803	127.35	168.89	1.4297	1.38e-07	2.86e-06	Up	NA
CL176.Contig4_All	5911	203.36	600.07	2.48652	7.29e-05	0.000817088	Up	gi|156558206|emb|AJ970312.1|/0.0/Hebeloma cylindrosporum mRNA for elongation factor (ef1 alpha gene)
CL5675.Contig1_All	2689	2.39	211.61	6.34737	4.57e-18	4.18e-16	Up	NA
Unigene9261_All	2708	1000.03	173.89	-1.5138	2.62e-17	2.24e-15	Down	gi|299747003|ref|XM_001839336.2|/1e-11/Coprinopsis cinerea okayama7#130 t## mRNA 3'-end-processing protein RNA14, mRNA
CL2793.Contig2_All	1228	742.59	1535.78	2.08543	5.08e-19	5.08e-17	Up	gi|628827478|ref|XM_007765853.1|/2e-08/Coniophora puteana RWD-64-598 SS2 Ureohydrolase partial mRNA
Unigene1022_All	1429	10.72	23.36	2.04893	0.0054337	0.0353797	Up	NA
CL4056.Contig1_All	4792	550.55	566.93	1.0498	6.14e-08	1.37e-06	Up	gi|630207099|ref|XM_007855575.1|/7e-08/Moniliophthora roreri MCA 2997 sh3 domain-containing protein partial mRNA
CL1339.Contig1_All	943	22.81	0	-4.09347	2.69e-05	0.000339524	Down	NA
CL985.Contig13_All	2947	0	10.67	4.07207	4.17e-05	0.00050001	Up	gi|589104640|ref|XM_006964281.1|/2e-07/Trichoderma reesei QM6a predicted protein (TRIREDRAFT_106116), partial mRNA
CL1915.Contig3_All	2272	35.64	0.73	-2.9849	0.0013376	0.0106982	Down	NA
Unigene5357_All	1958	1167.58	255.57	-1.18867	5.7e-06	8.46e-05	Down	gi|302697094|ref|XM_003038180.1|/1e-07/Schizophyllum commune H4-8 hypothetical protein, mRNA
CL2441.Contig3_All	7769	260.7	57.05	-1.27729	0.00464667	0.0310031	Down	gi|628845968|ref|XM_007773610.1|/1e-07/Coniophora puteana RWD-64-598 SS2 CBF-domain-containing protein partial mRNA
Unigene1353_All	515	145.88	29.44	-1.26414	0.000676164	0.00589615	Down	NA
CL6738.Contig2_All	1751	41.09	116.77	2.36479	1.42e-06	2.41e-05	Up	gi|597579438|ref|XM_007292714.1|/2e-06/Marssonina brunnea f. sp. 'multigermtubi' MB_m1 putative MFS nicotinic acid transporter Tna1 (MBM_04887), mRNA
Unigene8126_All	2043	228.71	42.19	-1.40523	3.03e-07	5.82e-06	Down	gi|592961806|gb|KC879318.1|/0.0/Pleurotus eryngii var. eryngii pheromone receptor STE3.3.3 mRNA, complete cds
Unigene5375_All	2236	191	45.41	-1.04454	0.000453434	0.00416394	Down	gi|628832688|ref|XM_007768458.1|/5e-07/Coniophora puteana RWD-64-598 SS2 Aldo keto reductase mRNA
CL2915.Contig2_All	4372	967.95	1271.08	1.26328	0.000854315	0.00722604	Up	NA
CL3280.Contig1_All	3303	148.92	25.37	-1.54452	0.000955699	0.00798768	Down	NA
CL4998.Contig3_All	1173	82.45	98.58	1.28638	1.07e-05	0.000148268	Up	gi|409971501|gb|AC253749.1|/2e-11/Agaricus bisporus clone FWBA53-J13, complete sequence
CL4945.Contig1_All	3785	169.35	28.71	-1.50322	2.08e-05	0.000269788	Down	NA
CL3004.Contig1_All	1678	94.49	133.8	1.52659	6e-05	0.000693725	Up	NA
CL4681.Contig1_All	2332	93.41	1177.39	4.64504	1.02e-33	2.85e-31	Up	gi|630186910|ref|XM_007849035.1|/2e-06/Moniliophthora roreri MCA 2997 proteasome component pup2 partial mRNA
CL213.Contig6_All	2928	11.7	0	-2.96127	0.00434501	0.0292815	Down	NA
Unigene6623_All	1657	1236.75	221.69	-1.49307	1.68e-07	3.41e-06	Down	gi|695542516|ref|XM_009545275.1|/6e-06/Heterobasidion irregulare TC 32-1 hypothetical protein partial mRNA
CL4840.Contig1_All	3086	556.58	643.56	1.27244	3.03e-07	5.83e-06	Up	NA
CL1940.Contig4_All	1119	8	58.25	2.7565	0.00595175	0.038205	Up	NA
Unigene7166_All	1013	683.89	135.83	-1.34741	8.45e-11	3.11e-09	Down	NA
Unigene1518_All	1747	2969.22	3394.69	1.12954	1.74e-05	0.000229595	Up	gi|568458125|ref|XM_006461762.1|/6e-09/Agaricus bisporus var. bisporus H97 aminopeptidase (AGABI2DRAFT_222775), mRNA
CL4124.Contig2_All	1523	58.05	62.72	1.15908	0.000742303	0.00639178	Up	gi|630342030|ref|XM_007862125.1|/5e-06/Gloeophyllum trabeum ATCC 11539 hypothetical protein partial mRNA
CL4355.Contig3_All	1587	152.15	8.88	-3.00503	1.5e-12	7.2e-11	Down	NA
CL4210.Contig2_All	3246	57.12	72.63	1.32436	0.000704144	0.00610653	Up	NA
Unigene8854_All	1896	2171.28	467.46	-1.22491	1.34e-08	3.45e-07	Down	NA
Unigene6012_All	1328	2071.4	489.75	-1.07294	1.72e-14	1.09e-12	Down	gi|169845590|ref|XM_001829463.1|/4e-25/Coprinopsis cinerea okayama7#130 mitochondrial 54S ribosomal protein RML2, partial mRNA
CL3954.Contig1_All	2049	389.14	481.74	1.17235	0.000372457	0.00350483	Up	gi|242222703|ref|XM_002477014.1|/8e-12/Postia placenta Mad-698-R smf Mn2+ and Fe2+ transporter-like protein, mRNA
CL558.Contig2_All	3264	13.08	103.66	3.22106	6.15e-05	0.000707143	Up	NA
CL6892.Contig1_All	2243	167.02	169	1.05124	0.00023154	0.00229286	Up	gi|630187976|ref|XM_007849380.1|/2e-06/Moniliophthora roreri MCA 2997 lipase class 3 partial mRNA
CL6413.Contig2_All	3145	339.67	473.87	1.4372	3.97e-08	9.2e-07	Up	gi|337271835|gb|HQ699071.1|/0.0/Pleurotus eryngii var. tuoliensis trehalose-6-phosphate synthase (TPS) mRNA, partial cds
CL1681.Contig1_All	2199	4.72	131.93	5.10777	3.98e-16	3.04e-14	Up	gi|695574829|ref|XM_009553633.1|/2e-21/Heterobasidion irregulare TC 32-1 Metallo peptidase M36 mRNA
CL7008.Contig3_All	1545	1839.95	425.95	-1.19119	0.000320596	0.00305643	Down	NA
CL3957.Contig1_All	4071	493.9	90.58	-1.4427	3.43e-06	5.38e-05	Down	NA
CL3232.Contig2_All	2381	249.07	368.51	1.55031	1.44e-12	6.91e-11	Up	gi|630175938|ref|XM_007845503.1|/3e-27/Moniliophthora roreri MCA 2997 translation initiation factor eif-2b subunit epsilon partial mRNA
CL4363.Contig2_All	1399	78.25	92.67	1.18468	0.00572798	0.036924	Up	gi|636608692|ref|XM_008037290.1|/8e-08/Trametes versicolor FP-101664 SS1 hypothetical protein partial mRNA
Unigene1784_All	2336	635.46	145.59	-1.14879	3.25e-05	0.000400913	Down	NA
Unigene7569_All	868	3.72	21.16	3.10276	5.09e-06	7.64e-05	Up	NA
CL3210.Contig7_All	1839	200.1	487.71	2.25102	2.47e-26	4.22e-24	Up	NA
CL1873.Contig12_All	2287	227.26	2.44	-3.83586	1.41e-05	0.000191049	Down	NA
CL1223.Contig18_All	2464	11.63	0	-2.90306	0.00540508	0.0352293	Down	NA
Unigene2715_All	1035	203.46	233.9	1.19127	2.97e-05	0.00037077	Up	NA
CL2570.Contig2_All	1311	394.52	90.18	-1.08375	0.00655745	0.0414276	Down	NA
Unigene9307_All	987	3535.92	630.71	-1.5326	1.52e-07	3.13e-06	Down	NA
Unigene9988_All	5205	2641.46	596.94	-1.1358	1.11e-10	4.01e-09	Down	gi|695584714|ref|XM_009555148.1|/1e-06/Heterobasidion irregulare TC 32-1 hypothetical protein partial mRNA
Unigene9289_All	1234	1606.74	1827.63	1.14541	2.88e-06	4.59e-05	Up	NA
CL461.Contig12_All	6214	146	6.76	-2.73248	0.000930765	0.00780011	Down	NA
Unigene12228_All	871	0	4.11	2.86723	0.00608282	0.0389353	Up	NA
Unigene329_All	1505	18.17	32.34	1.83549	0.00566426	0.0365969	Up	NA
Unigene7518_All	1704	26.99	73.61	2.3674	6.97e-11	2.59e-09	Up	NA
CL4639.Contig2_All	2500	10.95	42.56	2.77509	1.13e-06	1.95e-05	Up	gi|299739071|ref|XM_001834978.2|/6e-10/Coprinopsis cinerea okayama7#130 class V chitinase ChiB1, mRNA
Unigene10987_All	4864	566.77	563.04	1.03985	0.00248702	0.0182057	Up	NA
Unigene1849_All	3534	1304.53	226.53	-1.56567	3.27e-09	9.41e-08	Down	gi|170111652|ref|XM_001886995.1|/1e-14/Laccaria bicolor S238N-H82 glycoside hydrolase family 35 protein partial mRNA
Unigene4091_All	3270	405.08	481.11	1.29373	4.05e-09	1.14e-07	Up	gi|598046748|ref|XM_007352685.1|/2e-07/Auricularia delicata TFB-10046 SS5 peptidase C19, ubiquitin carboxyl-terminal hydrolase 2 (AURDEDRAFT_187486), partial mRNA
CL130.Contig8_All	1243	34.62	0	-4.63499	9.46e-07	1.66e-05	Down	NA
Unigene3375_All	703	1511.35	305.54	-1.33472	1.43e-10	5.07e-09	Down	gi|597984738|ref|XM_007364297.1|/7e-22/Dichomitus squalens LYAD-421 SS1 ClpS-like protein (DICSQDRAFT_103479), mRNA
CL4287.Contig1_All	1291	141.85	144.63	1.02746	0.00339972	0.0237458	Up	NA
Unigene4248_All	336	74.87	10.75	-1.61593	0.00538403	0.0351327	Down	NA
CL598.Contig2_All	4390	292.04	42.39	-1.73791	9.97e-06	0.000139684	Down	NA
CL5044.Contig1_All	1121	22.1	29.12	1.4009	0.00179018	0.013766	Up	NA
Unigene10841_All	2594	292.72	887.48	2.58226	1.92e-48	1.15e-45	Up	gi|297374562|emb|FN822775.1|/0.0/Pleurotus ostreatus partial spe-Sdh gene for spermidine synthase-saccharopine dehydrogenase
CL2177.Contig1_All	1240	146.37	186.45	1.40152	6.84e-09	1.86e-07	Up	gi|630194054|ref|XM_007851327.1|/4e-34/Moniliophthora roreri MCA 2997 serine threonine-protein phosphatase 2a activator 2 partial mRNA
CL3859.Contig1_All	1042	194.58	42.72	-1.17327	0.00135167	0.0107977	Down	NA
CL5037.Contig4_All	1993	264.24	45.96	-1.50075	2.28e-08	5.6e-07	Down	gi|630348638|ref|XM_007865429.1|/1e-07/Gloeophyllum trabeum ATCC 11539 TPR-like protein mRNA
CL6565.Contig1_All	2402	46.21	51.56	1.20652	0.00281216	0.0201924	Up	gi|597987300|ref|XM_007364954.1|/4e-14/Dichomitus squalens LYAD-421 SS1 Metallo-hydrolase/oxidoreductase (DICSQDRAFT_104694), partial mRNA
CL37.Contig4_All	3904	11.69	25.92	2.04847	0.00135269	0.0108003	Up	gi|169412014|gb|EU502644.1|/1e-42/Pleurotus ostreatus clone POCM-444T7 SSR marker genomic sequence
CL1854.Contig3_All	1137	24.65	1.78	-2.25484	0.00678301	0.0426804	Down	gi|630358660|ref|XM_007870414.1|/6e-11/Gloeophyllum trabeum ATCC 11539 LamB/YcsF mRNA
CL3922.Contig2_All	4808	362.76	84.17	-1.11298	9.85e-06	0.000138228	Down	NA
CL1236.Contig1_All	935	122.01	133.21	1.19247	0.000188618	0.00190942	Up	gi|595773119|ref|XM_007265041.1|/2e-10/Fomitiporia mediterranea MF3/22 cytochrome P450 monooxygenase pc-1 (FOMMEDRAFT_18906), mRNA
Unigene8724_All	854	433.25	49.91	-2.10469	1.72e-07	3.48e-06	Down	NA
CL4730.Contig3_All	1580	157.26	3375.93	5.40981	7.64e-52	5.13e-49	Up	gi|599382652|ref|XM_007397312.1|/6e-12/Phanerochaete carnosa HHB-10118-sp hypothetical protein (PHACADRAFT_210477), partial mRNA
Unigene497_All	3856	2585.79	339.87	-1.93154	5.96e-21	6.75e-19	Down	NA
CL588.Contig1_All	964	18.26	36.71	1.71753	0.00815474	0.0498861	Up	NA
CL1839.Contig12_All	2970	0	5.27	3.03963	0.0035268	0.0245059	Up	NA
Unigene1639_All	634	2.44	9.28	2.36044	0.0038353	0.0262993	Up	NA
Unigene6410_All	2992	8.4	207	5.26849	6.07e-22	7.41e-20	Up	NA
CL4387.Contig1_All	5621	44.3	0	-5.02368	4.33e-08	9.96e-07	Down	gi|57225559|gb|AE017343.1|/1e-06/Cryptococcus neoformans var. neoformans JEC21 chromosome 3, complete sequence
CL3826.Contig2_All	1888	0	7.37	3.55493	0.000506852	0.00458134	Up	gi|630356074|ref|XM_007869147.1|/4e-10/Gloeophyllum trabeum ATCC 11539 DUF1479-domain-containing protein partial mRNA
CL6750.Contig2_All	1558	1713.77	258.08	-1.71711	1.14e-15	8.24e-14	Down	NA
Unigene7378_All	1033	2088.28	268.43	-1.98401	1.37e-12	6.6e-11	Down	NA
CL6344.Contig1_All	1353	988.49	205.57	-1.29005	4.43e-11	1.69e-09	Down	gi|169847342|ref|XM_001830331.1|/2e-11/Coprinopsis cinerea okayama7#130 SeqLit ketoreductase, mRNA
CL3451.Contig1_All	1771	14.78	152.86	4.02574	3.93e-10	1.3e-08	Up	gi|599099454|ref|XM_007380540.1|/4e-10/Punctularia strigosozonata HHB-11173 SS5 S-adenosyl-L-methionine-dependent methyltransferase (PUNSTDRAFT_111375), partial mRNA
CL2912.Contig3_All	5178	264.23	537.32	1.99866	8.42e-12	3.57e-10	Up	gi|702073670|emb|FO906017.1|/5e-06/Leptosphaeria maculans lepidii ibcn84_scaffold00007 complete sequence
CL3866.Contig4_All	2493	257.31	286.52	1.2026	7.18e-09	1.94e-07	Up	gi|299755953|ref|XM_001828947.2|/6e-10/Coprinopsis cinerea okayama7#130 ### dienelactone hydrolase, mRNA
Unigene11975_All	2768	495.5	73.54	-1.71606	6.88e-13	3.46e-11	Down	NA
Unigene3360_All	766	859.39	162.75	-1.39636	5.94e-12	2.59e-10	Down	gi|343426319|emb|FQ311439.1|/1e-20/Sporisorium reilianum SRZ2 chromosome 18 complete DNA sequence
Unigene2393_All	2249	553.32	110.93	-1.35424	1.69e-05	0.000223471	Down	gi|597915648|ref|XM_007312107.1|/5e-10/Serpula lacrymans var. lacrymans S7.9 hypothetical protein (SERLADRAFT_431789), partial mRNA
CL3767.Contig2_All	831	503.61	98.25	-1.34399	3.12e-08	7.43e-07	Down	NA
CL1260.Contig2_All	1598	344.33	39.79	-2.06513	5.6e-12	2.46e-10	Down	gi|356871508|emb|FO082055.1|/5e-06/Pichia sorbitophila strain CBS 7064 chromosome E complete sequence
Unigene10740_All	2770	244	653.45	2.34725	1.91e-13	1.03e-11	Up	gi|684165480|ref|XM_009158368.1|/2e-13/Exophiala dermatitidis NIH/UT8656 L-lactate dehydrogenase partial mRNA
CL3027.Contig5_All	2575	825.54	900.15	1.12737	6.78e-14	3.95e-12	Up	gi|302693820|ref|XM_003036543.1|/2e-43/Schizophyllum commune H4-8 expressed protein, mRNA
CL6244.Contig1_All	1219	174.56	42.02	-1.09905	0.00309664	0.0219278	Down	NA
Unigene11018_All	365	532.79	105.93	-1.31486	2.57e-10	8.72e-09	Down	gi|628834548|ref|XM_007769388.1|/1e-25/Coniophora puteana RWD-64-598 SS2 histidine biosynthesis trifunctional-protein mRNA
CL2480.Contig2_All	4581	13.47	128.76	3.61123	8.53e-06	0.000121149	Up	gi|630174567|ref|XM_007845057.1|/2e-08/Moniliophthora roreri MCA 2997 aspartyl-trna synthetase partial mRNA
Unigene6758_All	1592	114.18	150.02	1.44351	9.84e-06	0.000138228	Up	NA
CL1183.Contig2_All	1324	26.32	275.72	4.22899	7.04e-23	9.37e-21	Up	NA
CL204.Contig3_All	2352	4237.15	717.39	-1.4519	0.000209172	0.00209343	Down	gi|630190916|ref|XM_007850324.1|/3e-27/Moniliophthora roreri MCA 2997 ser thr protein phosphatase family protein partial mRNA
CL2072.Contig1_All	4042	21.27	38.63	1.79037	0.000975054	0.00811815	Up	NA
CL87.Contig1_All	4551	450.82	82.99	-1.43873	9.62e-08	2.06e-06	Down	gi|695553657|ref|XM_009548132.1|/3e-07/Heterobasidion irregulare TC 32-1 hypothetical protein partial mRNA
CL905.Contig1_All	1390	2856.15	495.19	-1.54924	9.28e-21	1.04e-18	Down	gi|597905471|ref|XM_007299973.1|/4e-22/Stereum hirsutum FP-91666 SS1 disulfide isomerase (STEHIDRAFT_91324), mRNA
CL6372.Contig1_All	753	82.87	10.89	-1.83063	4.66e-05	0.000552577	Down	NA
CL137.Contig2_All	2457	27.42	41.86	1.58953	0.00544692	0.0354364	Up	gi|628825290|ref|XM_007764759.1|/9e-12/Coniophora puteana RWD-64-598 SS2 squalene epoxidase mRNA
Unigene3138_All	908	46.81	135.79	2.45784	3.35e-08	7.89e-07	Up	gi|636603948|ref|XM_008034918.1|/2e-07/Trametes versicolor FP-101664 SS1 phosphoribosylglycinamide formyltransferase partial mRNA
CL383.Contig2_All	4550	270.97	290.94	1.11527	7.94e-08	1.73e-06	Up	gi|597919117|ref|XM_007313841.1|/3e-10/Serpula lacrymans var. lacrymans S7.9 hypothetical protein (SERLADRAFT_433629), partial mRNA
Unigene6130_All	2208	82.12	14.53	-1.42054	0.00689912	0.0433047	Down	gi|597975594|ref|XM_007361959.1|/5e-07/Dichomitus squalens LYAD-421 SS1 Di-copper centre-containing protein (DICSQDRAFT_51081), partial mRNA
CL6769.Contig1_All	1365	0	6.53	3.56911	0.000451862	0.00415221	Up	NA
CL5911.Contig1_All	981	21.94	36.73	1.75638	0.000526451	0.00473721	Up	NA
CL1268.Contig4_All	3396	0	12.06	2.81767	0.00741442	0.0460164	Up	NA
Unigene3885_All	1123	175.63	1565.41	3.82723	6.49e-12	2.82e-10	Up	gi|695541432|ref|XM_009544988.1|/2e-26/Heterobasidion irregulare TC 32-1 Metallo peptidase M43B, zinc-dependent metalloprotease, pappalysin-like protein mRNA
CL3121.Contig4_All	2443	313.64	661.08	1.92648	9.27e-08	1.99e-06	Up	gi|373432234|dbj|AB693947.1|/3e-08/Pleurotus ostreatus Polox gene for lipoxygenase, complete cds
Unigene3059_All	592	103.18	216.74	2.13574	6.84e-10	2.18e-08	Up	NA
CL29.Contig18_All	1883	1.12	11.85	2.78757	0.00379169	0.0260319	Up	NA
Unigene2978_All	1039	1521.08	342.76	-1.12882	3.75e-10	1.25e-08	Down	gi|170100095|ref|XM_001881231.1|/4e-06/Laccaria bicolor S238N-H82 hypothetical protein partial mRNA
Unigene11007_All	3735	741.01	134.55	-1.46903	2.28e-10	7.8e-09	Down	gi|597925491|ref|XM_007317028.1|/1e-14/Serpula lacrymans var. lacrymans S7.9 hypothetical protein (SERLADRAFT_464535), mRNA
Unigene5965_All	906	2034.61	451.74	-1.16473	3.62e-18	3.34e-16	Down	gi|598013854|ref|XM_007337701.1|/4e-18/Auricularia delicata TFB-10046 SS5 RNA-binding domain-containing protein (AURDEDRAFT_52753), partial mRNA
Unigene12100_All	3339	514.26	563.8	1.12439	1.56e-10	5.48e-09	Up	gi|169860706|ref|XM_001836936.1|/1e-20/Coprinopsis cinerea okayama7#130 t## valine-tRNA ligase, mRNA
CL637.Contig1_All	1093	153.58	308.22	2.03303	5.58e-08	1.25e-06	Up	NA
CL1333.Contig1_All	3267	0.37	12.26	3.7463	7.25e-05	0.000813472	Up	gi|630189496|ref|XM_007849866.1|/5e-14/Moniliophthora roreri MCA 2997 glycoside hydrolase family 92 protein partial mRNA
CL2670.Contig2_All	3101	27.21	323.18	4.49602	2.11e-25	3.41e-23	Up	NA
CL2119.Contig1_All	1932	1193	263.56	-1.16369	2.51e-15	1.76e-13	Down	gi|630352316|ref|XM_007867268.1|/2e-06/Gloeophyllum trabeum ATCC 11539 hypothetical protein partial mRNA
CL3907.Contig1_All	935	138.56	331.8	2.26957	4.66e-07	8.63e-06	Up	NA
Unigene9963_All	1674	104.39	189.55	1.80574	2.37e-07	4.68e-06	Up	NA
Unigene491_All	3454	130.3	30.04	-1.12201	0.000820444	0.00698146	Down	NA
CL6962.Contig2_All	2461	169.39	26.17	-1.57533	0.000232433	0.0023009	Down	NA
CL4211.Contig3_All	3668	73.81	176.89	2.01578	0.00046933	0.00428479	Up	NA
CL3102.Contig2_All	1580	29.15	1.88	-2.43997	0.00420762	0.0285331	Down	NA
Unigene306_All	205	235.47	28.9	-1.93715	6.43e-10	2.06e-08	Down	gi|615448824|ref|XM_007594051.1|/8e-28/Colletotrichum fioriniae PJ7 histone H4.1 mRNA
CL4978.Contig1_All	1769	130.76	26.41	-1.30443	0.000145048	0.00150845	Down	NA
CL995.Contig3_All	3597	30.96	47.66	1.66754	0.000414472	0.00385133	Up	NA
CL468.Contig3_All	5891	798.61	125.65	-1.63509	5.57e-08	1.25e-06	Down	gi|630175352|ref|XM_007845311.1|/4e-59/Moniliophthora roreri MCA 2997 nadh-ubiquinone oxidoreductase subunit partial mRNA
CL1049.Contig9_All	2766	44.08	135.18	2.56482	2.87e-07	5.57e-06	Up	NA
CL2399.Contig2_All	1081	17.76	43.67	2.17275	0.000124311	0.00131798	Up	NA
CL7031.Contig1_All	430	236.91	38.71	-1.55327	4.36e-09	1.22e-07	Down	NA
CL2467.Contig2_All	1228	0.89	16.82	4.06698	2.43e-06	3.93e-05	Up	NA
Unigene11349_All	2382	745.4	128.05	-1.55036	3.2e-12	1.46e-10	Down	gi|308818294|gb|AC242792.1|/1e-16/Postia placenta clone ACWS73-G22, complete sequence
CL125.Contig16_All	1144	13.88	32.6	2.20998	0.000858876	0.00726244	Up	NA
CL735.Contig2_All	380	22.21	89.5	2.90672	1.87e-14	1.18e-12	Up	gi|636619646|ref|XM_008042767.1|/8e-08/Trametes versicolor FP-101664 SS1 hypothetical protein mRNA
CL2815.Contig2_All	9022	253.11	8.22	-3.30759	3.46e-05	0.000425097	Down	NA
CL4399.Contig1_All	2698	883.77	219.93	-1.02672	0.00292331	0.0208999	Down	NA
CL2074.Contig2_All	1815	26.5	48.57	1.89301	0.000102221	0.00110606	Up	gi|403065234|gb|JN652836.1|/2e-06/Wolfiporia cocos farnesyl-diphosphate synthase mRNA, complete cds
CL229.Contig2_All	2112	447.38	416.04	1.02874	0.00705703	0.0441974	Up	NA
CL610.Contig3_All	8515	70.98	110.98	1.48579	0.00269567	0.019465	Up	gi|630343770|ref|XM_007862995.1|/1e-22/Gloeophyllum trabeum ATCC 11539 amino acid permease mRNA
CL2405.Contig1_All	562	291.02	48.47	-1.58059	4.45e-06	6.77e-05	Down	gi|630184083|ref|XM_007848129.1|/2e-18/Moniliophthora roreri MCA 2997 hypothetical protein partial mRNA
Unigene1050_All	1932	647.76	116.98	-1.49657	1.03e-06	1.79e-05	Down	gi|630344034|ref|XM_007863127.1|/5e-19/Gloeophyllum trabeum ATCC 11539 kinesin-domain-containing protein partial mRNA
Unigene5926_All	1617	93.49	19.52	-1.24626	0.00165052	0.0128251	Down	gi|16304334|gb|AY050518.1|/1e-169/Pleurotus sajor-caju cellobiohydrolase II gene, complete cds
CL1838.Contig2_All	1712	218.02	233.89	1.11388	4.77e-08	1.09e-06	Up	NA
CL3058.Contig1_All	1145	12.58	53.59	2.97349	2.81e-08	6.78e-07	Up	NA
CL1643.Contig1_All	1034	180.9	213.24	1.19079	2.3e-05	0.000294549	Up	gi|618812065|ref|XM_007308638.1|/1e-08/Stereum hirsutum FP-91666 SS1 carbon-nitrogen hydrolase (STEHIDRAFT_149589), mRNA
CL691.Contig1_All	8333	4490.63	1055.78	-1.08786	4.62e-07	8.56e-06	Down	gi|2960349|emb|Y16881.1|/3e-36/Pleurotus ostreatus poh3 gene
CL2581.Contig2_All	2691	411.88	59.6	-1.75494	7.76e-11	2.88e-09	Down	NA
Unigene4798_All	2773	121.51	314.46	2.32131	1.42e-17	1.24e-15	Up	gi|630352100|ref|XM_007867160.1|/1e-20/Gloeophyllum trabeum ATCC 11539 AICARFT/IMPCHase bienzyme mRNA
CL3268.Contig3_All	3125	251	45.78	-1.3835	0.000668218	0.00584019	Down	gi|630212363|ref|XM_007857284.1|/2e-16/Moniliophthora roreri MCA 2997 guanine nucleotide exchange factor partial mRNA
Unigene6864_All	4590	380.02	21.66	-2.71494	8.49e-06	0.000120647	Down	gi|628845168|ref|XM_007773358.1|/1e-40/Coniophora puteana RWD-64-598 SS2 WD40 repeat-like protein partial mRNA
Unigene486_All	2124	135.47	24.73	-1.39957	1.06e-05	0.000147651	Down	NA
Unigene5740_All	1374	378.28	78.98	-1.29311	6.9e-07	1.25e-05	Down	NA
CL4594.Contig1_All	2353	111.93	150.12	1.34208	0.000243773	0.0024005	Up	gi|636608534|ref|XM_008037211.1|/5e-35/Trametes versicolor FP-101664 SS1 Deoxyhypusine synthase mRNA
CL62.Contig3_All	1544	0.37	8.76	3.4566	0.000316136	0.00302022	Up	NA
Unigene12406_All	652	192.16	38.75	-1.1892	0.0019857	0.0150881	Down	NA
CL4034.Contig1_All	790	574.48	138.26	-1.05462	4.42e-08	1.01e-06	Down	gi|628847493|ref|XM_007774090.1|/7e-78/Coniophora puteana RWD-64-598 SS2 cleavage and polyadenylation specificity factor 25 kDa subunit mRNA
CL2422.Contig8_All	2501	21.94	29.63	1.35466	0.00566089	0.0365919	Up	NA
Unigene11989_All	2138	492.49	3532.58	3.89347	1.02e-27	2.03e-25	Up	gi|170083996|ref|XM_001873187.1|/1e-07/Laccaria bicolor S238N-H82 hypothetical protein partial mRNA
CL4113.Contig2_All	1689	10.96	24.58	2.05686	0.00730441	0.0454337	Up	gi|630347640|ref|XM_007864930.1|/1e-06/Gloeophyllum trabeum ATCC 11539 hypothetical protein partial mRNA
CL2987.Contig14_All	1903	1.33	12.94	3.02197	0.00216872	0.016234	Up	NA
Unigene7607_All	824	606.98	144.18	-1.08836	1.63e-06	2.74e-05	Down	NA
CL3099.Contig2_All	860	91.91	128.47	1.55264	0.000722417	0.00624728	Up	gi|630216180|ref|XM_007858521.1|/5e-20/Moniliophthora roreri MCA 2997 poly -binding protein 4 partial mRNA
Unigene5984_All	660	357.32	55.6	-1.68334	3.47e-07	6.57e-06	Down	NA
CL5693.Contig1_All	4941	1385.24	3014.53	2.07211	1.33e-28	2.8e-26	Up	gi|630186998|ref|XM_007849064.1|/0.0/Moniliophthora roreri MCA 2997 enolase partial mRNA
CL3356.Contig3_All	1261	37.81	51.85	1.43402	3.67e-05	0.000447267	Up	NA
CL2056.Contig1_All	1177	21.78	56.39	2.24905	3.21e-06	5.07e-05	Up	gi|592971023|emb|HG934062.1|/4e-09/Yarrowia lipolytica WSH-Z06 complete genome, chromosome YALIOD
Unigene8243_All	1130	1901.01	479.06	-1.02304	1.1e-06	1.92e-05	Down	gi|170103425|ref|XM_001882893.1|/8e-32/Laccaria bicolor S238N-H82 rRNA methyltransferase NOP1, partial mRNA
CL3710.Contig1_All	2843	1997.81	483.31	-1.11234	0.00212361	0.0159514	Down	gi|636626520|ref|XM_008046204.1|/3e-67/Trametes versicolor FP-101664 SS1 mago nashi mRNA
CL1472.Contig2_All	2621	12.93	27.49	1.84433	0.00502676	0.0331545	Up	NA
CL1866.Contig5_All	615	21.23	2.07	-2.01806	0.00783737	0.0481956	Down	NA
CL4333.Contig4_All	2714	160.76	0	-6.72143	4.92e-16	3.72e-14	Down	NA
CL3626.Contig1_All	467	14.82	0	-3.45383	0.000648133	0.00569222	Down	gi|347005580|gb|CP003002.1|/3e-17/Myceliophthora thermophila ATCC 42464 chromosome 1, complete sequence
CL364.Contig1_All	7530	690.01	152.8	-1.22186	0.0035872	0.0248826	Down	gi|695568821|ref|XM_009552194.1|/5e-13/Heterobasidion irregulare TC 32-1 hypothetical protein partial mRNA
CL4149.Contig3_All	1202	210	526.83	2.24123	4.38e-15	2.99e-13	Up	NA
CL3907.Contig2_All	989	6.49	25.75	2.69773	0.000186803	0.00189445	Up	NA
CL1992.Contig6_All	1695	159.25	25.41	-1.64217	2.92e-07	5.65e-06	Down	gi|628831988|ref|XM_007768108.1|/2e-08/Coniophora puteana RWD-64-598 SS2 hypothetical protein partial mRNA
CL2252.Contig3_All	3758	1484.46	365.2	-1.03989	8.17e-07	1.45e-05	Down	gi|630207441|ref|XM_007855686.1|/2e-10/Moniliophthora roreri MCA 2997 duf625 domain protein partial mRNA
Unigene5771_All	5935	2403.14	4937.15	2.11516	1.64e-17	1.43e-15	Up	gi|3668178|dbj|AB011546.1|/0.0/Pleurotus ostreatus mnp3 mRNA for manganese peroxidase, complete cds
CL3590.Contig2_All	2187	341.02	741.4	2.15098	1.59e-35	4.88e-33	Up	gi|628825964|ref|XM_007765096.1|/1e-166/Coniophora puteana RWD-64-598 SS2 6-phosphogluconate dehydrogenase partial mRNA
CL1380.Contig5_All	959	9.02	26.06	2.24889	0.000443625	0.00408584	Up	NA
CL6461.Contig1_All	2801	1546.41	215.85	-1.85854	1.67e-11	6.77e-10	Down	gi|597922921|ref|XM_007315743.1|/2e-07/Serpula lacrymans var. lacrymans S7.9 hypothetical protein (SERLADRAFT_435474), partial mRNA
CL2811.Contig1_All	1304	16.33	57.52	2.63603	0.000476359	0.00433541	Up	NA
Unigene8842_All	2040	560.72	882.71	1.69685	3.92e-05	0.000472472	Up	gi|630358266|ref|XM_007870217.1|/1e-10/Gloeophyllum trabeum ATCC 11539 general substrate transporter mRNA
CL1570.Contig3_All	1294	1825.71	36.74	-4.45933	9.44e-14	5.41e-12	Down	gi|597925461|ref|XM_007317013.1|/2e-08/Serpula lacrymans var. lacrymans S7.9 hypothetical protein (SERLADRAFT_368415), partial mRNA
CL892.Contig2_All	2207	145.79	162.9	1.1246	1.48e-06	2.51e-05	Up	NA
CL4704.Contig5_All	846	2.25	21.3	2.83281	0.0029376	0.0209702	Up	NA
Unigene9154_All	1539	3426.02	650.01	-1.44856	1.16e-08	3.04e-07	Down	NA
Unigene4040_All	1856	355.21	463.52	1.50744	0.000105651	0.00113909	Up	gi|695536344|ref|XM_009543667.1|/4e-07/Heterobasidion irregulare TC 32-1 serine protease S28 mRNA
CL5690.Contig2_All	1211	7.74	32.76	2.44903	0.00277227	0.0199314	Up	NA
CL4723.Contig1_All	3681	187.32	252.15	1.46664	0.000239572	0.00236409	Up	gi|630343970|ref|XM_007863095.1|/7e-29/Gloeophyllum trabeum ATCC 11539 DUF500-domain-containing protein mRNA
Unigene12022_All	1707	260.41	41.26	-1.64106	3.77e-08	8.77e-07	Down	gi|630171562|ref|XM_007844082.1|/2e-12/Moniliophthora roreri MCA 2997 pos9-activating factor fap7 partial mRNA
CL7021.Contig4_All	4222	210.26	218.22	1.06757	0.000163034	0.00167632	Up	NA
Unigene1375_All	902	0	10.59	4.3008	1.09e-05	0.000152025	Up	NA
CL4234.Contig1_All	5017	156.46	182.98	1.19478	0.00119441	0.0097065	Up	gi|628843575|ref|XM_007772864.1|/2e-08/Coniophora puteana RWD-64-598 SS2 MFS general substrate transporter mRNA
CL1760.Contig1_All	2302	123.23	182.15	1.54497	1.94e-05	0.000253186	Up	gi|630193127|ref|XM_007851033.1|/5e-07/Moniliophthora roreri MCA 2997 vacuolar protein partial mRNA
Unigene1578_All	4423	1617.07	406.74	-1.03624	0.000582222	0.00518117	Down	gi|618812984|ref|XM_007309097.1|/1e-30/Stereum hirsutum FP-91666 SS1 Pkinase-domain-containing protein (STEHIDRAFT_66357), partial mRNA
Unigene6229_All	1505	41.3	59.46	1.33285	0.00439798	0.0295829	Up	NA
CL4302.Contig1_All	3550	29.74	45.87	1.69342	0.00294359	0.0210023	Up	NA
Unigene10985_All	3095	464.71	91	-1.32434	3.27e-09	9.41e-08	Down	gi|169866483|ref|XM_001839777.1|/3e-09/Coprinopsis cinerea okayama7#130 KQ# FRAS1 protein, mRNA
Unigene8507_All	2077	2469.64	421.27	-1.56917	1.02e-13	5.8e-12	Down	NA
CL5398.Contig2_All	1975	113.02	12.66	-1.87274	0.0017024	0.0131701	Down	NA
CL6862.Contig9_All	1226	12.22	24.32	1.90571	0.00406896	0.027702	Up	NA
CL3828.Contig1_All	3456	422.93	92.6	-1.22014	2.38e-05	0.000304754	Down	gi|636614268|ref|XM_008040078.1|/1e-39/Trametes versicolor FP-101664 SS1 delta DNA polymerase partial mRNA
CL1205.Contig8_All	2214	168.86	303.88	1.93181	1.21e-05	0.000166299	Up	gi|702068294|emb|FO906930.1|/2e-06/Leptosphaeria maculans brassicae wa74_scaffold00156 complete sequence
CL1223.Contig17_All	2060	38.92	0	-2.92475	0.00540261	0.0352213	Down	NA
Unigene3890_All	6719	348.4	47.76	-1.84465	2.72e-05	0.000342997	Down	gi|628825408|ref|XM_007764818.1|/3e-35/Coniophora puteana RWD-64-598 SS2 phosphatidylserine decarboxylase mRNA
CL2928.Contig1_All	319	2.41	12.26	2.81233	0.00035684	0.00336574	Up	NA
CL6341.Contig2_All	2200	400.21	92.82	-1.08483	1.39e-05	0.000189002	Down	NA
CL6536.Contig2_All	2280	57.92	5.04	-2.00219	0.00618565	0.0394189	Down	NA
CL5134.Contig1_All	1583	282.22	434.46	1.71749	1.34e-06	2.29e-05	Up	gi|628840698|ref|XM_007771962.1|/9e-11/Coniophora puteana RWD-64-598 SS2 NADP-dependent mannitol dehydrogenase partial mRNA
CL2622.Contig1_All	498	275.57	904.66	2.62568	4.84e-16	3.67e-14	Up	NA
CL5436.Contig2_All	1206	176.83	635.27	2.83175	2.49e-38	9.01e-36	Up	NA
CL1323.Contig3_All	1464	0.75	7.56	2.67897	0.00618039	0.0393988	Up	NA
CL2848.Contig3_All	1442	6750.24	1529	-1.17339	1.74e-10	6.08e-09	Down	gi|597906879|ref|XM_007300677.1|/5e-40/Stereum hirsutum FP-91666 SS1 pyruvate dehydrogenase e1 component alpha subunit (STEHIDRAFT_91950), mRNA
CL689.Contig1_All	5168	1685.51	378	-1.16473	2.02e-11	8.09e-10	Down	NA
CL684.Contig2_All	1365	32.53	704.82	5.38864	1.11e-89	2.24e-86	Up	gi|636608540|ref|XM_008037214.1|/3e-07/Trametes versicolor FP-101664 SS1 Aldo/keto reductase partial mRNA
Unigene5873_All	2296	971.75	193.97	-1.37002	2.37e-07	4.68e-06	Down	gi|597990386|ref|XM_007365752.1|/7e-37/Dichomitus squalens LYAD-421 SS1 homoaconitase (DICSQDRAFT_155148), mRNA
CL6706.Contig1_All	1004	152.42	229.87	1.67921	1.42e-05	0.000192346	Up	NA
CL3527.Contig2_All	1706	59.89	97.7	1.57549	0.00276948	0.0199164	Up	gi|299740813|ref|XM_001833963.2|/1e-116/Coprinopsis cinerea okayama7#130 #~# translation initiation factor eIF2 gamma subunit, mRNA
CL518.Contig1_All	7648	7855.42	1521.41	-1.43438	0.000725969	0.0062703	Down	gi|630192010|ref|XM_007850672.1|/3e-11/Moniliophthora roreri MCA 2997 copper radical oxidase partial mRNA
Unigene1901_All	1255	149.13	12.85	-2.48671	5.4e-10	1.75e-08	Down	NA
Unigene8376_All	1908	477.5	73.48	-1.66268	4.01e-10	1.33e-08	Down	NA
CL3745.Contig2_All	3501	64.44	96.86	1.61664	1.47e-06	2.5e-05	Up	gi|599372185|ref|XM_007395306.1|/1e-08/Phanerochaete carnosa HHB-10118-sp hypothetical protein (PHACADRAFT_142857), mRNA
Unigene3695_All	2614	556.72	128.16	-1.13986	1.9e-07	3.81e-06	Down	gi|169865016|ref|XM_001839061.1|/6e-10/Coprinopsis cinerea okayama7#130 t## hypothetical protein, mRNA
Unigene2063_All	2488	7492.73	1263.98	-1.51666	5.22e-24	7.58e-22	Down	NA
CL3011.Contig1_All	1498	231.42	58.29	-1.01952	0.00536992	0.0350569	Down	gi|597905031|ref|XM_007299753.1|/8e-08/Stereum hirsutum FP-91666 SS1 S-adenosyl-L-methionine-dependent methyltransferase (STEHIDRAFT_136879), mRNA
CL1894.Contig1_All	2082	0	8.39	3.69604	0.000273348	0.00265739	Up	gi|599387081|ref|XM_007398213.1|/8e-15/Phanerochaete carnosa HHB-10118-sp carbohydrate esterase family 9 protein (PHACADRAFT_260019), mRNA
Unigene474_All	2698	5477.49	1361.4	-1.07752	6.53e-05	0.000744185	Down	gi|299755617|ref|XM_001828724.2|/1e-115/Coprinopsis cinerea okayama7#130 ### elongation factor Tu, mRNA
Unigene843_All	755	78.46	213.1	2.42644	2.8e-25	4.43e-23	Up	NA
Unigene7326_All	4075	247.22	1249.81	3.36759	5.46e-29	1.18e-26	Up	gi|299748442|ref|XM_001839074.2|/1e-30/Coprinopsis cinerea okayama7#130 t## RNA-binding protein Csx1, mRNA
Unigene9314_All	1635	60.75	10.88	-1.38015	0.00258411	0.0187943	Down	NA
CL453.Contig1_All	1165	52.88	68.2	1.42456	0.000304132	0.00291543	Up	NA
CL810.Contig7_All	7785	38.64	0	-4.29947	1.2e-05	0.000164814	Down	NA
CL434.Contig2_All	808	3.98	22.98	3.14713	4.57e-06	6.92e-05	Up	NA
Unigene7106_All	3702	3439.3	571.45	-1.57729	1.06e-16	8.55e-15	Down	gi|630186415|ref|XM_007848881.1|/1e-107/Moniliophthora roreri MCA 2997 carbamoyl-phosphate synthase arginine-specific large chain partial mRNA
Unigene2765_All	2772	2285.79	412.19	-1.51498	7.82e-07	1.4e-05	Down	gi|299755770|ref|XM_001828824.2|/5e-26/Coprinopsis cinerea okayama7#130 ### cyclin, mRNA
Unigene11795_All	3170	614.98	604.23	1.0291	1.18e-05	0.000162422	Up	gi|598008948|ref|XM_007370605.1|/1e-14/Dichomitus squalens LYAD-421 SS1 inositol polyphosphate phosphatase (DICSQDRAFT_141156), mRNA
CL701.Contig3_All	3919	225.69	496.97	2.10088	1.89e-16	1.5e-14	Up	NA
CL4231.Contig1_All	3923	442.51	98.27	-1.16662	1.65e-07	3.36e-06	Down	gi|599113019|ref|XM_007385007.1|/2e-10/Punctularia strigosozonata HHB-11173 SS5 hypothetical protein (PUNSTDRAFT_104134), mRNA
CL5969.Contig2_All	1672	901.78	1269.1	1.46702	3.3e-08	7.77e-07	Up	gi|618813731|ref|XM_007309443.1|/6e-06/Stereum hirsutum FP-91666 SS1 phosphoglycerate mutase-like protein (STEHIDRAFT_161880), partial mRNA
CL1479.Contig1_All	739	354.83	43.96	-2.02988	8.7e-09	2.34e-07	Down	gi|170085968|ref|XM_001874173.1|/3e-70/Laccaria bicolor S238N-H82 Ca2+binding EF-Hand superfamily protein partial mRNA
CL4358.Contig2_All	460	82.32	5.64	-2.7196	6.35e-07	1.16e-05	Down	NA
CL1212.Contig1_All	4550	33.96	0	-4.53638	2.02e-06	3.34e-05	Down	NA
Unigene5481_All	644	88.23	12.04	-1.75173	0.000614433	0.00543862	Down	NA
CL4131.Contig1_All	2487	110.1	154.06	1.47821	0.000109585	0.00117835	Up	gi|599099968|ref|XM_007380709.1|/6e-13/Punctularia strigosozonata HHB-11173 SS5 DUF803-domain-containing protein (PUNSTDRAFT_98311), mRNA
Unigene264_All	1343	16.2	22.74	1.47143	0.00754635	0.0467118	Up	NA
CL5130.Contig2_All	3042	444.41	942.12	1.94136	8.91e-11	3.27e-09	Up	gi|630215236|ref|XM_007858217.1|/3e-09/Moniliophthora roreri MCA 2997 hypothetical protein partial mRNA
CL6496.Contig2_All	2536	200.97	213.32	1.06847	0.00179441	0.0137874	Up	gi|302506416|ref|XM_003015119.1|/9e-06/Arthroderma benhamiae CBS 112371 hypothetical protein, mRNA
Unigene8078_All	623	239.7	271.48	1.27136	0.000138277	0.0014455	Up	NA
Unigene1565_All	1411	737.89	178.2	-1.06065	0.000148903	0.00154455	Down	gi|618813765|ref|XM_007309460.1|/1e-52/Stereum hirsutum FP-91666 SS1 kinase-like protein (STEHIDRAFT_104254), mRNA
Unigene540_All	1268	1117.52	1317	1.31596	4.98e-07	9.18e-06	Up	NA
CL5604.Contig1_All	780	992.56	243.21	-1.07172	4.08e-06	6.27e-05	Down	gi|630175225|ref|XM_007845271.1|/5e-14/Moniliophthora roreri MCA 2997 hdel sequence binding protein partial mRNA
Unigene8620_All	3634	116.28	273	2.24905	3.81e-20	4.1e-18	Up	gi|595775735|ref|XM_007266349.1|/2e-13/Fomitiporia mediterranea MF3/22 glycoside hydrolase (FOMMEDRAFT_84292), partial mRNA
CL887.Contig11_All	4561	0	19.08	3.17507	0.00246486	0.0180857	Up	gi|299748757|ref|XM_001840075.2|/1e-06/Coprinopsis cinerea okayama7#130 ### delta 12 fatty acid epoxygenase, mRNA
Unigene1831_All	1915	3164.86	6223.88	1.99235	2.19e-19	2.27e-17	Up	gi|261857451|dbj|AB526803.1|/0.0/Pleurotus eryngii eryB mRNA for erylysin B, complete cds
CL5391.Contig1_All	947	5.06	107.65	4.95152	2.11e-17	1.82e-15	Up	gi|598001730|ref|XM_007368693.1|/1e-21/Dichomitus squalens LYAD-421 SS1 Shwachman-Bodian-diamond syndrome protein (DICSQDRAFT_182507), mRNA
CL4991.Contig1_All	849	253.64	53.02	-1.22905	1.87e-05	0.000244442	Down	NA
CL1524.Contig4_All	4199	147.75	177.36	1.16736	0.000652479	0.00572326	Up	gi|299750939|ref|XM_001829883.2|/2e-11/Coprinopsis cinerea okayama7#130 SeqLit L-carnitine dehydratase/bile acid-inducible protein F, mRNA
CL767.Contig2_All	2984	123.32	18.39	-1.58873	0.000779271	0.00666733	Down	NA
Unigene10493_All	2155	553.85	718.67	1.31091	3.3e-08	7.77e-07	Up	gi|302679447|ref|XM_003029360.1|/7e-06/Schizophyllum commune H4-8 hypothetical protein, mRNA
Unigene3887_All	1459	40.93	1470.83	6.13618	1.07e-90	2.33e-87	Up	NA
CL2688.Contig3_All	3901	9.32	51.58	2.93653	0.000247089	0.00242892	Up	NA
Unigene4594_All	4150	3844.41	935.89	-1.05798	1.64e-08	4.17e-07	Down	gi|630172237|ref|XM_007844299.1|/9e-10/Moniliophthora roreri MCA 2997 glycosyltransferase family 8 protein partial mRNA
Unigene12292_All	1116	180.66	24.57	-1.82584	5.43e-06	8.11e-05	Down	NA
CL2160.Contig1_All	802	1.78	19.93	3.54474	7.82e-05	0.000869604	Up	NA
Unigene3060_All	1014	633.63	82.28	-1.9223	1.55e-18	1.47e-16	Down	gi|597969126|ref|XM_007326832.1|/3e-06/Agaricus bisporus var. burnettii JB137-S8 hypothetical protein (AGABI1DRAFT_111563), partial mRNA
CL1078.Contig7_All	2611	778.61	1637.33	2.16583	1.57e-07	3.22e-06	Up	NA
CL754.Contig4_All	899	0	12.92	4.04082	6.59e-05	0.000748185	Up	NA
CL2714.Contig2_All	645	1165.34	188.4	-1.62159	5.76e-13	2.93e-11	Down	gi|630364026|ref|XM_007873097.1|/3e-18/Gloeophyllum trabeum ATCC 11539 chaperonin Cpn10 mRNA
Unigene10520_All	727	1938.05	345.13	-1.45158	0.000161944	0.00166633	Down	gi|630347418|ref|XM_007864819.1|/5e-97/Gloeophyllum trabeum ATCC 11539 methionine adenosyltransferase mRNA
Unigene9354_All	380	587.33	82.62	-1.8519	2.4e-12	1.11e-10	Down	gi|169861555|ref|XM_001837360.1|/8e-11/Coprinopsis cinerea okayama7#130 t## hypothetical protein, mRNA
Unigene6164_All	2496	41.57	0.9	-3.62709	7.9e-06	0.000113267	Down	NA
Unigene3285_All	1934	552.27	115.45	-1.25555	0.000558025	0.00498473	Down	NA
Unigene10856_All	1434	82.68	6.72	-2.31261	0.000124348	0.00131798	Down	gi|122893328|gb|EF204913.1|/0.0/Pleurotus ostreatus mitochondrion, complete genome
CL6332.Contig2_All	1135	385.46	83.06	-1.23734	0.000111967	0.00119984	Down	NA
CL809.Contig1_All	2858	12.77	0	-3.23492	0.00161856	0.0126081	Down	NA
CL2418.Contig4_All	2758	0	20.65	3.15092	0.00266844	0.0193031	Up	NA
CL3651.Contig1_All	4380	1083.86	1114.47	1.10216	4.54e-09	1.27e-07	Up	gi|597918518|ref|XM_007313542.1|/2e-07/Serpula lacrymans var. lacrymans S7.9 hypothetical protein (SERLADRAFT_445187), mRNA
CL5851.Contig1_All	1432	69.7	12.71	-1.35258	0.00336094	0.0235333	Down	NA
CL1315.Contig1_All	6245	323.82	64.62	-1.34566	0.000200745	0.00201912	Down	NA
CL3757.Contig1_All	793	17.8	43.73	1.98631	0.000521312	0.00469398	Up	gi|170096239|ref|XM_001879305.1|/3e-09/Laccaria bicolor S238N-H82 CipC1 protein, concanamycin induced protein C (LbCipC1) partial mRNA
Unigene2308_All	2955	225.05	3839.27	5.06992	2.33e-141	9.38e-138	Up	gi|630189701|ref|XM_007849928.1|/4e-08/Moniliophthora roreri MCA 2997 hypothetical protein partial mRNA
CL6272.Contig3_All	3424	200.62	11.26	-3.04715	1.25e-11	5.14e-10	Down	gi|630197108|ref|XM_007852318.1|/8e-16/Moniliophthora roreri MCA 2997 calcium:hydrogen antiporter partial mRNA
Unigene6913_All	2977	434.73	96.87	-1.2024	8.03e-06	0.000114988	Down	NA
CL1423.Contig1_All	1474	486.01	584.68	1.20376	1.29e-08	3.34e-07	Up	NA
CL200.Contig3_All	1283	208.19	472.71	2.18026	3.4e-33	9.31e-31	Up	gi|628828486|ref|XM_007766357.1|/5e-09/Coniophora puteana RWD-64-598 SS2 hypothetical protein partial mRNA
CL2449.Contig1_All	3451	887.32	1781.39	1.99508	3.2e-11	1.25e-09	Up	NA
Unigene11075_All	2743	840.39	997.08	1.28511	1.91e-19	1.99e-17	Up	NA
CL3839.Contig2_All	1942	148.51	175.44	1.24066	9.68e-10	3e-08	Up	NA
CL2703.Contig4_All	3117	45.93	49.65	1.1451	0.00511464	0.0336396	Up	gi|702067911|emb|FO906361.1|/2e-10/Leptosphaeria maculans brassicae wa74_scaffold00725 complete sequence
Unigene9363_All	672	146.55	263.14	1.78062	0.000663786	0.00580859	Up	NA
Unigene6876_All	6987	430.37	669.53	1.70673	3.04e-06	4.82e-05	Up	NA
Unigene1966_All	586	30.79	56.57	1.78045	3.32e-06	5.21e-05	Up	NA
Unigene3937_All	5319	8695.94	1704.9	-1.41977	1.86e-06	3.1e-05	Down	gi|636608992|ref|XM_008037440.1|/4e-31/Trametes versicolor FP-101664 SS1 peptidase S10 serine carboxypeptidase partial mRNA
Unigene1836_All	2035	351.98	6497.82	5.18461	1.21e-163	8.56e-160	Up	gi|630344736|ref|XM_007863478.1|/5e-16/Gloeophyllum trabeum ATCC 11539 hypothetical protein partial mRNA
Unigene4228_All	1503	815.93	144.61	-1.52543	6.46e-10	2.06e-08	Down	gi|448516013|ref|XM_003867422.1|/8e-08/Candida orthopsilosis Co 90-125 Nhp10 protein (CORT_0B03230), mRNA
CL5609.Contig2_All	1829	4.36	11.96	2.0804	0.00488422	0.0323506	Up	gi|409971584|gb|AC253832.1|/2e-18/Agaricus bisporus clone FWBA77-L10, complete sequence
CL4072.Contig7_All	5926	0	52.14	3.84093	0.000214125	0.00213466	Up	gi|630343130|ref|XM_007862675.1|/5e-06/Gloeophyllum trabeum ATCC 11539 Bromodomain-containing protein partial mRNA
CL2916.Contig1_All	2073	6554.54	1546.42	-1.03346	3.68e-08	8.57e-07	Down	gi|630176333|ref|XM_007845631.1|/6e-28/Moniliophthora roreri MCA 2997 mitochondrial import receptor subunit tom40 partial mRNA
CL5514.Contig1_All	1810	14.99	62.27	2.89685	1.48e-08	3.79e-07	Up	gi|387515240|emb|HE806324.1|/2e-12/Tetrapisispora blattae CBS 6284 chromosome 9, complete genome
Unigene11752_All	1224	287.23	53.48	-1.40861	4.13e-06	6.33e-05	Down	gi|628841768|ref|XM_007772295.1|/2e-39/Coniophora puteana RWD-64-598 SS2 DNA replication factor partial mRNA
Unigene4245_All	1974	1390.86	2458.38	1.82317	2.2e-17	1.9e-15	Up	gi|597902089|ref|XM_007298282.1|/1e-112/Stereum hirsutum FP-91666 SS1 pyruvate kinase (STEHIDRAFT_90006), partial mRNA
CL3369.Contig1_All	1820	924.08	156.94	-1.56066	2.28e-09	6.66e-08	Down	gi|636603824|ref|XM_008034856.1|/4e-07/Trametes versicolor FP-101664 SS1 thiolase partial mRNA
Unigene10008_All	2135	1745.66	363.32	-1.25585	4.63e-14	2.75e-12	Down	NA
CL5201.Contig4_All	1459	284.09	543.88	1.87383	1.03e-14	6.69e-13	Up	gi|370991363|dbj|AB690874.1|/0.0/Pleurotus ostreatus gpd3 mRNA for glyceraldehyde 3-phosphate dehydrogenase, complete cds
Unigene2800_All	1444	624.89	124.3	-1.37194	1.7e-05	0.000224409	Down	NA
CL1589.Contig2_All	2433	52.41	78.47	1.53389	6.31e-06	9.26e-05	Up	gi|595786855|ref|XM_007271909.1|/2e-09/Fomitiporia mediterranea MF3/22 hexose transporter (FOMMEDRAFT_130208), partial mRNA
CL2004.Contig3_All	3631	43.75	85.01	2.03209	4.48e-05	0.000533389	Up	NA
Unigene3720_All	1713	25.82	53.74	1.92778	2.79e-05	0.000351326	Up	NA
Unigene9996_All	5766	6496.09	1427.58	-1.18756	2.51e-13	1.33e-11	Down	gi|630172931|ref|XM_007844522.1|/8e-11/Moniliophthora roreri MCA 2997 hypothetical protein partial mRNA
Unigene6302_All	1709	1168.91	212.04	-1.42583	2.47e-05	0.000314742	Down	gi|598014676|ref|XM_007337929.1|/4e-13/Auricularia delicata TFB-10046 SS5 endoplasmic reticulum protein (AURDEDRAFT_110446), mRNA
CL4745.Contig2_All	1257	313.94	27.35	-2.46995	1.97e-14	1.23e-12	Down	gi|636608152|ref|XM_008037020.1|/7e-14/Trametes versicolor FP-101664 SS1 acyl-CoA dehydrogenase NM domain-like protein mRNA
Unigene585_All	3571	22.85	31.37	1.37958	0.00357238	0.0247981	Up	NA
CL5976.Contig1_All	1819	9.22	193.21	5.11858	3.19e-22	3.98e-20	Up	gi|615428151|ref|XM_007588804.1|/2e-06/Neofusicoccum parvum UCRNP2 putative dj-1 family protein mRNA
Unigene4123_All	664	2332.25	214.65	-2.44773	3.65e-14	2.19e-12	Down	gi|564733382|gb|KF682411.1|/1e-26/Ganoderma lucidum cyclophilin (CYP4) mRNA, complete cds
Unigene4816_All	899	38.01	797.5	3.80206	6.47e-05	0.000738674	Up	NA
CL6970.Contig2_All	3474	470.83	72.89	-1.7402	2.05e-06	3.38e-05	Down	NA
Unigene2223_All	1564	99.54	165.5	1.62545	4.53e-05	0.00053887	Up	gi|671744790|dbj|AB918644.1|/4e-50/Pleurotus eryngii s9ap gene for serine aminopeptidase, complete cds
CL5010.Contig2_All	2086	69.13	89.84	1.41654	0.000612905	0.00542851	Up	gi|599109129|ref|XM_007383726.1|/3e-88/Punctularia strigosozonata HHB-11173 SS5 cytoplasmic protein (PUNSTDRAFT_113623), partial mRNA
Unigene2111_All	4317	1713.69	434.11	-1.03507	5.21e-05	0.000610792	Down	gi|636617060|ref|XM_008041474.1|/6e-11/Trametes versicolor FP-101664 SS1 hypothetical protein partial mRNA
Unigene3862_All	2089	78.74	96.51	1.30371	2.96e-06	4.7e-05	Up	NA
CL5238.Contig1_All	2895	1301.18	1801.88	1.45557	0.00524554	0.0343403	Up	gi|4416538|gb|U75451.2|POU75451/0.0/Pleurotus ostreatus catalase gene (pcat2), complete cds
CL1874.Contig1_All	2822	47.89	86.77	1.89207	0.000266234	0.00260169	Up	gi|373432234|dbj|AB693947.1|/6e-10/Pleurotus ostreatus Polox gene for lipoxygenase, complete cds
Unigene242_All	1000	1054.23	229.05	-1.20755	2.87e-12	1.31e-10	Down	NA
CL4421.Contig4_All	2212	645.89	952.05	1.6738	7.28e-07	1.31e-05	Up	gi|597988496|ref|XM_007365259.1|/5e-10/Dichomitus squalens LYAD-421 SS1 FAD/NAD(P)-binding domain-containing protein (DICSQDRAFT_180389), partial mRNA
CL4288.Contig2_All	1743	126.83	126.9	1.09038	0.00331822	0.0232688	Up	gi|299748427|ref|XM_001839063.2|/2e-64/Coprinopsis cinerea okayama7#130 t## stomatin family protein, mRNA
CL5654.Contig2_All	3402	376.37	453.07	1.33527	9.34e-07	1.64e-05	Up	gi|597922621|ref|XM_007315593.1|/2e-16/Serpula lacrymans var. lacrymans S7.9 hypothetical protein (SERLADRAFT_360246), partial mRNA
CL4927.Contig2_All	1676	54.86	85.69	1.59132	0.00525873	0.0344107	Up	gi|673528542|emb|HG529630.1|/2e-08/Melanopsichium pennsylvanicum 4 genomic scaffold, scaffold SCAFFOLD68
Unigene9157_All	3178	169.29	355.77	2.06392	4.59e-16	3.49e-14	Up	NA
CL4166.Contig2_All	1084	88.12	559.77	3.67368	1.6e-36	5.13e-34	Up	gi|618810322|ref|XM_007307795.1|/0.0/Stereum hirsutum FP-91666 SS1 ATP-utilizing phosphoenolpyruvate carboxykinase (STEHIDRAFT_141321), mRNA
CL13.Contig2_All	1132	1852.28	435.22	-1.12469	1.63e-08	4.14e-07	Down	NA
CL1345.Contig13_All	2299	32.42	247.46	3.53379	1.68e-11	6.8e-10	Up	NA
Unigene6934_All	1009	188.76	254.65	1.45673	3.04e-05	0.000378074	Up	NA
CL3047.Contig1_All	1269	229.1	476.81	2.10683	5.05e-17	4.21e-15	Up	NA
CL6883.Contig2_All	1037	61.1	424.17	3.74108	5.75e-27	1.04e-24	Up	NA
CL2911.Contig2_All	3021	559.94	121.25	-1.17361	2.08e-08	5.17e-07	Down	gi|597988262|ref|XM_007365200.1|/4e-08/Dichomitus squalens LYAD-421 SS1 hypothetical protein (DICSQDRAFT_126736), partial mRNA
Unigene7375_All	1676	2008.16	104.25	-3.23269	1.56e-59	1.52e-56	Down	NA
CL5943.Contig2_All	1460	65.27	247.07	2.89889	1.86e-16	1.48e-14	Up	gi|16943770|emb|AJ417657.1|/0.0/Pleurotus ostreatus partial pap1 gene for putative phosphatidic acid
CL2530.Contig9_All	6488	245.04	248.02	1.03875	3.38e-07	6.42e-06	Up	NA
CL1223.Contig28_All	7068	115.6	0	-5.5372	3.62e-09	1.03e-07	Down	gi|242213144|ref|XM_002472357.1|/6e-06/Postia placenta Mad-698-R predicted protein, mRNA
Unigene6841_All	2057	396.38	1184.55	2.37016	8.89e-10	2.77e-08	Up	gi|628849917|ref|XM_007774861.1|/5e-07/Coniophora puteana RWD-64-598 SS2 amino acid transporter mRNA
Unigene3003_All	1009	1388.55	251.2	-1.49984	9.56e-10	2.97e-08	Down	gi|18857700|emb|AJ430697.1|/0.0/Pleurotus ostreatus rad51 gene for putative RAD51 protein, exons 1-6
CL2988.Contig1_All	1033	28.42	62.11	1.96839	0.00222226	0.0165687	Up	gi|409971584|gb|AC253832.1|/7e-23/Agaricus bisporus clone FWBA77-L10, complete sequence
Unigene4848_All	3134	5782.21	1175.3	-1.25053	9.12e-11	3.33e-09	Down	gi|630360244|ref|XM_007871206.1|/8e-16/Gloeophyllum trabeum ATCC 11539 DUF221-domain-containing protein partial mRNA
CL2902.Contig10_All	5248	72.5	0	-5.0673	9.56e-08	2.05e-06	Down	gi|595777687|ref|XM_007267325.1|/2e-14/Fomitiporia mediterranea MF3/22 alpha/beta-hydrolase (FOMMEDRAFT_168546), mRNA
CL6732.Contig2_All	1821	1425.98	1969.02	1.36923	8.18e-06	0.00011682	Up	gi|628827716|ref|XM_007765972.1|/8e-21/Coniophora puteana RWD-64-598 SS2 aminotransferase partial mRNA
CL4063.Contig1_All	1727	1005.27	1631.68	1.73146	7.64e-14	4.42e-12	Up	gi|13183345|gb|AF286097.1|AF286097/0.0/Pleurotus sajor-caju heat-induced catalase mRNA, complete cds
CL4494.Contig1_All	3055	1291.13	294.07	-1.16155	2.64e-10	8.92e-09	Down	gi|170088393|ref|XM_001875385.1|/3e-15/Laccaria bicolor S238N-H82 actin cytoskeleton organization protein partial mRNA
Unigene1197_All	1384	640.53	2100.88	2.68024	2.09e-38	7.66e-36	Up	NA
Unigene7102_All	2843	677.59	139.25	-1.2723	2.76e-14	1.7e-12	Down	gi|630346066|ref|XM_007864143.1|/3e-46/Gloeophyllum trabeum ATCC 11539 WD40 repeat-like protein partial mRNA
CL2868.Contig4_All	2163	80.98	4.08	-2.54695	0.00216255	0.0162007	Down	gi|597937737|ref|XM_007323151.1|/5e-13/Serpula lacrymans var. lacrymans S7.9 hypothetical protein (SERLADRAFT_418104), partial mRNA
Unigene10481_All	1889	259.02	261.65	1.04266	1.56e-06	2.64e-05	Up	NA
Unigene3803_All	798	98.72	17.67	-1.43629	0.000945299	0.00791485	Down	NA
Unigene3387_All	1494	551.5	45.8	-2.54575	3.66e-36	1.15e-33	Down	gi|630186454|ref|XM_007848893.1|/5e-06/Moniliophthora roreri MCA 2997 hypothetical protein partial mRNA
CL5896.Contig2_All	1825	30.43	90.34	2.53629	1.7e-05	0.000224183	Up	NA
CL6533.Contig1_All	2091	16094.5	239.49	-5.04407	8.43e-37	2.79e-34	Down	NA
CL3744.Contig4_All	3729	366.18	91.33	-1.062	0.00211161	0.0158952	Down	gi|597980900|ref|XM_007363310.1|/3e-09/Dichomitus squalens LYAD-421 SS1 RNA-binding domain-containing protein (DICSQDRAFT_134259), mRNA
CL861.Contig1_All	1210	94.38	3	-3.6274	1.06e-08	2.8e-07	Down	NA
CL6827.Contig1_All	2914	608.83	882.4	1.53534	1.96e-18	1.85e-16	Up	gi|681097816|emb|FO904939.1|/4e-08/Podospora anserina genomic DNA, chromosome 4
Unigene49_All	708	761.19	70.86	-2.35293	6.32e-23	8.53e-21	Down	gi|630359278|ref|XM_007870723.1|/4e-08/Gloeophyllum trabeum ATCC 11539 hypothetical protein mRNA
Unigene384_All	5149	752.36	830	1.19861	4.37e-07	8.14e-06	Up	gi|299752692|ref|XM_001841129.2|/4e-31/Coprinopsis cinerea okayama7#130 KQ# phospholipid-translocating ATPase, mRNA
Unigene3659_All	4189	7506.7	1192.68	-1.66754	2.05e-28	4.24e-26	Down	gi|628839905|ref|XM_007771711.1|/1e-108/Coniophora puteana RWD-64-598 SS2 SecY protein partial mRNA
Unigene11071_All	1866	634.01	962.7	1.68913	2.6e-07	5.09e-06	Up	gi|302695818|ref|XM_003037542.1|/2e-09/Schizophyllum commune H4-8 hypothetical protein, mRNA
Unigene4140_All	1809	157.49	27.75	-1.5045	4.74e-06	7.17e-05	Down	gi|42433486|gb|AY456968.1|/2e-46/Pleurotus populinus strain D765 STE3-like pheromone receptor gene, partial cds
CL2799.Contig8_All	3651	0	8.76	3.93785	8.24e-05	0.000913731	Up	NA
CL544.Contig3_All	2782	23.87	176.6	2.84008	0.0023426	0.017333	Up	gi|598010024|ref|XM_007370862.1|/1e-11/Dichomitus squalens LYAD-421 SS1 MFS general substrate transporter (DICSQDRAFT_141328), mRNA
Unigene1114_All	2984	2180.17	7797.33	2.8028	2.83e-10	9.51e-09	Up	NA
CL4904.Contig3_All	959	12.1	58.65	3.12704	2.02e-06	3.34e-05	Up	gi|630359202|ref|XM_007870685.1|/9e-13/Gloeophyllum trabeum ATCC 11539 cytochrome b5 partial mRNA
Unigene2436_All	2362	136.23	802.6	3.44233	1.81e-13	9.82e-12	Up	NA
Unigene207_All	2033	1545.81	381.15	-1.01096	1.4e-09	4.22e-08	Down	gi|630185161|ref|XM_007848472.1|/5e-84/Moniliophthora roreri MCA 2997 centromere microtubule binding protein cbf5 partial mRNA
Unigene4904_All	1025	374.88	57.53	-1.71634	8.22e-10	2.58e-08	Down	NA
Unigene5239_All	6279	422.88	813.81	1.74922	6.13e-05	0.000706368	Up	NA
CL2777.Contig1_All	3852	752.22	162.75	-1.23541	5.09e-08	1.15e-06	Down	gi|695536348|ref|XM_009543668.1|/9e-10/Heterobasidion irregulare TC 32-1 hypothetical protein partial mRNA
CL1799.Contig1_All	2769	232.34	50.41	-1.20914	2.5e-05	0.000318486	Down	NA
Unigene14_All	449	10.92	35.84	2.32743	0.00160708	0.0125325	Up	gi|224419329|emb|FM202436.1|/2e-55/Pleurotus sp. 'Florida' partial HET gene, strain PC15
CL6441.Contig2_All	1716	390.08	72.68	-1.43459	2.17e-08	5.38e-07	Down	NA
CL5842.Contig1_All	989	1.26	26.31	4.43003	7.33e-09	1.98e-07	Up	NA
CL1819.Contig1_All	1242	96.62	343.69	2.86467	2.99e-31	7.09e-29	Up	gi|299753425|ref|XM_001833216.2|/1e-30/Coprinopsis cinerea okayama7#130 KQ# fructose-bisphosphatase, mRNA
Unigene885_All	1996	25.91	74.91	2.29419	5.67e-06	8.44e-05	Up	NA
CL106.Contig3_All	5523	4762.58	924.34	-1.4531	5.6e-05	0.000651918	Down	gi|599392454|ref|XM_007399256.1|/2e-11/Phanerochaete carnosa HHB-10118-sp hypothetical protein (PHACADRAFT_212152), mRNA
CL4315.Contig6_All	871	85.04	162.91	2.0294	0.000395549	0.00369621	Up	gi|597982052|ref|XM_007363605.1|/5e-08/Dichomitus squalens LYAD-421 SS1 hypothetical protein (DICSQDRAFT_145407), partial mRNA
CL2609.Contig1_All	1612	161.98	33.63	-1.25616	8.51e-05	0.000938172	Down	NA
CL6195.Contig1_All	2584	539.67	557.35	1.02782	3.04e-11	1.19e-09	Up	gi|598005758|ref|XM_007369790.1|/1e-10/Dichomitus squalens LYAD-421 SS1 RBP11-like subunits of RNA polymerase (DICSQDRAFT_140377), mRNA
CL3720.Contig3_All	5909	1134.1	202.69	-1.54997	3.9e-05	0.000470587	Down	gi|170085162|ref|XM_001873770.1|/6e-18/Laccaria bicolor S238N-H82 hypothetical protein partial mRNA
CL2909.Contig3_All	1117	121.77	160.41	1.3393	0.000354653	0.00334735	Up	gi|695575707|ref|XM_009553857.1|/4e-12/Heterobasidion irregulare TC 32-1 hypothetical protein partial mRNA
CL133.Contig3_All	3209	100	135	1.40892	6.15e-05	0.00070739	Up	NA
Unigene9168_All	3800	1409.02	1544.89	1.22265	1.15e-05	0.000159964	Up	gi|630179836|ref|XM_007846769.1|/1e-14/Moniliophthora roreri MCA 2997 dipeptidyl-peptidase 5 partial mRNA
Unigene1828_All	1709	40.48	57.69	1.45151	2.58e-05	0.000326761	Up	NA
Unigene11098_All	3962	151.94	186.44	1.29059	2.1e-10	7.23e-09	Up	gi|299742890|ref|XM_001835349.2|/1e-18/Coprinopsis cinerea okayama7#130 #n# hypothetical protein, mRNA
Unigene2202_All	804	0.89	83.59	5.93152	2.18e-12	1.02e-10	Up	NA
CL773.Contig1_All	1864	818.15	61.71	-2.58797	6.15e-08	1.37e-06	Down	NA
CL4389.Contig2_All	1671	48.75	92.65	1.98222	6.53e-06	9.55e-05	Up	NA
CL1810.Contig2_All	4777	915.21	1863.69	1.93616	8.12e-12	3.47e-10	Up	gi|151192597|gb|EF645805.1|/0.0/Pleurotus pulmonarius trehalose phosphorylase mRNA, complete cds
CL2799.Contig4_All	3830	0	9.56	3.78374	0.000199896	0.00201202	Up	NA
CL1847.Contig7_All	1752	174.38	36.3	-1.24565	3.06e-05	0.000380182	Down	gi|299739232|ref|XM_001835096.2|/3e-11/Coprinopsis cinerea okayama7#130 dicarboxylic acid transporter, mRNA
CL2292.Contig1_All	1197	32.56	0.98	-3.20181	0.000313197	0.00299519	Down	NA
CL3690.Contig1_All	2700	1766.47	370.54	-1.25747	2.32e-17	1.99e-15	Down	gi|597975164|ref|XM_007361842.1|/1e-14/Dichomitus squalens LYAD-421 SS1 21 kDa subunit of NADH dehydrogenase (DICSQDRAFT_79270), mRNA
Unigene8974_All	1743	52.31	106.58	1.96356	5.05e-09	1.4e-07	Up	gi|315190038|gb|HQ606464.1|/1e-77/Pleurotus ostreatus strain 739 lectin mRNA, complete cds
CL671.Contig6_All	4621	2.99	54.65	3.62128	0.00011705	0.00125145	Up	NA
Unigene5715_All	1659	130.02	30.74	-1.0804	0.00053847	0.00483456	Down	NA
CL4733.Contig2_All	2914	16641.4	2643.96	-1.713	1.04e-12	5.12e-11	Down	gi|636621042|ref|XM_008043465.1|/1e-17/Trametes versicolor FP-101664 SS1 FAD/NAD-P-binding domain-containing protein mRNA
CL2275.Contig1_All	2287	148.18	26.18	-1.46202	1.5e-06	2.54e-05	Down	NA
Unigene3252_All	1691	6886.86	869.94	-1.99734	3.84e-08	8.91e-07	Down	gi|636614822|ref|XM_008040355.1|/4e-16/Trametes versicolor FP-101664 SS1 sphingolipid C9-methyltransferase mRNA
CL4405.Contig4_All	1751	54.58	0	-5.11935	3.18e-08	7.52e-07	Down	NA
CL3389.Contig1_All	3800	1171.21	260.27	-1.18632	6.42e-07	1.17e-05	Down	NA
CL5925.Contig3_All	2100	14.15	40.55	2.3863	0.000723032	0.00625068	Up	gi|169855682|ref|XM_001834456.1|/3e-20/Coprinopsis cinerea okayama7#130 #~# cytochrome P450 monooxygenase pc-1, mRNA
CL5633.Contig3_All	5132	1902.5	2178.84	1.20462	5.9e-08	1.32e-06	Up	gi|695557146|ref|XM_009549016.1|/5e-09/Heterobasidion irregulare TC 32-1 hypothetical protein mRNA
Unigene3034_All	2328	228.83	50.99	-1.14814	3.89e-05	0.00046938	Down	NA
CL2694.Contig6_All	1249	16.14	54.24	2.52235	0.00148668	0.0117102	Up	NA
CL1873.Contig11_All	2297	112.65	1.41	-4.19353	1.73e-07	3.49e-06	Down	NA
CL2160.Contig8_All	517	0	10.73	4.35413	7.49e-06	0.000107911	Up	NA
CL1507.Contig17_All	2825	22.34	0	-3.4474	0.000768285	0.00657733	Down	gi|134270324|emb|AM409318.2|/1e-124/Pleurotus ostreatus sspoxa3a gene for POXA3a laccase small subunit, exons 1-4, strain MYA-2306
CL2800.Contig2_All	3807	151.96	220.17	1.53793	2.9e-07	5.61e-06	Up	gi|299753969|ref|XM_001833612.2|/5e-45/Coprinopsis cinerea okayama7#130 KQ# eukaryotic translation initiation factor 1, mRNA
CL2756.Contig4_All	5454	3.19	32.04	3.0288	0.00126779	0.0102203	Up	NA
CL1887.Contig3_All	2392	172.5	36.14	-1.19379	0.000120471	0.00128278	Down	gi|630176144|ref|XM_007845569.1|/1e-23/Moniliophthora roreri MCA 2997 pirin domain-containing protein partial mRNA
CL3271.Contig1_All	1674	69.92	99.6	1.48329	3.27e-07	6.24e-06	Up	gi|695550144|ref|XM_009547260.1|/4e-41/Heterobasidion irregulare TC 32-1 Aldo-keto reductase 5 (akr5), mRNA
Unigene4646_All	825	14.14	24.26	1.56121	0.00625177	0.0397369	Up	NA
Unigene3497_All	1808	2492.63	507.66	-1.3231	1.42e-08	3.66e-07	Down	NA
CL5873.Contig3_All	2378	209.62	37.77	-1.44971	6.95e-06	0.000101001	Down	gi|695575027|ref|XM_009553682.1|/5e-07/Heterobasidion irregulare TC 32-1 hypothetical protein mRNA
CL799.Contig17_All	1025	11.87	40.33	2.58292	1.57e-05	0.000208935	Up	NA
Unigene3810_All	807	219.22	37.76	-1.43945	1.55e-06	2.62e-05	Down	NA
CL185.Contig1_All	1364	2058.64	461.84	-1.14156	1.13e-13	6.37e-12	Down	gi|636611646|ref|XM_008038767.1|/3e-07/Trametes versicolor FP-101664 SS1 hypothetical protein mRNA
CL4026.Contig3_All	2871	6.93	28.09	2.6145	0.00196753	0.0149746	Up	gi|636608186|ref|XM_008037037.1|/1e-26/Trametes versicolor FP-101664 SS1 glyoxal oxidase precursor partial mRNA
CL2185.Contig5_All	1942	97.43	135.74	1.55864	0.0016391	0.0127504	Up	gi|597907445|ref|XM_007300960.1|/3e-23/Stereum hirsutum FP-91666 SS1 ubiquitin-conjugating enzyme 9 (STEHIDRAFT_119029), mRNA
CL5151.Contig1_All	631	626.11	2284.5	2.84098	4.03e-84	6.68e-81	Up	gi|597902823|ref|XM_007298649.1|/6e-56/Stereum hirsutum FP-91666 SS1 cyclophilin (STEHIDRAFT_164519), mRNA
CL2328.Contig11_All	1367	9.55	0	-2.78651	0.00755618	0.0467623	Down	NA
CL4661.Contig1_All	2060	37.52	59.55	1.68188	0.00503737	0.0332089	Up	NA
CL1273.Contig4_All	2826	4035.15	898.45	-1.1719	5.23e-17	4.35e-15	Down	gi|598016128|ref|XM_007338654.1|/2e-10/Auricularia delicata TFB-10046 SS5 RNA-binding domain-containing protein (AURDEDRAFT_110882), mRNA
CL6619.Contig1_All	938	112.82	140.84	1.30372	2.14e-06	3.51e-05	Up	NA
CL3126.Contig3_All	2568	0	13.61	4.16295	3.39e-05	0.000416243	Up	NA
Unigene9709_All	3596	36741.6	8081.25	-1.24907	3.12e-05	0.000386865	Down	gi|299754266|ref|XM_001839848.2|/0.0/Coprinopsis cinerea okayama7#130 KQ# elongation factor 3, mRNA
CL3329.Contig2_All	1863	32.2	44.62	1.30519	0.00777949	0.047871	Up	NA
CL3263.Contig12_All	2104	211.53	11.06	-3.00429	3.34e-10	1.12e-08	Down	gi|630354808|ref|XM_007868514.1|/1e-07/Gloeophyllum trabeum ATCC 11539 NAD P-binding protein mRNA
CL2422.Contig5_All	2454	2	18.35	2.95793	0.00157689	0.0123312	Up	NA
CL312.Contig12_All	3740	0	12.79	3.91123	0.000119445	0.00127512	Up	NA
Unigene3124_All	3414	116.36	341.44	1.9322	0.00726056	0.0452508	Up	gi|630342088|ref|XM_007862154.1|/9e-59/Gloeophyllum trabeum ATCC 11539 P-loop containing nucleoside triphosphate hydrolase protein mRNA
CL1093.Contig1_All	2152	16.82	30.42	1.74884	0.00269558	0.019465	Up	NA
CL4203.Contig4_All	1797	73.93	89.71	1.29239	3.2e-06	5.05e-05	Up	gi|630356590|ref|XM_007869405.1|/7e-12/Gloeophyllum trabeum ATCC 11539 cobW-domain-containing protein mRNA
CL833.Contig16_All	5995	10.82	73.94	3.23128	4.98e-06	7.5e-05	Up	gi|372126688|gb|JN604981.1|/1e-09/Pleurotus eryngii pyrG gene upstream region genomic sequence
CL2276.Contig1_All	3125	476.36	113.96	-1.0814	6.85e-05	0.000773994	Down	NA
CL5408.Contig3_All	3951	27.79	106.43	2.93865	6.43e-10	2.06e-08	Up	gi|302688724|ref|XM_003033996.1|/4e-21/Schizophyllum commune H4-8 glycoside hydrolase family 15 protein, mRNA
CL4754.Contig1_All	1761	50.28	372.08	3.80596	4.73e-13	2.43e-11	Up	gi|308387172|dbj|AB551972.1|/3e-26/Pleurotus ostreatus mRNA, regulated by blue-light stimulation, clone: MK-2010-20
Unigene1166_All	2311	140.03	248.39	1.63358	0.00209469	0.0157847	Up	NA
Unigene835_All	1223	38.86	96.78	2.23557	1.48e-09	4.43e-08	Up	NA
Unigene5077_All	4761	1083.22	18615.8	5.14031	1.73e-71	2.44e-68	Up	gi|597988404|ref|XM_007365236.1|/7e-08/Dichomitus squalens LYAD-421 SS1 Piwi-domain-containing protein (DICSQDRAFT_105202), mRNA
Unigene3801_All	1583	382.24	91.77	-1.02235	7.28e-06	0.000105197	Down	NA
CL6383.Contig1_All	936	6.22	31.29	2.87512	3.15e-05	0.000389763	Up	NA
Unigene7927_All	1260	571.45	87.76	-1.70747	6.08e-14	3.58e-12	Down	NA
CL2744.Contig4_All	3971	118.65	125.16	1.06909	0.00204207	0.0154501	Up	gi|628853589|ref|XM_007775958.1|/6e-91/Coniophora puteana RWD-64-598 SS2 transaldolase mRNA
Unigene10019_All	1916	65.77	82.18	1.37527	0.000167006	0.00171029	Up	gi|630189285|ref|XM_007849802.1|/2e-83/Moniliophthora roreri MCA 2997 duf89 domain-containing protein partial mRNA
CL4149.Contig2_All	1150	0	8.63	3.93193	8.25e-05	0.000914337	Up	NA
CL5896.Contig1_All	1825	15.35	45.25	2.48564	1.53e-05	0.000204553	Up	NA
Unigene2394_All	2711	591.68	1003.84	1.72503	6.78e-12	2.93e-10	Up	NA
CL4680.Contig1_All	1362	146.77	9.13	-2.74709	0.000335398	0.00318481	Down	NA
CL611.Contig1_All	989	58.31	89.76	1.66871	0.000418392	0.00387879	Up	NA
Unigene11216_All	1825	198.35	29.27	-1.78191	6.68e-07	1.21e-05	Down	gi|597904397|ref|XM_007299436.1|/6e-09/Stereum hirsutum FP-91666 SS1 AAA-domain-containing protein (STEHIDRAFT_90545), partial mRNA
Unigene5856_All	698	214.71	41.76	-1.26625	0.000194145	0.00195833	Down	NA
CL5056.Contig3_All	8216	228.45	618.94	2.38149	4.8e-15	3.26e-13	Up	gi|630213641|ref|XM_007857699.1|/8e-12/Moniliophthora roreri MCA 2997 glycoside hydrolase family 37 protein partial mRNA
CL556.Contig4_All	2947	64.55	0	-5.2045	1.68e-08	4.25e-07	Down	NA
Unigene1030_All	1375	436.71	79.22	-1.46646	3.05e-10	1.02e-08	Down	gi|595768981|ref|XM_007262972.1|/2e-08/Fomitiporia mediterranea MF3/22 WD40 repeat-like protein (FOMMEDRAFT_25963), partial mRNA
CL1758.Contig2_All	2769	22.55	80.84	2.49745	6.98e-05	0.000786488	Up	NA
Unigene8371_All	3899	439.37	101.91	-1.13561	8.49e-06	0.000120615	Down	gi|238600132|ref|XM_002395020.1|/3e-06/Moniliophthora perniciosa FA553 hypothetical protein (MPER_04950) mRNA, partial cds
Unigene704_All	1882	125.31	190.83	1.54842	7.2e-07	1.3e-05	Up	gi|636605502|ref|XM_008035695.1|/3e-11/Trametes versicolor FP-101664 SS1 MFS general substrate transporter partial mRNA
CL1266.Contig5_All	1032	0.4	22.77	4.69144	2.09e-07	4.15e-06	Up	NA
CL6641.Contig1_All	2174	626.53	145.32	-1.06142	2.05e-08	5.1e-07	Down	NA
CL4562.Contig3_All	6496	559.4	539.28	1.04337	0.000947459	0.00792586	Up	gi|597913100|ref|XM_007303787.1|/9e-08/Stereum hirsutum FP-91666 SS1 hypothetical protein (STEHIDRAFT_168334), mRNA
CL2838.Contig2_All	2822	29.13	0	-3.99184	6.42e-05	0.000733722	Down	gi|636611460|ref|XM_008038674.1|/4e-36/Trametes versicolor FP-101664 SS1 sulfate permease partial mRNA
CL3731.Contig2_All	1799	248.57	301.75	1.23494	1.1e-08	2.88e-07	Up	NA
CL3724.Contig4_All	3565	59.12	354.25	3.46083	4.5e-12	2e-10	Up	gi|597984028|ref|XM_007364115.1|/9e-16/Dichomitus squalens LYAD-421 SS1 cytoplasmic protein (DICSQDRAFT_28359), partial mRNA
Unigene2499_All	3623	162.69	300.41	1.95242	3.79e-07	7.13e-06	Up	gi|595777959|ref|XM_007267461.1|/3e-25/Fomitiporia mediterranea MF3/22 glutamate decarboxylase (FOMMEDRAFT_109275), partial mRNA
CL2213.Contig5_All	4769	62.95	159.58	1.88153	0.00728184	0.0453407	Up	gi|630182946|ref|XM_007847766.1|/4e-12/Moniliophthora roreri MCA 2997 abc transporter partial mRNA
CL1063.Contig6_All	2102	15.92	43.17	2.3758	3.87e-05	0.000468395	Up	NA
CL6814.Contig2_All	975	303.46	63.09	-1.22621	2.12e-07	4.21e-06	Down	NA
CL1141.Contig2_All	3618	884.71	990.5	1.07289	0.000606996	0.00538502	Up	gi|630182524|ref|XM_007847633.1|/4e-24/Moniliophthora roreri MCA 2997 importin beta-4 partial mRNA
CL2114.Contig3_All	518	39.84	50.13	1.31044	0.000844152	0.00715296	Up	NA
CL1600.Contig2_All	2180	5978.08	1459.52	-1.09669	0.000128556	0.00135594	Down	gi|299746342|ref|XM_001837855.2|/1e-44/Coprinopsis cinerea okayama7#130 glycine hydroxymethyltransferase, mRNA
Unigene10469_All	1937	6349.35	1379.8	-1.19611	5.89e-08	1.32e-06	Down	NA
CL1223.Contig39_All	7271	87.88	0	-5.91762	8.22e-12	3.5e-10	Down	gi|242213144|ref|XM_002472357.1|/6e-06/Postia placenta Mad-698-R predicted protein, mRNA
CL842.Contig1_All	1092	1.69	9.26	2.67014	0.00252808	0.0184535	Up	NA
Unigene7836_All	3049	62.36	208.44	2.30436	0.000266375	0.00260217	Up	gi|597926561|ref|XM_007317563.1|/5e-23/Serpula lacrymans var. lacrymans S7.9 glycoside hydrolase family 92 protein (SERLADRAFT_361158), partial mRNA
Unigene1395_All	674	314.17	907.71	2.48115	1.52e-05	0.000203187	Up	gi|302696958|ref|XM_003038112.1|/6e-07/Schizophyllum commune H4-8 expressed protein, mRNA
CL1402.Contig5_All	1344	56.7	75.73	1.40683	4.02e-06	6.19e-05	Up	gi|299748915|ref|XM_001840188.2|/2e-42/Coprinopsis cinerea okayama7#130 ### CMGC/CDK/CDC2 protein kinase, mRNA
CL2126.Contig5_All	4184	36.7	72.96	2.01996	2e-05	0.000259951	Up	NA
CL1873.Contig14_All	2368	73.35	3.28	-2.61784	0.00294061	0.0209864	Down	NA
CL3.Contig1_All	2770	99.5	138.39	1.37098	8.12e-05	0.000900883	Up	gi|299740854|ref|XM_001834003.2|/1e-05/Coprinopsis cinerea okayama7#130 #~# glycosyl hydrolase family 30, mRNA
Unigene1205_All	1029	124.46	26.83	-1.17315	0.004007	0.0273238	Down	gi|630345456|ref|XM_007863838.1|/6e-08/Gloeophyllum trabeum ATCC 11539 FAD-binding domain-containing protein partial mRNA
Unigene4790_All	3408	132.68	130.36	1.00894	0.000209593	0.00209689	Up	gi|630191785|ref|XM_007850598.1|/7e-07/Moniliophthora roreri MCA 2997 acyl- oxidase partial mRNA
CL3260.Contig1_All	531	8.01	16.57	1.82789	0.00440388	0.0296075	Up	NA
CL277.Contig3_All	4716	1662.51	246.93	-1.69478	3.76e-12	1.69e-10	Down	NA
CL799.Contig15_All	1082	6.5	19.79	2.28621	0.00173132	0.0133719	Up	NA
CL401.Contig4_All	1312	66.61	4.16	-2.58947	0.00330802	0.0232088	Down	NA
CL6066.Contig2_All	3943	236.47	246.53	1.10219	0.00081098	0.00691135	Up	gi|6906854|gb|AF143814.1|AF143814/0.0/Pleurotus pulmonarius aryl-alcohol oxidase precursor (aao) mRNA, complete cds
CL1099.Contig3_All	4730	6952.39	1488.89	-1.24431	7.22e-14	4.2e-12	Down	gi|299748731|ref|XM_001840049.2|/0.0/Coprinopsis cinerea okayama7#130 ### heat shock protein, mRNA
CL2990.Contig2_All	652	0.89	8.6	2.95249	0.00272383	0.0196331	Up	gi|5826848|emb|AL112229.1|/9e-06/Botrytis cinerea strain T4 cDNA library
CL498.Contig6_All	3311	153.27	16.72	-1.9978	1.11e-06	1.93e-05	Down	NA
Unigene8388_All	833	577.49	113.46	-1.35381	1.96e-09	5.76e-08	Down	NA
CL3724.Contig1_All	3432	65.99	837.47	4.41473	2.87e-18	2.67e-16	Up	gi|597984028|ref|XM_007364115.1|/8e-16/Dichomitus squalens LYAD-421 SS1 cytoplasmic protein (DICSQDRAFT_28359), partial mRNA
CL1835.Contig1_All	512	191.22	662.62	2.74861	1.82e-11	7.33e-10	Up	NA
CL243.Contig3_All	3121	304.91	796.94	2.34282	1.05e-32	2.79e-30	Up	gi|327309455|ref|XM_003239371.1|/5e-17/Trichophyton rubrum CBS 118892 aldehyde dehydrogenase (TERG_01404) mRNA, complete cds
CL138.Contig9_All	1858	1221.54	36.07	-4.05528	8.85e-30	1.95e-27	Down	gi|308387178|dbj|AB551978.1|/1e-117/Pleurotus ostreatus mRNA, regulated by blue-light stimulation, clone: MK-2010-26
CL940.Contig3_All	3224	57.66	72.53	1.37721	0.00490786	0.0324843	Up	NA
Unigene5707_All	1264	186.46	34.82	-1.41786	9.83e-06	0.000138064	Down	NA
CL1837.Contig1_All	2844	43.66	352.57	3.66681	2.69e-11	1.06e-09	Up	gi|599123179|ref|XM_007388696.1|/7e-13/Punctularia strigosozonata HHB-11173 SS5 oxalate decarboxylase (PUNSTDRAFT_146733), partial mRNA
CL2398.Contig2_All	3620	232.23	39.37	-1.61525	0.00449928	0.030141	Down	gi|169844961|ref|XM_001829149.1|/2e-22/Coprinopsis cinerea okayama7#130 ### U3 small nucleolar RNA-associated protein, mRNA
CL32.Contig29_All	4611	19.39	53.66	2.32625	0.000455365	0.00417895	Up	NA
CL1972.Contig1_All	1360	1337.74	239.12	-1.48654	4.19e-14	2.5e-12	Down	gi|630212924|ref|XM_007857466.1|/5e-09/Moniliophthora roreri MCA 2997 kh domain-containing protein partial mRNA
CL2534.Contig2_All	681	1.33	27.58	3.93695	2.98e-05	0.000371828	Up	NA
CL973.Contig10_All	3227	0	7.38	3.74648	0.000211216	0.00211088	Up	gi|2981134|gb|AF052582.1|AF052582/3e-06/Fusarium oxysporum f. sp. lycopersici 42-87 family F xylanase (XYL3) gene, complete cds
CL1873.Contig1_All	1585	802.72	32.61	-3.55364	1.53e-40	6.64e-38	Down	NA
Unigene10190_All	1777	275.24	959.3	2.87208	5.06e-13	2.59e-11	Up	gi|630194365|ref|XM_007851428.1|/7e-15/Moniliophthora roreri MCA 2997 alternative cyclin pcl1 partial mRNA
Unigene5824_All	644	759.34	188.56	-1.03644	1.11e-06	1.93e-05	Down	gi|628851210|ref|XM_007775269.1|/4e-54/Coniophora puteana RWD-64-598 SS2 G10 protein partial mRNA
CL3460.Contig1_All	6291	410.34	424.84	1.06846	1.4e-11	5.73e-10	Up	gi|568464881|ref|XM_006463991.1|/2e-08/Agaricus bisporus var. bisporus H97 hypothetical protein (AGABI2DRAFT_209093), partial mRNA
CL4726.Contig2_All	3822	71.93	104.94	1.5925	7.56e-07	1.35e-05	Up	NA
Unigene8045_All	1258	10.42	18.73	1.70448	0.00344318	0.0240077	Up	NA
CL1797.Contig2_All	8246	707.67	875.78	1.31672	5.68e-31	1.32e-28	Up	gi|630360986|ref|XM_007871577.1|/5e-84/Gloeophyllum trabeum ATCC 11539 serine-tRNA ligase mRNA
CL66.Contig1_All	2620	636.21	758.44	1.28976	6.42e-11	2.4e-09	Up	NA
CL5131.Contig3_All	2497	74.63	77.26	1.07302	0.00244212	0.0179516	Up	NA
CL2753.Contig1_All	2078	30.46	1.13	-2.6668	0.00391305	0.0267609	Down	gi|597984846|ref|XM_007330655.1|/2e-18/Agaricus bisporus var. burnettii JB137-S8 hypothetical protein (AGABI1DRAFT_121299), partial mRNA
Unigene3991_All	3129	1886.35	345.22	-1.45551	3.26e-14	1.97e-12	Down	gi|169866483|ref|XM_001839777.1|/5e-11/Coprinopsis cinerea okayama7#130 KQ# FRAS1 protein, mRNA
CL1451.Contig1_All	2478	341.35	409.23	1.32272	6.03e-05	0.000695709	Up	NA
CL5128.Contig2_All	1952	972.71	240.45	-1.01685	8.5e-10	2.67e-08	Down	gi|630344374|ref|XM_007863297.1|/9e-64/Gloeophyllum trabeum ATCC 11539 heterotrimeric G-protein alpha subunit, GPA2-like protein mRNA
CL1989.Contig2_All	2142	44.08	134.15	2.64392	1.61e-07	3.29e-06	Up	gi|695550779|ref|XM_009547418.1|/8e-12/Heterobasidion irregulare TC 32-1 hypothetical protein mRNA
CL1001.Contig8_All	2195	29.03	0	-4.32612	7.13e-06	0.000103284	Down	NA
CL4181.Contig4_All	4001	29.2	0	-4.22517	1.53e-05	0.000205219	Down	NA
Unigene7021_All	3110	94.24	525.72	3.06784	2.92e-05	0.00036595	Up	NA
CL32.Contig17_All	4543	4.17	16.76	2.3721	0.00569015	0.0367389	Up	NA
Unigene10053_All	2502	1788.55	360.28	-1.35559	6.44e-10	2.06e-08	Down	gi|628854090|ref|XM_007776072.1|/4e-08/Coniophora puteana RWD-64-598 SS2 hypothetical protein partial mRNA
CL1801.Contig1_All	910	1233	280.84	-1.1555	2.8e-10	9.42e-09	Down	gi|299752664|ref|XM_001841107.2|/2e-16/Coprinopsis cinerea okayama7#130 KQ# DNA-binding protein hexbp, mRNA
CL1268.Contig3_All	3444	0	16.23	3.04953	0.00368959	0.0254727	Up	NA
CL1602.Contig1_All	1019	23.16	50.3	1.95216	0.00414527	0.0281644	Up	NA
Unigene6421_All	2780	905.85	54.23	-2.96266	2.82e-13	1.5e-11	Down	NA
CL1992.Contig4_All	1646	99.92	14.28	-1.66412	0.000175245	0.00178559	Down	gi|628831988|ref|XM_007768108.1|/2e-08/Coniophora puteana RWD-64-598 SS2 hypothetical protein partial mRNA
CL1736.Contig4_All	5647	25.67	368.61	4.73918	3.13e-27	5.84e-25	Up	gi|630360938|ref|XM_007871553.1|/8e-11/Gloeophyllum trabeum ATCC 11539 SNF5-domain-containing protein partial mRNA
CL4978.Contig2_All	2291	299.93	62.66	-1.23191	3.7e-07	6.98e-06	Down	NA
CL6417.Contig2_All	1010	60.04	223.3	2.81616	1.09e-24	1.65e-22	Up	NA
Unigene5513_All	2016	111.55	274.23	2.25441	2.88e-20	3.13e-18	Up	gi|299747826|ref|XM_001837224.2|/5e-22/Coprinopsis cinerea okayama7#130 t## phenylalanyl-tRNA synthetase subunit beta, mRNA
CL1243.Contig1_All	1122	63.62	206.9	2.60645	1.72e-11	6.95e-10	Up	NA
CL387.Contig16_All	4454	117.81	2.93	-3.1093	0.000436991	0.00403133	Down	NA
CL2198.Contig2_All	3177	904.25	1475.89	1.70272	3.72e-21	4.28e-19	Up	gi|355002357|gb|HQ595187.1|/0.0/Pleurotus eryngii var. tuoliensis strain CCMSSC00489 mitochondrial intermediate peptidase (mip) gene, partial cds; homeodomain 1 mating type protein (hd1) and homeodomain 2 mating type protein (hd2) genes, complete cds; and beta-flanking protein (beta-fg) gene, partial cds
Unigene7578_All	720	425.47	49.62	-2.12624	3.24e-06	5.11e-05	Down	NA
CL6437.Contig2_All	2198	324.79	52.99	-1.6011	1.24e-11	5.14e-10	Down	gi|299739107|ref|XM_001835007.2|/8e-15/Coprinopsis cinerea okayama7#130 Uba2, mRNA
CL836.Contig1_All	4567	854.22	180.44	-1.25808	8.19e-10	2.57e-08	Down	gi|636626222|ref|XM_008046055.1|/3e-59/Trametes versicolor FP-101664 SS1 WD40 repeat-like protein mRNA
CL2053.Contig3_All	1386	2351.39	231.89	-2.29499	1.73e-19	1.8e-17	Down	NA
CL4819.Contig5_All	2666	121.77	199.77	1.75283	4.35e-06	6.63e-05	Up	gi|523424321|emb|HG316461.1|/2e-06/Zygosaccharomyces bailii CLIB 213 genomic, scaffold08
Unigene1007_All	1213	2499.21	545.19	-1.20596	4.72e-08	1.07e-06	Down	gi|628824968|ref|XM_007764598.1|/1e-21/Coniophora puteana RWD-64-598 SS2 GNS1/SUR4 membrane protein mRNA
CL4531.Contig2_All	706	12.12	75.09	3.14934	1.06e-06	1.84e-05	Up	NA
Unigene4323_All	1443	274.98	22.46	-2.54837	3.9e-19	3.96e-17	Down	NA
CL336.Contig13_All	2235	20.21	0	-3.40487	0.000902104	0.0075802	Down	gi|354684738|gb|JN020144.1|/0.0/Pleurotus ostreatus isolate 5145 manganese peroxidase mRNA, complete cds
Unigene5845_All	1950	1298.15	270.25	-1.26098	2.78e-15	1.93e-13	Down	NA
Unigene9470_All	1201	999.66	207.28	-1.28806	5.25e-09	1.45e-07	Down	gi|405120503|gb|CP003825.1|/3e-10/Cryptococcus neoformans var. grubii H99 chromosome 6, complete sequence
Unigene784_All	1434	37.38	5.81	-1.55815	0.00715573	0.0446765	Down	NA
Unigene6262_All	892	1084.85	242.95	-1.16694	4.39e-07	8.17e-06	Down	NA
Unigene9245_All	4075	621.5	2236.92	2.89694	4.04e-13	2.09e-11	Up	gi|599109646|ref|XM_007383897.1|/5e-36/Punctularia strigosozonata HHB-11173 SS5 DNA mismatch repair protein (PUNSTDRAFT_143768), partial mRNA
Unigene6860_All	1665	987.16	128.81	-1.92443	1.55e-16	1.25e-14	Down	gi|597922921|ref|XM_007315743.1|/6e-06/Serpula lacrymans var. lacrymans S7.9 hypothetical protein (SERLADRAFT_435474), partial mRNA
CL3756.Contig1_All	1212	165.41	17.12	-2.07468	0.000106973	0.00115245	Down	NA
CL804.Contig2_All	4741	758.83	175.88	-1.1063	5.61e-10	1.82e-08	Down	gi|630171659|ref|XM_007844113.1|/5e-18/Moniliophthora roreri MCA 2997 inositol hexakisphosphate kinase 1 partial mRNA
CL5174.Contig1_All	900	483.87	95.89	-1.32946	2.05e-06	3.38e-05	Down	gi|597902317|ref|XM_007298396.1|/5e-08/Stereum hirsutum FP-91666 SS1 NAD-P-binding protein (STEHIDRAFT_164262), mRNA
CL2780.Contig5_All	498	11.87	19.8	1.64943	0.00212727	0.0159704	Up	NA
Unigene9867_All	3487	1337.46	285.83	-1.18639	9.69e-15	6.35e-13	Down	gi|618815739|ref|XM_007310418.1|/1e-08/Stereum hirsutum FP-91666 SS1 hypothetical protein (STEHIDRAFT_87303), mRNA
CL2542.Contig4_All	3080	297.33	47.66	-1.65733	1.34e-07	2.78e-06	Down	NA
CL2313.Contig2_All	3017	19.72	0	-3.86227	9.45e-05	0.00103073	Down	gi|597915612|ref|XM_007312089.1|/1e-08/Serpula lacrymans var. lacrymans S7.9 hypothetical protein (SERLADRAFT_431767), partial mRNA
CL914.Contig2_All	1062	191.48	216.83	1.21671	8.28e-07	1.47e-05	Up	gi|630218949|ref|XM_007859420.1|/1e-08/Moniliophthora roreri MCA 2997 capping protein (actin filament) muscle z- alpha 2 partial mRNA
CL3000.Contig1_All	3984	7240.62	1430.25	-1.32405	1.04e-08	2.75e-07	Down	NA
CL5880.Contig1_All	2160	1133.79	276.27	-1.05773	7.19e-07	1.3e-05	Down	gi|302685492|ref|XM_003032381.1|/1e-10/Schizophyllum commune H4-8 glycosyltransferase family 90 protein, mRNA
CL2310.Contig7_All	4667	0	32.95	3.36419	0.00132001	0.010583	Up	gi|170096183|ref|XM_001879277.1|/1e-06/Laccaria bicolor S238N-H82 glycerol-3-phosphate O-acyltransferase (G3PAT-2) partial mRNA
Unigene5058_All	431	19.26	39.36	1.90523	0.000548063	0.00491287	Up	NA
CL2484.Contig2_All	2377	283.67	52.34	-1.28888	0.00259699	0.0188685	Down	NA
CL2230.Contig2_All	1754	2644.52	504.94	-1.34985	2.51e-13	1.33e-11	Down	NA
CL1227.Contig1_All	1300	65.19	274.22	3.01508	1.1e-09	3.34e-08	Up	NA
CL339.Contig2_All	4850	38.91	68.19	1.6475	0.00245199	0.0179959	Up	NA
CL5136.Contig2_All	4036	674.98	144.56	-1.2338	8.81e-07	1.56e-05	Down	gi|597909003|ref|XM_007301739.1|/8e-35/Stereum hirsutum FP-91666 SS1 DNA mismatch repair protein Msh6 (STEHIDRAFT_93831), partial mRNA
CL2043.Contig1_All	3338	359.67	82.6	-1.12635	0.00378727	0.0260079	Down	gi|597967516|ref|XM_007326433.1|/3e-12/Agaricus bisporus var. burnettii JB137-S8 hypothetical protein (AGABI1DRAFT_111108), mRNA
Unigene6475_All	670	1437.09	272.96	-1.40545	1.39e-13	7.68e-12	Down	gi|597913452|ref|XM_007303963.1|/2e-16/Stereum hirsutum FP-91666 SS1 RNA-binding domain-containing protein (STEHIDRAFT_57999), partial mRNA
CL5873.Contig1_All	2378	261.58	48.02	-1.44468	3.7e-07	6.97e-06	Down	gi|695575027|ref|XM_009553682.1|/5e-07/Heterobasidion irregulare TC 32-1 hypothetical protein mRNA
CL4333.Contig2_All	2015	1.5	56.67	5.09451	1.35e-11	5.55e-10	Up	NA
Unigene600_All	1914	339.53	976.74	2.57755	5.19e-13	2.64e-11	Up	NA
CL2637.Contig2_All	1919	283.2	35.78	-1.96516	3.98e-12	1.78e-10	Down	NA
CL854.Contig15_All	3868	21.09	0	-3.88443	9.03e-05	0.000992181	Down	gi|299750302|ref|XM_002911433.1|/6e-11/Coprinopsis cinerea okayama7#130 ### lysozyme, mRNA
CL264.Contig1_All	3194	7158.4	350.86	-3.35027	1.66e-20	1.84e-18	Down	NA
Unigene11997_All	1385	310.24	369.12	1.23449	8.91e-11	3.27e-09	Up	gi|630191388|ref|XM_007850470.1|/5e-18/Moniliophthora roreri MCA 2997 autophagy-related protein 3 partial mRNA
Unigene8327_All	2724	10.35	96.62	3.48349	1.9e-06	3.14e-05	Up	NA
CL931.Contig1_All	788	505.92	92.7	-1.40205	2.16e-09	6.32e-08	Down	gi|630362808|ref|XM_007872488.1|/7e-13/Gloeophyllum trabeum ATCC 11539 DUF757-domain-containing protein mRNA
CL5737.Contig2_All	2528	432.97	78.25	-1.41901	2.31e-05	0.00029598	Down	NA
Unigene10889_All	1051	0	10.6	4.22655	1.87e-05	0.00024414	Up	NA
Unigene2299_All	1775	1209.46	106.21	-2.51682	4.59e-24	6.75e-22	Down	NA
Unigene9331_All	1934	175.72	257.88	1.54806	9.91e-13	4.9e-11	Up	gi|597967488|ref|XM_007359875.1|/2e-33/Dichomitus squalens LYAD-421 SS1 aspartate-tRNA ligase (DICSQDRAFT_48040), partial mRNA
Unigene2571_All	2321	79.78	95.83	1.2689	4.55e-05	0.000540192	Up	NA
Unigene9697_All	541	287.3	70.01	-1.03582	0.000231316	0.00229145	Down	gi|636621640|ref|XM_008043764.1|/8e-18/Trametes versicolor FP-101664 SS1 PWI domain-containing protein partial mRNA
CL4458.Contig1_All	1181	665.26	156.94	-1.07959	1.41e-11	5.76e-10	Down	gi|681096434|emb|FO904938.1|/4e-06/Podospora anserina genomic DNA, chromosome 3
Unigene4026_All	1698	527.54	119.31	-1.08909	0.00268796	0.0194293	Down	NA
CL1469.Contig2_All	2132	372.01	79.38	-1.28609	0.000213258	0.00212677	Down	gi|568445828|ref|XM_006457682.1|/5e-07/Agaricus bisporus var. bisporus H97 hypothetical protein (AGABI2DRAFT_114788), partial mRNA
CL1153.Contig1_All	3095	38.11	65.35	1.66139	0.00554252	0.0359919	Up	NA
Unigene7082_All	3780	1501.78	1683.01	1.15021	1.01e-21	1.21e-19	Up	gi|299750016|ref|XM_001836436.2|/7e-63/Coprinopsis cinerea okayama7#130 ### alpha,alpha-trehalose-phosphate synthase [UDP-forming]t, mRNA
CL6118.Contig3_All	1990	537.32	132.07	-1.01835	3.86e-06	5.98e-05	Down	gi|636611174|ref|XM_008038531.1|/3e-11/Trametes versicolor FP-101664 SS1 hypothetical protein mRNA
CL664.Contig2_All	2591	525.48	67.53	-1.92073	1.25e-10	4.47e-09	Down	gi|618814085|ref|XM_007309620.1|/7e-22/Stereum hirsutum FP-91666 SS1 Pkinase-domain-containing protein (STEHIDRAFT_104353), mRNA
CL1208.Contig1_All	1564	1.64	27.28	4.03934	2.92e-06	4.64e-05	Up	NA
CL4996.Contig2_All	6637	415.01	74.89	-1.3384	0.000155142	0.00160278	Down	NA
Unigene6096_All	2102	288.68	51.37	-1.48287	1.98e-07	3.96e-06	Down	NA
CL6213.Contig1_All	1153	134.21	21.11	-1.68358	0.000471659	0.00430326	Down	NA
CL3101.Contig3_All	1347	59.92	80.37	1.43697	4.78e-07	8.84e-06	Up	NA
Unigene2567_All	1294	14.56	23.76	1.66326	0.0018108	0.0138868	Up	NA
Unigene9946_All	3598	2681.9	304.57	-1.96442	6.11e-09	1.66e-07	Down	gi|597906251|ref|XM_007300363.1|/5e-14/Stereum hirsutum FP-91666 SS1 ARM repeat-containing protein (STEHIDRAFT_50957), partial mRNA
CL4641.Contig1_All	1725	165.27	202.1	1.22305	6.96e-06	0.000101001	Up	NA
CL5870.Contig2_All	3275	184.49	3832.45	4.80774	1.85e-10	6.41e-09	Up	gi|636610110|ref|XM_008037999.1|/1e-14/Trametes versicolor FP-101664 SS1 Aldo/keto reductase partial mRNA
Unigene7023_All	4813	1523.02	256.21	-1.5791	1.67e-12	7.98e-11	Down	NA
CL1446.Contig3_All	3793	410.53	759.72	1.97684	2.46e-10	8.37e-09	Up	NA
CL5874.Contig2_All	666	437.4	436.4	1.06264	0.00209076	0.0157635	Up	NA
CL4138.Contig1_All	3261	235.36	347.68	1.61079	9.9e-10	3.06e-08	Up	gi|671744790|dbj|AB918644.1|/0.0/Pleurotus eryngii s9ap gene for serine aminopeptidase, complete cds
CL4732.Contig2_All	2791	1420.71	196.93	-1.84803	5.77e-13	2.93e-11	Down	gi|595785187|ref|XM_007271075.1|/7e-13/Fomitiporia mediterranea MF3/22 zf-DHHC-domain-containing protein (FOMMEDRAFT_129070), partial mRNA
CL2950.Contig3_All	3799	1405.19	257.31	-1.44319	0.00087523	0.00737859	Down	NA
Unigene5714_All	419	131.72	230.46	1.81222	9.52e-19	9.19e-17	Up	NA
CL4154.Contig2_All	1714	175.47	380.27	2.06171	9.67e-15	6.35e-13	Up	gi|599092340|ref|XM_007378228.1|/9e-08/Punctularia strigosozonata HHB-11173 SS5 carbonic anhydrase (PUNSTDRAFT_56628), partial mRNA
CL1681.Contig14_All	2826	0	251.85	8.62359	2.53e-30	5.75e-28	Up	gi|695574829|ref|XM_009553633.1|/3e-21/Heterobasidion irregulare TC 32-1 Metallo peptidase M36 mRNA
CL589.Contig2_All	1297	1.6	20.43	3.37087	0.000196676	0.00198103	Up	gi|597971710|ref|XM_007327455.1|/5e-09/Agaricus bisporus var. burnettii JB137-S8 hypothetical protein (AGABI1DRAFT_126009), partial mRNA
CL4903.Contig1_All	3675	352.93	2298.11	3.69218	2.2e-32	5.75e-30	Up	gi|119224833|dbj|AB262582.1|/0.0/Pleurotus ostreatus Pochs3 mRNA for chitin synthase, complete cds
CL5842.Contig2_All	1065	0	4.15	2.86569	0.00610689	0.0390262	Up	NA
CL4489.Contig4_All	2208	111.65	111.91	1.03814	0.00561421	0.0363318	Up	NA
Unigene3090_All	2443	146.22	262.71	1.85589	1.42e-09	4.26e-08	Up	NA
CL7010.Contig2_All	4105	1089.89	1840.65	1.83986	3.96e-05	0.000476435	Up	gi|628826388|ref|XM_007765308.1|/4e-43/Coniophora puteana RWD-64-598 SS2 ribulose-5-phosphate 3-epimerase mRNA
CL2720.Contig1_All	787	55.51	117.41	2.11262	5.33e-08	1.2e-06	Up	NA
CL1076.Contig1_All	3420	68.85	4.88	-2.37882	0.000276143	0.00268086	Down	NA
Unigene6367_All	2441	2128.32	385.1	-1.51498	6.98e-07	1.26e-05	Down	gi|299756001|ref|XM_002912110.1|/4e-20/Coprinopsis cinerea okayama7#130 ### transcription factor, mRNA
CL2485.Contig2_All	2372	45.54	64.72	1.43952	0.000307664	0.00294628	Up	gi|597990336|ref|XM_007331985.1|/6e-13/Agaricus bisporus var. burnettii JB137-S8 hypothetical protein (AGABI1DRAFT_115314), mRNA
CL5273.Contig5_All	3709	656.68	6014.78	4.22804	8.94e-54	6.63e-51	Up	gi|636613278|ref|XM_008039583.1|/3e-46/Trametes versicolor FP-101664 SS1 actinin-like protein mRNA
Unigene11796_All	5873	3184.16	607.96	-1.37439	1.56e-20	1.73e-18	Down	gi|302688226|ref|XM_003033747.1|/3e-10/Schizophyllum commune H4-8 hypothetical protein, mRNA
Unigene4018_All	2458	20391.3	723.33	-3.83488	1.79e-26	3.09e-24	Down	gi|597923941|ref|XM_007316253.1|/1e-26/Serpula lacrymans var. lacrymans S7.9 hypothetical protein (SERLADRAFT_414308), mRNA
Unigene3592_All	2126	60.76	97.06	1.66444	2.86e-08	6.89e-07	Up	NA
CL6416.Contig1_All	1921	15.58	31.38	1.91238	0.000188346	0.00190804	Up	gi|695558285|ref|XM_009549318.1|/4e-07/Heterobasidion irregulare TC 32-1 glycoside hydrolase family 27 protein partial mRNA
CL5537.Contig1_All	10097	531.94	866.6	1.81868	8.29e-06	0.000118048	Up	gi|299755919|ref|XM_002912100.1|/1e-23/Coprinopsis cinerea okayama7#130 ### dual-domain HisK/Mak2 protein kinase, mRNA
CL1587.Contig1_All	3847	258.84	49.41	-1.42189	0.000193259	0.00195079	Down	gi|597924965|ref|XM_007316765.1|/3e-06/Serpula lacrymans var. lacrymans S7.9 hypothetical protein (SERLADRAFT_414597), partial mRNA
CL4495.Contig2_All	2359	41.67	174.34	2.90773	8.16e-10	2.57e-08	Up	NA
CL430.Contig2_All	3331	275.87	46.81	-1.45719	0.000192163	0.00194251	Down	NA
Unigene6418_All	361	83.28	88.38	1.07567	0.00125503	0.0101435	Up	gi|636623026|ref|XM_008044457.1|/4e-37/Trametes versicolor FP-101664 SS1 ubiquitin-like protein mRNA
CL4723.Contig2_All	3786	122.12	146.94	1.34597	0.00289257	0.0207223	Up	gi|630343970|ref|XM_007863095.1|/7e-29/Gloeophyllum trabeum ATCC 11539 DUF500-domain-containing protein mRNA
CL234.Contig7_All	5799	359.27	706.44	1.96475	1.14e-24	1.72e-22	Up	NA
CL4632.Contig3_All	6197	501.02	510.17	1.0439	2.47e-06	3.99e-05	Up	gi|630174303|ref|XM_007844971.1|/3e-41/Moniliophthora roreri MCA 2997 serine threonine-protein partial mRNA
Unigene5868_All	2296	203.89	49.2	-1.04526	0.00113362	0.00929557	Down	NA
Unigene213_All	4534	2047.97	476.78	-1.14366	2.26e-05	0.000289714	Down	gi|630210227|ref|XM_007856594.1|/7e-11/Moniliophthora roreri MCA 2997 amine oxidase partial mRNA
CL3721.Contig3_All	1911	509.34	990.99	1.99312	1.04e-32	2.79e-30	Up	gi|628834462|ref|XM_007769345.1|/5e-65/Coniophora puteana RWD-64-598 SS2 fructose 1,6-bisphosphate aldolase mRNA
Unigene1906_All	749	133.48	2.79	-4.0918	1.23e-11	5.11e-10	Down	NA
Unigene7621_All	1336	32.29	41.06	1.24188	0.00428112	0.028934	Up	NA
Unigene9337_All	1178	49.36	101.48	1.95871	9.28e-09	2.48e-07	Up	NA
CL5165.Contig2_All	989	638.4	120.37	-1.41688	2.46e-10	8.37e-09	Down	NA
CL3579.Contig1_All	958	169.61	20.08	-2.00903	4.9e-06	7.38e-05	Down	NA
Unigene9534_All	2538	727.04	976.67	1.41911	2.33e-19	2.4e-17	Up	gi|628830016|ref|XM_007767122.1|/9e-06/Coniophora puteana RWD-64-598 SS2 hypothetical protein partial mRNA
Unigene3411_All	3271	433.07	85.12	-1.32092	2.87e-05	0.000360615	Down	gi|597919715|ref|XM_007314140.1|/1e-20/Serpula lacrymans var. lacrymans S7.9 hypothetical protein (SERLADRAFT_433898), partial mRNA
CL3121.Contig7_All	1863	386.54	94.09	-1.00647	2.01e-05	0.000260596	Down	gi|355002357|gb|HQ595187.1|/4e-07/Pleurotus eryngii var. tuoliensis strain CCMSSC00489 mitochondrial intermediate peptidase (mip) gene, partial cds; homeodomain 1 mating type protein (hd1) and homeodomain 2 mating type protein (hd2) genes, complete cds; and beta-flanking protein (beta-fg) gene, partial cds
Unigene1372_All	2147	174.87	234.84	1.39379	5.94e-11	2.23e-09	Up	NA
CL350.Contig1_All	1641	103.78	13.28	-1.76299	6.42e-05	0.000733722	Down	NA
CL3219.Contig1_All	2414	57.5	127.5	2.03189	6.56e-07	1.19e-05	Up	gi|630190576|ref|XM_007850207.1|/1e-10/Moniliophthora roreri MCA 2997 copper radical oxidase partial mRNA
CL3214.Contig4_All	5557	211.67	38.38	-1.42907	0.0034769	0.0242129	Down	gi|630355210|ref|XM_007868715.1|/5e-12/Gloeophyllum trabeum ATCC 11539 actin-like protein Arp6 mRNA
Unigene4852_All	3191	3657.85	4765.82	1.46694	5.39e-09	1.48e-07	Up	gi|170086264|ref|XM_001874321.1|/5e-20/Laccaria bicolor S238N-H82 hypothetical protein partial mRNA
CL1326.Contig2_All	1411	58.79	11.51	-1.34629	0.00625572	0.0397441	Down	NA
CL2680.Contig2_All	2922	1359.79	281.36	-1.28953	2.37e-11	9.41e-10	Down	NA
CL5817.Contig1_All	1669	0	30.91	5.78776	6.12e-11	2.3e-09	Up	NA
Unigene3442_All	2016	520.74	1404.33	2.45858	6e-26	1e-23	Up	gi|618813042|ref|XM_007309114.1|/8e-15/Stereum hirsutum FP-91666 SS1 pyruvate decarboxylase (STEHIDRAFT_66588), partial mRNA
CL6862.Contig7_All	2162	7.38	30.3	2.79537	0.000226214	0.00224565	Up	gi|302678472|ref|XM_003028873.1|/5e-10/Schizophyllum commune H4-8 polysaccharide lyase family 1 protein, mRNA
CL224.Contig2_All	2449	1065.99	250.15	-1.04241	4.32e-06	6.6e-05	Down	gi|302696134|ref|XM_003037700.1|/2e-06/Schizophyllum commune H4-8 hypothetical protein, mRNA
CL4141.Contig1_All	1208	64.01	1061.41	4.98311	8.87e-29	1.91e-26	Up	NA
CL2630.Contig10_All	7631	198.92	5.23	-3.28198	0.00037961	0.00356619	Down	NA
Unigene7272_All	1682	115.55	20.12	-1.44094	9.38e-05	0.00102414	Down	NA
Unigene2203_All	478	33.91	40.27	1.2597	0.00204518	0.0154654	Up	NA
CL6950.Contig1_All	1062	7.42	19.72	2.21206	0.00505495	0.0332989	Up	NA
CL647.Contig9_All	2700	0	7.84	3.82045	0.000139632	0.00145858	Up	gi|308387184|dbj|AB551984.1|/0.0/Pleurotus ostreatus mRNA, regulated by blue-light stimulation, clone: MK-2010-32
CL4974.Contig1_All	1900	400.47	411.05	1.00194	3.76e-08	8.74e-07	Up	gi|597911970|ref|XM_007303222.1|/9e-30/Stereum hirsutum FP-91666 SS1 tryptophan synthase beta subunit-like PLP-dependent enzyme (STEHIDRAFT_78196), mRNA
CL3630.Contig2_All	1837	231.86	389.34	1.77009	8.75e-19	8.51e-17	Up	gi|636607386|ref|XM_008036637.1|/5e-22/Trametes versicolor FP-101664 SS1 NAD-aldehyde dehydrogenase mRNA
CL906.Contig3_All	4372	442.31	90.04	-1.29599	0.000463324	0.00423819	Down	NA
Unigene10334_All	1200	8.55	190.49	5.20181	7.69e-20	8.17e-18	Up	NA
Unigene11089_All	1271	39.83	5.05	-1.82009	0.00536489	0.0350321	Down	gi|387511413|emb|HE806317.1|/2e-08/Tetrapisispora blattae CBS 6284 chromosome 2, complete genome
CL2669.Contig1_All	1789	1565.94	1821.94	1.2308	4.71e-13	2.42e-11	Up	gi|299747587|ref|XM_001837086.2|/1e-16/Coprinopsis cinerea okayama7#130 t## zinc knuckle domain-containing protein, mRNA
CL651.Contig6_All	2573	8.67	28.37	2.33429	0.000611636	0.00541988	Up	NA
CL1301.Contig26_All	3995	32.57	3.61	-1.86709	0.00332788	0.0233307	Down	gi|299743106|ref|XM_001835493.2|/1e-21/Coprinopsis cinerea okayama7#130 #n# transforming growth factor beta regulator 1, mRNA
Unigene6801_All	1305	72	1059.59	4.80449	6.18e-23	8.38e-21	Up	NA
CL367.Contig2_All	2130	49.31	54.18	1.0666	0.00339129	0.0237086	Up	gi|346995772|gb|CP003009.1|/3e-08/Thielavia terrestris NRRL 8126 chromosome 1, complete sequence
Unigene9148_All	1524	623.56	2461.98	2.72376	1.11e-11	4.66e-10	Up	gi|169412002|gb|EU502632.1|/5e-77/Pleurotus ostreatus clone POCM-319 SSR marker genomic sequence
CL3734.Contig4_All	2744	12.9	0	-3.10761	0.00261319	0.018952	Down	NA
CL872.Contig1_All	1144	5718.93	992.49	-1.54307	2.53e-11	1e-09	Down	gi|597969694|ref|XM_007360431.1|/2e-20/Dichomitus squalens LYAD-421 SS1 mitochondrial carrier (DICSQDRAFT_131325), mRNA
Unigene7980_All	1229	130.92	22.51	-1.52764	3.21e-05	0.000396704	Down	NA
CL1507.Contig10_All	2112	22.66	81.34	2.72029	1.38e-13	7.66e-12	Up	gi|134270324|emb|AM409318.2|/1e-176/Pleurotus ostreatus sspoxa3a gene for POXA3a laccase small subunit, exons 1-4, strain MYA-2306
CL983.Contig2_All	1853	608.44	30.01	-3.31397	2.8e-17	2.37e-15	Down	gi|598052994|ref|XM_007355808.1|/1e-10/Auricularia delicata TFB-10046 SS5 zincin (AURDEDRAFT_92859), partial mRNA
CL4288.Contig3_All	1660	155.86	347.43	2.05943	1.67e-08	4.23e-07	Up	gi|299748427|ref|XM_001839063.2|/2e-64/Coprinopsis cinerea okayama7#130 t## stomatin family protein, mRNA
CL1436.Contig1_All	2508	456.41	624.55	1.4475	9.3e-22	1.13e-19	Up	NA
CL3157.Contig3_All	1760	15.85	25.06	1.60261	0.000928322	0.00778195	Up	NA
Unigene11097_All	1137	98.68	234.88	2.28369	2.78e-12	1.27e-10	Up	gi|599348264|ref|XM_007390412.1|/1e-06/Phanerochaete carnosa HHB-10118-sp hypothetical protein (PHACADRAFT_247363), mRNA
CL4655.Contig2_All	503	30.45	51.82	1.77778	0.000282245	0.00273069	Up	NA
Unigene5100_All	735	94.87	101.31	1.16455	0.00152344	0.0119563	Up	NA
CL3622.Contig5_All	7550	2402.3	323.38	-1.96023	1.11e-08	2.91e-07	Down	gi|597938855|ref|XM_007323710.1|/4e-10/Serpula lacrymans var. lacrymans S7.9 hypothetical protein (SERLADRAFT_443108), partial mRNA
CL2799.Contig3_All	3663	0	11.47	3.68297	0.000345949	0.00327287	Up	NA
CL4704.Contig4_All	2342	33.43	67.06	1.93516	3.46e-07	6.56e-06	Up	NA
CL6616.Contig1_All	6429	614.7	129.52	-1.18979	2.83e-05	0.000356076	Down	gi|630202261|ref|XM_007853993.1|/2e-12/Moniliophthora roreri MCA 2997 cysteine-type endopeptidase partial mRNA
CL2815.Contig3_All	8963	0	19.5	3.14331	0.00272703	0.0196462	Up	NA
CL5758.Contig1_All	2201	936.72	236.91	-1.07496	0.00522732	0.0342528	Down	gi|387514869|emb|HE806323.1|/9e-18/Tetrapisispora blattae CBS 6284 chromosome 8, complete genome
CL2759.Contig1_All	772	12.27	34.39	2.11944	0.000797935	0.00681461	Up	NA
CL2250.Contig7_All	2433	9.81	0	-2.95486	0.00431854	0.0291519	Down	gi|149236114|ref|XM_001523885.1|/2e-06/Lodderomyces elongisporus NRRL YB-4239 hypothetical protein (LELG_04748) partial mRNA
Unigene4554_All	1802	9164.36	2083.56	-1.07363	6.64e-08	1.47e-06	Down	gi|598014516|ref|XM_007337872.1|/2e-24/Auricularia delicata TFB-10046 SS5 protein disulfide isomerase (AURDEDRAFT_110404), mRNA
CL596.Contig7_All	2109	15.45	0.24	-2.85914	0.00359081	0.0249015	Down	NA
CL4570.Contig3_All	3312	47.3	0	-4.91328	1.63e-07	3.33e-06	Down	gi|636618620|ref|XM_008042254.1|/2e-07/Trametes versicolor FP-101664 SS1 ARM repeat-containing protein mRNA
CL6491.Contig1_All	1026	219.42	283.84	1.28054	5.87e-05	0.000680785	Up	gi|302681856|ref|XM_003030564.1|/4e-09/Schizophyllum commune H4-8 hypothetical protein, mRNA
CL1383.Contig2_All	1061	2.58	18.98	3.23888	0.00016561	0.00169799	Up	NA
Unigene12176_All	703	964.78	166.7	-1.56551	1.31e-08	3.39e-07	Down	NA
Unigene12374_All	2517	272.47	10.97	-3.43586	3.06e-08	7.3e-07	Down	NA
Unigene813_All	823	3.72	15.68	2.48694	0.00616737	0.0393425	Up	gi|598008614|ref|XM_007370526.1|/7e-07/Dichomitus squalens LYAD-421 SS1 hypothetical protein (DICSQDRAFT_93322), mRNA
CL783.Contig7_All	2714	371.95	38.78	-2.12533	0.000302859	0.0029052	Down	gi|695563490|ref|XM_009550737.1|/3e-36/Heterobasidion irregulare TC 32-1 glycosyltransferase family 2 protein mRNA
CL3366.Contig2_All	1133	0	4.5	2.97281	0.00443833	0.0298036	Up	NA
Unigene10302_All	1004	137.72	5.87	-3.3164	1.44e-08	3.7e-07	Down	NA
CL5450.Contig1_All	1401	383.81	89.28	-1.12738	5.28e-07	9.69e-06	Down	gi|599098513|ref|XM_007380231.1|/8e-11/Punctularia strigosozonata HHB-11173 SS5 cyclin-like protein (PUNSTDRAFT_82060), mRNA
CL2726.Contig1_All	5242	312.66	469.65	1.64194	3.38e-07	6.42e-06	Up	gi|170112028|ref|XM_001887182.1|/5e-09/Laccaria bicolor S238N-H82 glutamate decarboxylase partial mRNA
Unigene5389_All	518	4.61	18.58	2.75368	6.8e-05	0.000769045	Up	NA
Unigene7094_All	1191	105.14	304.36	2.34914	1.16e-06	2.01e-05	Up	NA
CL5035.Contig6_All	2625	5.64	66.68	3.74917	4.1e-06	6.3e-05	Up	gi|347013775|gb|CP003008.1|/1e-17/Myceliophthora thermophila ATCC 42464 chromosome 7, complete sequence
Unigene3880_All	1860	733.93	842.33	1.19549	3.23e-14	1.96e-12	Up	gi|636602780|ref|XM_008034334.1|/1e-59/Trametes versicolor FP-101664 SS1 T-complex protein 1 mRNA
CL6024.Contig2_All	1124	410.62	479.44	1.15764	2.14e-07	4.25e-06	Up	NA
Unigene8018_All	550	92.37	262.98	2.50898	4.74e-23	6.45e-21	Up	gi|119416956|dbj|AB263750.1|/1e-29/Pleurotus ostreatus Pochs1 gene for chitin synthase, complete cds
CL4668.Contig1_All	3412	89.75	186.21	1.91477	1.35e-05	0.000183434	Up	gi|170087577|ref|XM_001874977.1|/4e-30/Laccaria bicolor S238N-H82 agmatinase partial mRNA
Unigene7724_All	1709	375.95	88.52	-1.0824	4.37e-07	8.14e-06	Down	NA
CL6930.Contig2_All	2523	212.65	34.52	-1.59343	2.06e-07	4.1e-06	Down	NA
CL3842.Contig2_All	1451	4360.5	575.5	-1.91881	1.11e-28	2.37e-26	Down	gi|568446963|ref|XM_006458059.1|/5e-06/Agaricus bisporus var. bisporus H97 hypothetical protein (AGABI2DRAFT_64829), partial mRNA
CL1122.Contig2_All	579	183.56	185.6	1.02421	4.39e-08	1.01e-06	Up	NA
CL2404.Contig1_All	4234	8454.62	1895.39	-1.1997	5.68e-06	8.44e-05	Down	gi|630179212|ref|XM_007846568.1|/9e-07/Moniliophthora roreri MCA 2997 transcription factor tfiih complex subunit tfb2 partial mRNA
CL1279.Contig2_All	3855	9.98	0	-2.85373	0.00610314	0.0390122	Down	gi|16415982|emb|AL353821.2|/3e-06/Neurospora crassa DNA linkage group V Cosmid contig 68B2
Unigene5212_All	2006	1510.55	22.05	-4.99272	4.73e-53	3.42e-50	Down	gi|630213687|ref|XM_007857714.1|/2e-06/Moniliophthora roreri MCA 2997 malic acid transport protein mae1 partial mRNA
CL990.Contig2_All	1549	98.45	177.93	1.90952	1.76e-10	6.13e-09	Up	NA
CL1429.Contig3_All	1137	55.63	80.78	1.54863	0.00204943	0.0154859	Up	NA
CL1351.Contig8_All	2886	9.21	58.53	2.92483	0.00179206	0.0137768	Up	NA
CL1081.Contig1_All	457	9.81	0	-2.8551	0.00616283	0.0393224	Down	NA
CL1873.Contig10_All	2434	142.83	3.67	-2.69958	0.0066756	0.0420802	Down	NA
Unigene2200_All	9938	496.12	558.34	1.25044	0.00289759	0.0207476	Up	gi|695536013|ref|XM_009543568.1|/4e-17/Heterobasidion irregulare TC 32-1 glycoside hydrolase family 31 protein partial mRNA
Unigene3303_All	4061	2185.51	401.56	-1.44298	2.93e-17	2.47e-15	Down	gi|299747233|ref|XM_001836847.2|/5e-67/Coprinopsis cinerea okayama7#130 t## kinesin motor protein, mRNA
Unigene4606_All	2583	170.99	32.2	-1.43041	1.36e-05	0.00018475	Down	NA
CL1856.Contig3_All	5724	5.62	108.1	3.60521	0.000136209	0.00142599	Up	gi|630359042|ref|XM_007870605.1|/8e-11/Gloeophyllum trabeum ATCC 11539 UPF0014-domain-containing protein partial mRNA
CL2678.Contig7_All	1156	11.74	799.06	6.64368	1.29e-29	2.82e-27	Up	gi|597972052|ref|XM_007361044.1|/7e-11/Dichomitus squalens LYAD-421 SS1 OTU-domain-containing protein (DICSQDRAFT_97376), mRNA
Unigene81_All	1371	186.47	198.13	1.05568	1.34e-05	0.000182942	Up	NA
Unigene8506_All	2274	2038.01	163.37	-2.64001	1.77e-31	4.24e-29	Down	gi|695543346|ref|XM_009545488.1|/8e-06/Heterobasidion irregulare TC 32-1 hypothetical protein mRNA
CL4591.Contig3_All	2242	134.48	22.78	-1.46282	0.000398899	0.00372135	Down	NA
CL1205.Contig7_All	671	14.22	31.39	2.06201	0.000764819	0.00655563	Up	gi|702068294|emb|FO906930.1|/6e-07/Leptosphaeria maculans brassicae wa74_scaffold00156 complete sequence
CL456.Contig37_All	3406	85.17	0	-5.75384	8.83e-11	3.24e-09	Down	NA
Unigene12122_All	1274	1029.63	131.7	-1.97002	1.55e-13	8.46e-12	Down	gi|630182376|ref|XM_007847586.1|/3e-07/Moniliophthora roreri MCA 2997 60s ribosomal protein l3 partial mRNA
Unigene9574_All	1354	93.37	8691.46	7.17805	2.7e-43	1.36e-40	Up	NA
CL630.Contig1_All	1829	400.67	406.73	1.02209	0.000637969	0.00560995	Up	gi|71006251|ref|XM_752699.1|/6e-09/Ustilago maydis 521 hypothetical protein (UM01645.1) partial mRNA
Unigene45_All	1579	11740.2	704.95	-2.89042	2.31e-14	1.43e-12	Down	NA
CL3218.Contig1_All	3601	158	15803.6	7.33518	5.36e-56	4.32e-53	Up	NA
CL1679.Contig5_All	268	0	5	3.1621	0.00229286	0.0170186	Up	NA
CL1243.Contig2_All	1062	7.77	59.44	2.96738	0.000764795	0.00655563	Up	NA
CL4235.Contig2_All	712	84.7	326.52	2.89765	5.59e-19	5.54e-17	Up	gi|597570726|ref|XM_007288358.1|/6e-07/Marssonina brunnea f. sp. 'multigermtubi' MB_m1 histidine acid phosphatase (MBM_00531), mRNA
CL1923.Contig1_All	2414	101.86	12.28	-1.89508	0.00190301	0.0145306	Down	NA
Unigene10607_All	2516	772.98	146.42	-1.40644	2.91e-13	1.54e-11	Down	gi|618808364|ref|XM_007306833.1|/1e-10/Stereum hirsutum FP-91666 SS1 hypothetical protein (STEHIDRAFT_100717), mRNA
CL209.Contig1_All	1604	349.91	403.84	1.23274	1.71e-15	1.22e-13	Up	NA
Unigene10348_All	535	596.12	110.46	-1.46551	4.82e-07	8.91e-06	Down	gi|261199931|ref|XM_002626321.1|/7e-06/Ajellomyces dermatitidis SLH14081 U3 small nucleolar RNA-associated protein 5, mRNA
CL5201.Contig6_All	1352	566.66	1570.12	2.50461	1.48e-43	7.71e-41	Up	gi|363987281|dbj|AB689128.1|/0.0/Pleurotus ostreatus gpd mRNA for glyceraldehyde 3-phosphate dehydrogenase, complete cds
CL1107.Contig7_All	5783	57.77	98.78	1.79715	0.000101505	0.00109943	Up	NA
Unigene5506_All	1491	129.91	168.87	1.36157	0.000183887	0.00186891	Up	gi|597925051|ref|XM_007316808.1|/5e-09/Serpula lacrymans var. lacrymans S7.9 hypothetical protein (SERLADRAFT_436509), partial mRNA
CL3076.Contig5_All	4724	8.62	49.01	3.11032	2.11e-06	3.46e-05	Up	gi|595779767|ref|XM_007268365.1|/2e-60/Fomitiporia mediterranea MF3/22 glycoside hydrolase family 2 protein (FOMMEDRAFT_21590), mRNA
Unigene4289_All	1259	1417.86	353.16	-1.01369	3.65e-12	1.65e-10	Down	gi|636611236|ref|XM_008038562.1|/2e-39/Trametes versicolor FP-101664 SS1 Mov34-domain-containing protein mRNA
CL6778.Contig2_All	3646	1800.98	2095.36	1.1653	5.42e-06	8.11e-05	Up	NA
CL1345.Contig7_All	2858	34.93	52.62	1.56195	4.38e-05	0.000523498	Up	NA
CL2197.Contig1_All	894	52.06	55.24	1.12403	0.00553318	0.0359467	Up	NA
CL2659.Contig1_All	2546	19.23	24.57	1.34719	0.00584018	0.0375654	Up	gi|238603649|ref|XM_002395967.1|/2e-06/Moniliophthora perniciosa FA553 hypothetical protein (MPER_03838) mRNA, partial cds
CL4088.Contig7_All	6217	0	36.99	3.20403	0.0022811	0.0169492	Up	NA
CL4333.Contig3_All	2707	14.78	110.84	3.3931	1.66e-05	0.000220248	Up	NA
CL3033.Contig6_All	2265	208.59	25.75	-1.99539	4.82e-06	7.28e-05	Down	NA
Unigene9366_All	3089	1002.14	254.31	-1.05792	0.000847168	0.00717205	Down	NA
CL3605.Contig1_All	2062	181.23	41.59	-1.10079	0.000342383	0.00324458	Down	gi|597902723|ref|XM_007298599.1|/1e-07/Stereum hirsutum FP-91666 SS1 UPF0014-domain-containing protein (STEHIDRAFT_143545), partial mRNA
CL2157.Contig1_All	1663	3.41	16.33	2.55676	0.00444316	0.0298289	Up	NA
Unigene2677_All	1808	12.68	32.58	2.13997	0.0033914	0.0237086	Up	NA
CL3218.Contig2_All	3537	50.73	4066.45	3.95344	0.00010857	0.00116832	Up	NA
CL5289.Contig3_All	1049	19.56	46.19	2.11351	2.48e-05	0.000315693	Up	NA
CL4681.Contig2_All	1248	32.26	246.52	3.86267	8.05e-18	7.22e-16	Up	gi|630186910|ref|XM_007849035.1|/1e-06/Moniliophthora roreri MCA 2997 proteasome component pup2 partial mRNA
CL3844.Contig2_All	1213	490.04	84.9	-1.50499	2.35e-09	6.84e-08	Down	gi|628829804|ref|XM_007767016.1|/2e-23/Coniophora puteana RWD-64-598 SS2 Brix-domain-containing protein mRNA
CL2799.Contig5_All	3662	0	48.74	6.5049	1.2e-14	7.69e-13	Up	NA
Unigene2437_All	697	492.45	73.91	-1.73539	1.16e-14	7.45e-13	Down	NA
CL3450.Contig2_All	4487	301.11	12.64	-3.41435	1.63e-16	1.31e-14	Down	NA
CL4597.Contig2_All	1043	50.87	71.81	1.50918	3.52e-06	5.5e-05	Up	NA
CL5035.Contig8_All	2551	1.24	21.72	3.8506	6.74e-06	9.82e-05	Up	gi|347013775|gb|CP003008.1|/1e-17/Myceliophthora thermophila ATCC 42464 chromosome 7, complete sequence
CL2234.Contig2_All	1528	728.2	146.98	-1.26501	2.2e-12	1.03e-10	Down	gi|597925247|ref|XM_007316906.1|/4e-13/Serpula lacrymans var. lacrymans S7.9 hypothetical protein (SERLADRAFT_464246), mRNA
Unigene1859_All	1788	75.8	87.54	1.2672	9.63e-05	0.00104652	Up	gi|170083906|ref|XM_001873142.1|/3e-08/Laccaria bicolor S238N-H82 hypothetical protein partial mRNA
Unigene8779_All	447	585.93	631.81	1.17565	0.00106767	0.00880599	Up	NA
CL833.Contig11_All	6000	1.78	17.1	3.16251	0.00101414	0.00840388	Up	gi|372126688|gb|JN604981.1|/1e-09/Pleurotus eryngii pyrG gene upstream region genomic sequence
Unigene8869_All	1766	145.65	165.98	1.12297	0.000165395	0.00169688	Up	NA
CL1094.Contig1_All	4190	873.8	969.13	1.14498	9.65e-14	5.52e-12	Up	gi|630193801|ref|XM_007851247.1|/1e-15/Moniliophthora roreri MCA 2997 lactoylglutathione lyase partial mRNA
CL348.Contig3_All	921	11.66	21.37	1.78464	0.00264365	0.0191532	Up	NA
CL76.Contig1_All	1235	9.44	22.34	1.82284	0.00797335	0.0488825	Up	NA
CL2792.Contig1_All	1506	57.01	89.21	1.55784	1.6e-05	0.000213003	Up	NA
CL991.Contig6_All	3517	0	42.76	3.73641	0.000319944	0.00305143	Up	NA
Unigene3669_All	2344	277.65	682.43	2.27345	5.48e-11	2.06e-09	Up	gi|695544030|ref|XM_009545661.1|/8e-09/Heterobasidion irregulare TC 32-1 hypothetical protein partial mRNA
Unigene5601_All	1304	43.42	3.09	-2.41641	0.000384902	0.00360748	Down	NA
CL401.Contig3_All	1288	157.8	9.92	-2.56252	5.12e-05	0.000602197	Down	NA
CL1820.Contig3_All	1317	13.49	0	-3.30698	0.00122931	0.0099528	Down	NA
CL1206.Contig1_All	548	417.15	593.12	1.5167	2.81e-14	1.73e-12	Up	gi|636616766|ref|XM_008041327.1|/8e-18/Trametes versicolor FP-101664 SS1 Acbp from Moniliophthora Perniciosa partial mRNA
Unigene6960_All	4629	1176.14	1178.52	1.04712	3.13e-08	7.43e-07	Up	gi|630190779|ref|XM_007850277.1|/2e-08/Moniliophthora roreri MCA 2997 abc transporter partial mRNA
CL6862.Contig13_All	1471	6.3	21.93	2.52967	0.00244502	0.0179588	Up	gi|302678472|ref|XM_003028873.1|/3e-10/Schizophyllum commune H4-8 polysaccharide lyase family 1 protein, mRNA
Unigene3787_All	6554	1174.67	269.77	-1.13147	3.93e-09	1.11e-07	Down	NA
Unigene2062_All	3153	2965.8	632.58	-1.24643	4e-05	0.000481202	Down	gi|630181600|ref|XM_007847339.1|/2e-13/Moniliophthora roreri MCA 2997 hypothetical protein partial mRNA
CL1383.Contig1_All	865	39.83	242.13	3.52773	2.75e-16	2.16e-14	Up	NA
Unigene8402_All	1325	2587.84	365.34	-1.86243	5.83e-18	5.3e-16	Down	gi|597937057|ref|XM_007322811.1|/5e-09/Serpula lacrymans var. lacrymans S7.9 hypothetical protein (SERLADRAFT_477439), mRNA
CL2529.Contig2_All	5451	138.4	157.91	1.08342	0.00427939	0.0289308	Up	gi|302678800|ref|XM_003029037.1|/5e-06/Schizophyllum commune H4-8 expressed protein, mRNA
CL2590.Contig3_All	3558	0	23.81	3.30659	0.00159177	0.01242	Up	NA
Unigene2388_All	3843	1097.53	235.67	-1.23152	2.74e-09	7.94e-08	Down	gi|599105119|ref|XM_007382400.1|/5e-79/Punctularia strigosozonata HHB-11173 SS5 DNA-directed RNA polymerase I polypeptide 2 (PUNSTDRAFT_85408), mRNA
CL2802.Contig4_All	2248	0	15.56	2.95991	0.00485902	0.0322216	Up	NA
CL5035.Contig2_All	2635	188.67	39.06	-1.21009	0.000970325	0.00808676	Down	gi|347013775|gb|CP003008.1|/1e-17/Myceliophthora thermophila ATCC 42464 chromosome 7, complete sequence
CL5001.Contig4_All	1263	8.92	0	-2.81203	0.00693174	0.0434707	Down	NA
Unigene2026_All	4536	3082.16	255.14	-2.58653	4.36e-42	2.12e-39	Down	gi|630356514|ref|XM_007869367.1|/1e-55/Gloeophyllum trabeum ATCC 11539 A/B/D/E cyclin mRNA
CL958.Contig8_All	1898	0	31.26	5.52213	2.69e-09	7.82e-08	Up	gi|394987244|gb|JQ412087.1|/5e-65/Pleurotus ostreatus clone G9 microsatellite sequence
CL4452.Contig2_All	645	1.99	8.17	2.3879	0.00707433	0.0442664	Up	NA
CL6690.Contig2_All	1991	97	10.2	-1.99581	0.00133337	0.01067	Down	gi|299751858|ref|XM_001830489.2|/5e-22/Coprinopsis cinerea okayama7#130 SeqLit protein phosphatase, mRNA
CL609.Contig3_All	748	15.05	63.04	2.71926	1.17e-05	0.000162012	Up	NA
Unigene797_All	979	194.12	283.37	1.54537	3.03e-18	2.81e-16	Up	gi|598027162|ref|XM_007342892.1|/8e-07/Auricularia delicata TFB-10046 SS5 DUF1014-domain-containing protein (AURDEDRAFT_112767), mRNA
Unigene7033_All	967	1102.63	260.4	-1.08609	5.76e-09	1.58e-07	Down	gi|595775749|ref|XM_007266356.1|/4e-58/Fomitiporia mediterranea MF3/22 RNA-binding domain-containing protein (FOMMEDRAFT_107669), mRNA
CL5998.Contig2_All	471	45.48	123.23	2.44984	5.11e-06	7.66e-05	Up	gi|585399409|emb|HE793313.1|/3e-14/Tuber aestivum microsatellite DNA locus aest1
Unigene4332_All	1214	702.18	75.7	-2.20784	7.58e-09	2.05e-07	Down	NA
CL3731.Contig1_All	2137	124.55	132.13	1.17047	0.000679403	0.00591707	Up	NA
Unigene7822_All	955	738.3	761.46	1.0128	3.53e-08	8.27e-07	Up	gi|299752106|ref|XM_001830652.2|/8e-10/Coprinopsis cinerea okayama7#130 SeqLit het-c2 protein, mRNA
CL3916.Contig2_All	923	40.72	79.24	1.96143	1.36e-09	4.11e-08	Up	gi|636622992|ref|XM_008044440.1|/1e-33/Trametes versicolor FP-101664 SS1 EF-hand mRNA
CL6865.Contig1_All	4069	489.95	124.13	-1.00169	0.000528276	0.0047491	Down	NA
CL1624.Contig1_All	2803	865.54	1003.78	1.1744	5.07e-12	2.24e-10	Up	NA
Unigene9090_All	790	836.62	108.83	-1.93207	2.62e-15	1.83e-13	Down	NA
Unigene9278_All	2414	1012.91	215.74	-1.24307	1.68e-07	3.42e-06	Down	gi|630201130|ref|XM_007853623.1|/1e-17/Moniliophthora roreri MCA 2997 atp-dependent rna helicase partial mRNA
Unigene9960_All	1363	7.4	16.71	1.95329	0.00165347	0.0128379	Up	NA
CL6209.Contig2_All	1760	640.47	110.38	-1.50731	9.51e-10	2.95e-08	Down	gi|598015240|ref|XM_007338211.1|/2e-08/Auricularia delicata TFB-10046 SS5 S-adenosyl-L-methionine-dependent methyltransferase (AURDEDRAFT_133612), partial mRNA
Unigene8525_All	1029	1024.75	238.62	-1.11074	7.82e-07	1.4e-05	Down	gi|595785659|ref|XM_007271311.1|/6e-11/Fomitiporia mediterranea MF3/22 PQ-loop-domain-containing protein (FOMMEDRAFT_137083), partial mRNA
CL754.Contig5_All	780	5.36	36.52	3.53904	1.38e-09	4.16e-08	Up	NA
CL3110.Contig5_All	6350	1590.7	143.08	-2.43705	7.36e-16	5.44e-14	Down	gi|630360232|ref|XM_007871200.1|/4e-90/Gloeophyllum trabeum ATCC 11539 mitogen-activated protein kinase mRNA
CL1748.Contig7_All	758	74.11	7.17	-2.09281	0.000554559	0.00496163	Down	NA
CL556.Contig5_All	2997	12.96	0	-3.21784	0.00172697	0.0133418	Down	NA
CL59.Contig1_All	2501	432.3	92.25	-1.23816	0.000250512	0.00245999	Down	gi|636617858|ref|XM_008041873.1|/1e-07/Trametes versicolor FP-101664 SS1 phosphoglycerate mutase-like protein mRNA
CL3484.Contig3_All	1518	0	15.01	2.87291	0.00633125	0.0401664	Up	NA
CL2247.Contig15_All	1420	179.8	27.19	-1.75774	5.53e-06	8.25e-05	Down	NA
Unigene11170_All	1761	1237.07	1973.22	1.58886	8.24e-08	1.79e-06	Up	NA
CL904.Contig1_All	1526	682.7	155.93	-1.13564	2.12e-05	0.000274246	Down	NA
Unigene7558_All	2908	73.55	9.46	-1.6432	0.00643451	0.0407423	Down	gi|599123103|ref|XM_007388658.1|/8e-22/Punctularia strigosozonata HHB-11173 SS5 DNA-binding domain of Mlu1-box binding protein MBP1 (PUNSTDRAFT_77107), partial mRNA
CL2888.Contig1_All	762	3203.83	545.6	-1.58229	3.39e-07	6.42e-06	Down	gi|299752074|ref|XM_001830634.2|/9e-71/Coprinopsis cinerea okayama7#130 SeqLit peptidylprolyl isomerase B, mRNA
CL2347.Contig5_All	1878	0.37	7.87	3.26869	0.000889152	0.00748252	Up	gi|317037360|ref|XM_001398990.2|/1e-07/Aspergillus niger CBS 513.88 metacaspase-1A, mRNA
CL5839.Contig1_All	4777	0	73.74	3.90494	0.000164336	0.00168793	Up	gi|169852645|ref|XM_001832953.1|/1e-176/Coprinopsis cinerea okayama7#130 KQ# ATP dependent helicase, mRNA
Unigene8618_All	6120	1199.58	166.91	-1.82809	5.55e-07	1.02e-05	Down	gi|630357278|ref|XM_007869749.1|/9e-08/Gloeophyllum trabeum ATCC 11539 NAD P-binding protein partial mRNA
CL3788.Contig2_All	2360	409.12	92.76	-1.20978	0.0058999	0.0379108	Down	gi|630175033|ref|XM_007845208.1|/8e-09/Moniliophthora roreri MCA 2997 atp-binding cassette transporter partial mRNA
CL4299.Contig3_All	842	296.3	45.22	-1.61045	5.7e-05	0.000661988	Down	gi|630184083|ref|XM_007848129.1|/8e-16/Moniliophthora roreri MCA 2997 hypothetical protein partial mRNA
CL3590.Contig1_All	763	219.58	324.54	1.53563	1.21e-08	3.15e-07	Up	gi|299755826|ref|XM_001828859.2|/3e-89/Coprinopsis cinerea okayama7#130 ### 6-phosphogluconate dehydrogenase, mRNA
CL234.Contig1_All	1823	29.95	126.28	3.06015	7.69e-10	2.44e-08	Up	NA
CL3304.Contig1_All	2768	606.62	882.58	1.62978	1.43e-05	0.000193104	Up	gi|44151598|gb|AY462111.1|/4e-08/Pleurotus djamor ketopantoate reductase-like protein (KPAR), GDP-fucose transporter-like protein (GDPF), glycine dehydrogenase-like protein (GLYDH), hypothetical protein PDUPA1 (PDUPA1) genes, complete cds; HD2 homeodomain mating-type protein (a2) gene, a2-A7 allele, complete cds; HD1 homeodomain mating-type protein (a1) gene, a1-A7 allele, complete cds; mitochond…
CL2729.Contig2_All	498	0.44	10.24	3.12424	0.00237358	0.0175484	Up	gi|325974168|emb|FQ790261.1|/7e-06/Botryotinia fuckeliana T4 SuperContig_69_1 genomic supercontig
CL404.Contig2_All	1125	46.18	193.33	2.95069	3.44e-10	1.15e-08	Up	gi|517320210|emb|HF679029.1|/2e-08/Fusarium fujikuroi IMI 58289 draft genome, chromosome FFUJ_chr07
CL3634.Contig6_All	1874	377.76	1206.25	2.45331	1.13e-09	3.43e-08	Up	gi|6016833|dbj|AB020026.1|/0.0/Pleurotus ostreatus mRNA for bilirubin oxidase, complete cds
Unigene8291_All	3024	39.91	83.09	2.06973	2.87e-07	5.58e-06	Up	NA
CL2207.Contig2_All	2582	704.3	140.41	-1.33718	1.17e-12	5.73e-11	Down	NA
CL5208.Contig3_All	1018	15.29	31.41	1.96305	0.000694528	0.00603016	Up	NA
Unigene8129_All	875	617.7	40.24	-2.9427	1.32e-12	6.38e-11	Down	gi|299738332|ref|XM_001838234.2|/2e-25/Coprinopsis cinerea okayama7#130 ]# Cys 2 peroxiredoxin, mRNA
CL4998.Contig6_All	1244	25.48	38.3	1.55477	0.00599562	0.0384645	Up	gi|409971501|gb|AC253749.1|/2e-11/Agaricus bisporus clone FWBA53-J13, complete sequence
Unigene9733_All	1221	162.61	777.74	3.30219	2.48e-35	7.53e-33	Up	NA
CL3627.Contig1_All	2213	0	3.98	2.94141	0.00478039	0.0317524	Up	NA
Unigene7575_All	522	635.68	140.78	-1.22116	4.12e-05	0.000495081	Down	NA
CL2199.Contig7_All	2554	0	4.93	3.10951	0.00273298	0.019679	Up	gi|695556871|ref|XM_009548950.1|/2e-09/Heterobasidion irregulare TC 32-1 major facilitator superfamily mRNA
Unigene8300_All	2058	236.9	669.33	2.53156	8.8e-55	6.89e-52	Up	gi|618809102|ref|XM_007307185.1|/5e-10/Stereum hirsutum FP-91666 SS1 hypothetical protein (STEHIDRAFT_62823), partial mRNA
CL2534.Contig4_All	667	0.75	41.46	4.9009	3.56e-08	8.31e-07	Up	NA
CL4584.Contig2_All	2318	1707.21	2334.9	1.35989	0.000118406	0.00126451	Up	gi|299753722|ref|XM_001833392.2|/2e-06/Coprinopsis cinerea okayama7#130 KQ# alpha-amylase, mRNA
Unigene5575_All	1071	322.07	57.84	-1.43006	1.63e-06	2.73e-05	Down	gi|630205264|ref|XM_007854976.1|/2e-26/Moniliophthora roreri MCA 2997 mitochondrial nuclease partial mRNA
CL2719.Contig7_All	2139	30.72	84.62	2.14623	0.00062467	0.00551538	Up	gi|630363150|ref|XM_007872659.1|/1e-13/Gloeophyllum trabeum ATCC 11539 protein serine/threonine phosphatase 2C partial mRNA
Unigene9452_All	1734	142.66	11.42	-2.57344	1.52e-11	6.19e-10	Down	NA
Unigene8070_All	3616	1036.14	240.81	-1.11691	1.35e-08	3.49e-07	Down	gi|630344734|ref|XM_007863477.1|/9e-16/Gloeophyllum trabeum ATCC 11539 DUF1716-domain-containing protein partial mRNA
Unigene11969_All	5585	1042.8	193.39	-1.45818	5.36e-09	1.48e-07	Down	gi|597965682|ref|XM_007325719.1|/5e-06/Agaricus bisporus var. burnettii JB137-S8 hypothetical protein (AGABI1DRAFT_124386), partial mRNA
CL3486.Contig4_All	4142	34.5	73.38	2.07911	1.1e-08	2.89e-07	Up	NA
CL6484.Contig3_All	3011	23.09	40.8	1.60797	0.00463059	0.0309104	Up	gi|597989910|ref|XM_007331881.1|/3e-09/Agaricus bisporus var. burnettii JB137-S8 hypothetical protein (AGABI1DRAFT_86588), mRNA
CL5282.Contig1_All	2104	617.47	115.46	-1.40734	2.93e-15	2.03e-13	Down	gi|49642208|emb|CR382124.1|/7e-06/Kluyveromyces lactis strain NRRL Y-1140 chromosome D complete sequence
CL2247.Contig3_All	2728	86.37	0	-5.29743	1.6e-08	4.07e-07	Down	gi|598015132|ref|XM_007338157.1|/1e-26/Auricularia delicata TFB-10046 SS5 polysaccharide lyase family 1 protein (AURDEDRAFT_133561), partial mRNA
Unigene4991_All	1812	432.83	63.18	-1.76595	6.79e-08	1.5e-06	Down	gi|170094315|ref|XM_001878344.1|/6e-09/Laccaria bicolor S238N-H82 hypothetical protein partial mRNA
CL871.Contig3_All	5170	881.27	179.95	-1.2069	0.00127332	0.010256	Down	gi|299738792|ref|XM_001834749.2|/7e-08/Coprinopsis cinerea okayama7#130 protein transporter yif1, mRNA
CL765.Contig4_All	689	880.33	861.88	1.0528	0.00370166	0.025532	Up	gi|695573222|ref|XM_009553234.1|/4e-11/Heterobasidion irregulare TC 32-1 fungal hydrophobin (HAH2), mRNA
Unigene2881_All	804	181.8	189.11	1.05081	1.38e-06	2.36e-05	Up	gi|58265413|ref|XM_569863.1|/7e-13/Cryptococcus neoformans var. neoformans JEC21 ubiquitin-conjugating enzyme e2-24 kda, partial mRNA
CL2575.Contig3_All	3082	9.28	0	-2.77553	0.00784919	0.0482368	Down	NA
Unigene7139_All	2098	680.39	161.31	-1.07459	2.03e-08	5.06e-07	Down	NA
Unigene11287_All	2895	412.88	451.99	1.17799	3.68e-07	6.93e-06	Up	gi|628859268|ref|XM_007777289.1|/3e-06/Coniophora puteana RWD-64-598 SS2 RNA ligase mRNA
CL2907.Contig3_All	1775	23.37	52.68	2.1164	2.18e-05	0.000281394	Up	gi|73661234|gb|AC156593.2|/2e-09/Laccaria bicolor clone JGIAHZW-12X, complete sequence
CL4966.Contig1_All	807	83.28	111.99	1.3725	6.47e-05	0.000738887	Up	gi|636611300|ref|XM_008038594.1|/3e-06/Trametes versicolor FP-101664 SS1 RWD-domain-containing protein mRNA
CL797.Contig2_All	787	69.58	245.1	2.84665	1.06e-08	2.8e-07	Up	NA
CL5374.Contig2_All	1212	502.11	1294.71	2.26552	1.1e-13	6.23e-12	Up	gi|690563169|gb|KJ720282.1|/0.0/Pleurotus ostreatus strain 831 clone ltf1 putative poxc laccase transcription factor mRNA, complete cds
Unigene10057_All	1918	802.27	142.3	-1.4721	1.2e-13	6.73e-12	Down	gi|299749581|ref|XM_001836157.2|/5e-16/Coprinopsis cinerea okayama7#130 ### cytochrome c oxidase assembly protein COX11, mRNA
CL3842.Contig1_All	1523	4675.16	582.04	-2.01396	4.01e-24	5.95e-22	Down	gi|568446963|ref|XM_006458059.1|/5e-06/Agaricus bisporus var. bisporus H97 hypothetical protein (AGABI2DRAFT_64829), partial mRNA
CL1049.Contig13_All	2271	18.41	77.17	2.92668	2.27e-12	1.06e-10	Up	NA
Unigene11050_All	3299	47.05	60.49	1.34353	5.15e-05	0.000604963	Up	NA
CL2907.Contig1_All	1741	366.16	75.83	-1.25835	1.32e-07	2.75e-06	Down	gi|73661234|gb|AC156593.2|/2e-09/Laccaria bicolor clone JGIAHZW-12X, complete sequence
CL5569.Contig1_All	2185	30.74	0	-4.40057	5.03e-06	7.56e-05	Down	NA
CL1351.Contig3_All	3119	54.31	5.23	-2.10479	0.0012175	0.00986854	Down	NA
CL6778.Contig1_All	3691	113.03	149.89	1.24908	0.00157947	0.0123445	Up	NA
CL2580.Contig3_All	9115	548.48	120.05	-1.15023	0.00132141	0.0105889	Down	gi|630200039|ref|XM_007853267.1|/0.0/Moniliophthora roreri MCA 2997 pre-mrna-processing-splicing factor 8 partial mRNA
CL4396.Contig1_All	4404	19.46	109.75	2.74548	0.00271157	0.0195648	Up	gi|299749111|ref|XM_001838463.2|/8e-26/Coprinopsis cinerea okayama7#130 ### ATP-dependent permease, mRNA
CL3194.Contig1_All	1429	73.5	11.99	-1.57701	0.00373768	0.0257301	Down	NA
CL3867.Contig7_All	2320	102.24	264.89	2.36805	1.34e-10	4.75e-09	Up	gi|597980134|ref|XM_007363109.1|/4e-17/Dichomitus squalens LYAD-421 SS1 vacuolar protein sorting-associated protein 28 (DICSQDRAFT_81618), mRNA
CL4819.Contig2_All	2641	134.81	181.28	1.49027	0.000666619	0.00583095	Up	gi|523424321|emb|HG316461.1|/2e-06/Zygosaccharomyces bailii CLIB 213 genomic, scaffold08
CL4945.Contig3_All	3834	79.44	3.26	-2.86056	0.000758482	0.00651121	Down	NA
CL1260.Contig4_All	1630	104.54	7.3	-2.5869	0.000999326	0.00829573	Down	NA
CL2678.Contig6_All	1084	53.5	853.57	4.77002	8.94e-18	8e-16	Up	gi|597972052|ref|XM_007361044.1|/6e-11/Dichomitus squalens LYAD-421 SS1 OTU-domain-containing protein (DICSQDRAFT_97376), mRNA
CL610.Contig6_All	8434	261.7	929.76	2.74507	1.82e-14	1.15e-12	Up	gi|630343770|ref|XM_007862995.1|/1e-22/Gloeophyllum trabeum ATCC 11539 amino acid permease mRNA
CL985.Contig17_All	2746	0	5.71	3.14937	0.0024361	0.0179167	Up	gi|589104640|ref|XM_006964281.1|/2e-07/Trichoderma reesei QM6a predicted protein (TRIREDRAFT_106116), partial mRNA
CL1649.Contig2_All	6493	0	51.59	3.86283	0.000195301	0.00196858	Up	gi|170115165|ref|XM_001888743.1|/4e-41/Laccaria bicolor S238N-H82 SWR1 complex protein, SNF2 family DNA-dependent ATPase (CHR16213) partial mRNA
CL4870.Contig1_All	1675	313.33	679.24	2.08287	1.39e-21	1.65e-19	Up	gi|630349198|ref|XM_007865709.1|/3e-23/Gloeophyllum trabeum ATCC 11539 MFS general substrate transporter partial mRNA
CL7006.Contig1_All	5952	743.78	1015.16	1.31862	0.000195104	0.0019673	Up	gi|671744790|dbj|AB918644.1|/1e-130/Pleurotus eryngii s9ap gene for serine aminopeptidase, complete cds
CL1524.Contig3_All	4148	507.26	76.44	-1.67165	1.29e-10	4.61e-09	Down	gi|299750939|ref|XM_001829883.2|/2e-11/Coprinopsis cinerea okayama7#130 SeqLit L-carnitine dehydratase/bile acid-inducible protein F, mRNA
CL135.Contig9_All	2831	38.31	79.95	2.0616	3.25e-08	7.69e-07	Up	NA
Unigene10839_All	886	807.44	187.66	-1.08926	6.3e-10	2.02e-08	Down	NA
Unigene10722_All	2470	2080.81	372.71	-1.51288	1.15e-07	2.43e-06	Down	gi|630172767|ref|XM_007844469.1|/1e-17/Moniliophthora roreri MCA 2997 glycoside hydrolase family 16 protein partial mRNA
Unigene3930_All	1391	36.61	109.92	2.56933	6.7e-12	2.9e-10	Up	NA
CL5802.Contig4_All	3288	85.45	3.6	-2.81655	0.00232272	0.0172266	Down	NA
CL1679.Contig3_All	419	4.14	110.85	5.42295	1.03e-24	1.57e-22	Up	NA
Unigene8710_All	2232	1253.43	1443.76	1.24007	2.15e-06	3.52e-05	Up	gi|597910293|ref|XM_007302384.1|/1e-13/Stereum hirsutum FP-91666 SS1 alpha/beta-hydrolase (STEHIDRAFT_77017), mRNA
CL6878.Contig3_All	1342	1107.26	1216.64	1.09474	2.28e-07	4.51e-06	Up	gi|599112938|ref|XM_007384979.1|/1e-31/Punctularia strigosozonata HHB-11173 SS5 small oligopeptide transporter (PUNSTDRAFT_53265), mRNA
CL5873.Contig2_All	1750	125.05	28.59	-1.15833	0.00377319	0.0259428	Down	gi|695575027|ref|XM_009553682.1|/4e-07/Heterobasidion irregulare TC 32-1 hypothetical protein mRNA
CL2840.Contig2_All	2054	9.31	25.14	2.04535	0.00601344	0.0385606	Up	NA
Unigene12131_All	686	377.88	56.91	-1.75663	2.13e-08	5.28e-07	Down	NA
CL4428.Contig3_All	1284	13.02	22.58	1.76005	0.00281368	0.0201981	Up	NA
Unigene3204_All	789	180.08	34.4	-1.42099	0.000153191	0.00158494	Down	NA
CL1229.Contig3_All	1533	171.95	34.81	-1.23292	7.12e-05	0.00080005	Down	NA
CL987.Contig3_All	1486	8.52	48.04	3.06691	2.35e-07	4.63e-06	Up	NA
CL519.Contig2_All	2234	333.23	554.12	1.71337	9.4e-09	2.51e-07	Up	gi|630363458|ref|XM_007872813.1|/4e-17/Gloeophyllum trabeum ATCC 11539 E1-like protein-activating mRNA
CL4155.Contig1_All	1941	504.11	750.64	1.52943	0.00051108	0.00461511	Up	NA
CL5456.Contig1_All	1238	187.15	39.42	-1.21966	7.15e-06	0.000103499	Down	NA
Unigene6926_All	416	3.33	22.96	3.21602	6.92e-05	0.000781418	Up	gi|630224099|ref|XM_007861110.1|/3e-07/Moniliophthora roreri MCA 2997 fad-binding partial mRNA
CL1420.Contig1_All	771	0.82	7.63	2.99947	0.0015	0.0117888	Up	NA
Unigene4627_All	2495	569.06	139.16	-1.01791	1.41e-05	0.000190673	Down	gi|628835698|ref|XM_007769963.1|/5e-41/Coniophora puteana RWD-64-598 SS2 apses-domain-containing protein mRNA
Unigene6246_All	3048	135.02	237.45	1.89058	7.29e-07	1.31e-05	Up	NA
CL2615.Contig5_All	3099	232.67	59.15	-1.01512	0.00233529	0.0173017	Down	NA
Unigene12344_All	740	20.18	159.92	3.94682	6.72e-31	1.55e-28	Up	NA
CL2163.Contig2_All	3958	1021.93	1070.89	1.17569	0.000265218	0.00259266	Up	gi|302697962|ref|XM_003038614.1|/6e-08/Schizophyllum commune H4-8 expressed protein, mRNA
CL2885.Contig1_All	1735	2532.11	549.27	-1.19859	4.86e-19	4.88e-17	Down	gi|224419329|emb|FM202436.1|/0.0/Pleurotus sp. 'Florida' partial HET gene, strain PC15
CL1906.Contig4_All	1058	8.39	69.05	3.384	1.01e-05	0.000140986	Up	gi|630218965|ref|XM_007859425.1|/3e-22/Moniliophthora roreri MCA 2997 urease accessory protein ureg partial mRNA
Unigene3063_All	3615	1798.22	2340.25	1.32563	1.72e-10	6.01e-09	Up	gi|299756048|ref|XM_001829008.2|/1e-126/Coprinopsis cinerea okayama7#130 ### RAB GDP-dissociation inhibitor, mRNA
Unigene3927_All	1522	175.29	469	2.35487	2.21e-15	1.56e-13	Up	gi|628826636|ref|XM_007765432.1|/1e-25/Coniophora puteana RWD-64-598 SS2 glycoside hydrolase family 5 protein mRNA
CL2338.Contig1_All	3080	157.79	25.27	-1.65783	7.79e-06	0.000111889	Down	NA
CL962.Contig3_All	3215	0	14.05	4.446	4.84e-06	7.29e-05	Up	gi|299749286|ref|XM_001838594.2|/1e-26/Coprinopsis cinerea okayama7#130 ### iron-sulfur clusters transporter ATM1, mRNA
CL6746.Contig2_All	3977	567.89	748.51	1.29824	0.000106788	0.0011509	Up	gi|169854434|ref|XM_001833840.1|/2e-47/Coprinopsis cinerea okayama7#130 #~# GATA-binding factor 6-B, mRNA
CL1580.Contig2_All	4085	86.21	16.2	-1.36256	0.00682741	0.0429406	Down	NA
CL447.Contig1_All	1486	411.95	37.5	-2.45931	4e-07	7.49e-06	Down	gi|597921871|ref|XM_007315218.1|/8e-08/Serpula lacrymans var. lacrymans S7.9 hypothetical protein (SERLADRAFT_460149), mRNA
Unigene8663_All	659	445.52	604.57	1.43604	3.69e-27	6.83e-25	Up	gi|597978790|ref|XM_007362768.1|/8e-40/Dichomitus squalens LYAD-421 SS1 UBC-like protein (DICSQDRAFT_133724), mRNA
Unigene5823_All	4564	104.06	341.14	2.77614	3.77e-12	1.7e-10	Up	gi|597968198|ref|XM_007326603.1|/8e-29/Agaricus bisporus var. burnettii JB137-S8 SDH1 minor succinate dehydrogenase isozyme (AGABI1DRAFT_111304), mRNA
CL3335.Contig1_All	2430	313.92	387.42	1.36996	5.81e-07	1.07e-05	Up	NA
CL3027.Contig3_All	2538	958.21	1002.54	1.08195	7.1e-12	3.07e-10	Up	gi|302693820|ref|XM_003036543.1|/2e-43/Schizophyllum commune H4-8 expressed protein, mRNA
CL4320.Contig5_All	2660	310.88	632.77	2.04479	5.2e-06	7.79e-05	Up	NA
Unigene8031_All	2118	2576.31	449.18	-1.53614	5.94e-17	4.89e-15	Down	gi|636620320|ref|XM_008043104.1|/3e-11/Trametes versicolor FP-101664 SS1 A/B/D/E cyclin mRNA
Unigene7398_All	1370	1808.2	309.1	-1.56217	3.38e-13	1.77e-11	Down	gi|597975176|ref|XM_007361846.1|/3e-13/Dichomitus squalens LYAD-421 SS1 hypothetical protein (DICSQDRAFT_51027), partial mRNA
CL4377.Contig1_All	2222	358.34	467.05	1.41659	5.93e-08	1.32e-06	Up	gi|630172461|ref|XM_007844370.1|/1e-07/Moniliophthora roreri MCA 2997 bzip transcription factor partial mRNA
CL6661.Contig2_All	1495	411.66	820.09	1.9615	1.92e-08	4.79e-07	Up	gi|599106883|ref|XM_007382982.1|/4e-53/Punctularia strigosozonata HHB-11173 SS5 proliferation-associated protein 1 (PUNSTDRAFT_101689), mRNA
Unigene5218_All	7702	2553.23	580.39	-1.03066	3.51e-06	5.48e-05	Down	gi|636613302|ref|XM_008039595.1|/4e-38/Trametes versicolor FP-101664 SS1 peptidyl-prolyl cis-trans isomerase partial mRNA
CL1223.Contig5_All	7141	71.66	0	-3.16001	0.0025934	0.0188473	Down	gi|242213144|ref|XM_002472357.1|/6e-06/Postia placenta Mad-698-R predicted protein, mRNA
CL3130.Contig6_All	1233	96.72	99.85	1.03669	8.33e-05	0.000922517	Up	gi|597999326|ref|XM_007368063.1|/4e-09/Dichomitus squalens LYAD-421 SS1 protein phosphatase methylesterase (DICSQDRAFT_89681), partial mRNA
CL5998.Contig1_All	453	31.98	49.58	1.69206	0.00252757	0.0184535	Up	gi|585399409|emb|HE793313.1|/1e-10/Tuber aestivum microsatellite DNA locus aest1
Unigene7187_All	1279	1415.84	1997.6	1.47346	3.64e-25	5.7e-23	Up	NA
CL918.Contig2_All	1442	9.68	40.85	2.52262	0.00292261	0.0208999	Up	gi|597930079|ref|XM_007319322.1|/3e-10/Serpula lacrymans var. lacrymans S7.9 hypothetical protein (SERLADRAFT_469750), mRNA
CL2348.Contig2_All	2148	50.01	129.89	2.17395	0.00104582	0.00864095	Up	NA
Unigene1506_All	1588	100.23	110.22	1.17411	0.00012023	0.00128155	Up	NA
Unigene4593_All	2173	548.73	729.77	1.35045	4.74e-08	1.08e-06	Up	gi|630201682|ref|XM_007853804.1|/1e-110/Moniliophthora roreri MCA 2997 agc akt protein kinase partial mRNA
CL257.Contig7_All	2478	14.16	0	-3.15012	0.00233781	0.0173158	Down	NA
CL2046.Contig10_All	4093	58.11	6.14	-1.90703	0.00323195	0.0227431	Down	gi|618803328|ref|XM_007304400.1|/5e-36/Stereum hirsutum FP-91666 SS1 pyridoxal phosphate-dependent enzyme beta subunit (STEHIDRAFT_121689), mRNA
CL386.Contig2_All	4802	157.24	157.11	1.12618	0.00601471	0.0385606	Up	gi|618812101|ref|XM_007308656.1|/3e-16/Stereum hirsutum FP-91666 SS1 hypothetical protein (STEHIDRAFT_65287), partial mRNA
Unigene1561_All	3419	1222.18	1752.73	1.52713	1.08e-14	6.99e-13	Up	gi|630345832|ref|XM_007864026.1|/5e-17/Gloeophyllum trabeum ATCC 11539 acyl-CoA N-acyltransferase partial mRNA
CL4211.Contig1_All	3689	82.09	164.76	1.84528	9.99e-06	0.000139838	Up	NA
Unigene10521_All	994	4802.12	866.44	-1.44053	8.73e-05	0.000961102	Down	gi|636611142|ref|XM_008038515.1|/1e-126/Trametes versicolor FP-101664 SS1 methionine adenosyltransferase mRNA
CL2477.Contig1_All	1958	19.19	51.16	2.29897	0.000186119	0.00188955	Up	NA
Unigene4067_All	812	322.81	70.57	-1.22431	1.1e-05	0.000152952	Down	NA
CL5628.Contig1_All	1136	95.59	761.52	4.01072	9.53e-24	1.38e-21	Up	gi|630342716|ref|XM_007862468.1|/1e-15/Gloeophyllum trabeum ATCC 11539 Clavaminate synthase-like protein mRNA
CL1569.Contig7_All	2158	38.67	0	-4.77458	3.23e-07	6.17e-06	Down	NA
CL2121.Contig7_All	3141	93.16	0	-5.76637	9.4e-11	3.41e-09	Down	gi|628858296|ref|XM_007777062.1|/6e-29/Coniophora puteana RWD-64-598 SS2 PSS-domain-containing protein mRNA
CL1078.Contig4_All	1590	24.99	39.43	1.62177	0.00136946	0.0109057	Up	NA
CL3747.Contig1_All	2259	1639.12	360.34	-1.18366	1.71e-10	5.98e-09	Down	gi|628824804|ref|XM_007764516.1|/1e-07/Coniophora puteana RWD-64-598 SS2 hypothetical protein partial mRNA
CL3786.Contig3_All	2448	6.66	54.85	2.95446	0.00269136	0.0194489	Up	NA
Unigene7399_All	966	181.76	33.07	-1.42159	2.46e-07	4.83e-06	Down	NA
CL1319.Contig3_All	1995	13.93	0	-3.12402	0.00248798	0.0182079	Down	gi|628843021|ref|XM_007772690.1|/4e-26/Coniophora puteana RWD-64-598 SS2 L-serine ammonia-lyase mRNA
Unigene10885_All	1256	99.18	112.59	1.18646	7.5e-07	1.35e-05	Up	NA
CL582.Contig4_All	10203	104.39	210.87	1.82372	5.85e-06	8.65e-05	Up	gi|270056438|gb|GU136410.1|/0.0/Pleurotus ostreatus clone PO-C208 hypothetical protein mRNA, complete cds
CL769.Contig2_All	1484	75.11	10.92	-1.53642	0.00515518	0.0338746	Down	gi|647397284|emb|LK052940.1|/2e-21/Rhodosporidium toruloides strain CECT1137, genomic scaffold, scaffold RHTO0S05
Unigene4809_All	1427	2600.06	159.22	-3.00096	3.41e-30	7.7e-28	Down	gi|636611356|ref|XM_008038622.1|/5e-15/Trametes versicolor FP-101664 SS1 2-nitropropane dioxygenase mRNA
CL5788.Contig2_All	911	121.54	11.78	-2.19976	0.00131007	0.010507	Down	NA
CL3993.Contig2_All	949	54.08	288.56	3.42383	4.64e-22	5.71e-20	Up	NA
Unigene3621_All	2389	988.9	201.73	-1.33315	0.000296175	0.00285078	Down	NA
CL1152.Contig2_All	5690	264.97	55.23	-1.27641	8.64e-07	1.53e-05	Down	gi|597970496|ref|XM_007360633.1|/2e-11/Dichomitus squalens LYAD-421 SS1 CDF-like metal transporter (DICSQDRAFT_96586), partial mRNA
Unigene11996_All	4240	2078.67	468.47	-1.14127	2.06e-09	6.05e-08	Down	gi|628850284|ref|XM_007774978.1|/1e-21/Coniophora puteana RWD-64-598 SS2 DNA/RNA polymerase mRNA
CL2821.Contig3_All	3905	463.51	490.91	1.03402	0.00208268	0.0157152	Up	NA
CL6925.Contig1_All	3069	1565.92	347.12	-1.18113	4.7e-16	3.57e-14	Down	gi|636608966|ref|XM_008037427.1|/7e-13/Trametes versicolor FP-101664 SS1 hypothetical protein partial mRNA
CL5715.Contig1_All	2734	201.55	399.67	1.98118	1.68e-14	1.06e-12	Up	NA
CL3807.Contig1_All	1845	1580.3	400.19	-1.02095	0.000734933	0.00633413	Down	NA
CL2697.Contig1_All	2625	78.09	440.04	3.28494	3.52e-16	2.71e-14	Up	gi|618804252|ref|XM_007304844.1|/9e-06/Stereum hirsutum FP-91666 SS1 peptidyl-prolyl cis-trans isomerase (STEHIDRAFT_131688), partial mRNA
Unigene7652_All	1880	45.37	4.68	-2.12234	0.00021867	0.00217752	Down	gi|599404735|ref|XM_007401787.1|/1e-10/Phanerochaete carnosa HHB-10118-sp hypothetical protein (PHACADRAFT_131622), mRNA
Unigene12366_All	1466	64.34	137.88	2.09418	2.03e-11	8.1e-10	Up	NA
CL1449.Contig3_All	1341	0	7.07	3.66009	0.000317149	0.00302682	Up	NA
Unigene5835_All	1068	239.52	22.48	-2.32376	2.65e-12	1.22e-10	Down	NA
Unigene2929_All	1204	1443.64	210.95	-1.79285	2.99e-14	1.82e-12	Down	gi|299739155|ref|XM_001835041.2|/3e-16/Coprinopsis cinerea okayama7#130 nam9 protein, mRNA
CL799.Contig13_All	3837	1012.5	1242.8	1.30096	1.17e-16	9.42e-15	Up	gi|628851105|ref|XM_007775237.1|/1e-33/Coniophora puteana RWD-64-598 SS2 ubiquitin activating enzyme partial mRNA
CL2014.Contig1_All	1207	18991.6	4107.7	-1.23802	5.58e-10	1.81e-08	Down	gi|628824316|ref|XM_007764272.1|/0.0/Coniophora puteana RWD-64-598 SS2 mitochondrial carrier partial mRNA
CL2239.Contig2_All	3245	25.92	70.4	2.3115	1.63e-06	2.74e-05	Up	gi|387515240|emb|HE806324.1|/1e-08/Tetrapisispora blattae CBS 6284 chromosome 9, complete genome
CL1851.Contig2_All	689	357.73	61.12	-1.43274	4.67e-05	0.000554253	Down	NA
CL4006.Contig1_All	3446	137.55	885.25	3.69715	5.84e-39	2.29e-36	Up	gi|630191797|ref|XM_007850602.1|/2e-07/Moniliophthora roreri MCA 2997 glycoside hydrolase family 92 protein partial mRNA
CL3901.Contig1_All	457	88.44	11.35	-1.8856	1.01e-05	0.000141688	Down	gi|702073489|emb|FO905863.1|/6e-12/Leptosphaeria biglobosa Thlaspii ibcn65_scaffold00038 complete sequence
CL4369.Contig1_All	578	43.88	59.32	1.36397	0.00604283	0.0387057	Up	NA
CL308.Contig1_All	1771	426.28	94.56	-1.15101	2.89e-05	0.000362499	Down	NA
CL6768.Contig1_All	360	5.8	127.79	5.07502	1.17e-22	1.54e-20	Up	NA
CL558.Contig6_All	3282	14.07	114.16	3.1363	0.000236383	0.00233753	Up	NA
CL1873.Contig2_All	1707	334.63	6.58	-4.41979	4.79e-27	8.82e-25	Down	NA
CL5001.Contig5_All	4434	179.08	22.75	-1.83577	7.63e-07	1.37e-05	Down	gi|599121655|ref|XM_007387934.1|/2e-07/Punctularia strigosozonata HHB-11173 SS5 hypothetical protein (PUNSTDRAFT_92533), mRNA
CL582.Contig2_All	10205	402.75	0	-7.74882	2.02e-22	2.61e-20	Down	gi|270056438|gb|GU136410.1|/0.0/Pleurotus ostreatus clone PO-C208 hypothetical protein mRNA, complete cds
CL6191.Contig2_All	1286	13.67	65.77	3.20836	8.22e-11	3.04e-09	Up	NA
CL5971.Contig2_All	916	65.67	67.01	1.00741	0.0015637	0.0122382	Up	NA
CL6051.Contig2_All	2696	509.36	589.74	1.11995	6.41e-06	9.39e-05	Up	NA
CL1244.Contig1_All	3976	117.19	0	-6.29806	9.96e-14	5.68e-12	Down	gi|299744502|ref|XM_001831028.2|/9e-07/Coprinopsis cinerea okayama7#130 # DNA helicase, mRNA
CL7015.Contig39_All	831	1.59	13.86	3.26816	0.000142378	0.00148341	Up	NA
Unigene8087_All	2835	2213.87	526.38	-1.11331	4.7e-05	0.000556472	Down	NA
CL1623.Contig4_All	5879	111.59	0	-3.6182	0.00051183	0.0046204	Down	gi|299741922|ref|XM_001832073.2|/2e-20/Coprinopsis cinerea okayama7#130 hba2, mRNA
CL1438.Contig5_All	1793	169.75	21.25	-1.94267	4.32e-09	1.21e-07	Down	gi|170084156|ref|XM_001873267.1|/6e-06/Laccaria bicolor S238N-H82 hypothetical protein partial mRNA
CL784.Contig4_All	4680	327.25	69.81	-1.23991	8.72e-06	0.000123445	Down	gi|170103307|ref|XM_001882834.1|/4e-09/Laccaria bicolor S238N-H82 hypothetical protein partial mRNA
CL1505.Contig3_All	1640	477.43	778.06	1.66795	9.16e-11	3.34e-09	Up	NA
CL2298.Contig2_All	1753	219.76	37.08	-1.47256	1.42e-05	0.00019193	Down	NA
Unigene9198_All	1046	27.16	2.8	-1.94492	0.00448913	0.0300802	Down	NA
Unigene2178_All	1053	222.24	636.57	2.56156	2.59e-21	3.04e-19	Up	gi|599112315|ref|XM_007384773.1|/1e-18/Punctularia strigosozonata HHB-11173 SS5 EF-hand (PUNSTDRAFT_103820), mRNA
CL1800.Contig3_All	4725	221.2	227.25	1.08696	0.00257788	0.0187587	Up	gi|630352882|ref|XM_007867551.1|/7e-54/Gloeophyllum trabeum ATCC 11539 Adenylosuccinate lyase mRNA
CL3481.Contig2_All	1626	54.26	71.91	1.49583	0.0043471	0.0292886	Up	gi|597978046|ref|XM_007362582.1|/4e-10/Dichomitus squalens LYAD-421 SS1 alpha/beta-hydrolase (DICSQDRAFT_100243), mRNA
CL2487.Contig2_All	4300	16.81	35.09	1.92164	6.97e-05	0.00078555	Up	NA
CL4643.Contig2_All	2078	5.25	16.54	2.39283	0.001289	0.0103616	Up	NA
CL2189.Contig3_All	4188	41.86	0	-2.93539	0.00522646	0.0342528	Down	NA
CL3182.Contig2_All	2420	2617.28	3178.5	1.35519	3.47e-06	5.44e-05	Up	gi|628827764|ref|XM_007765996.1|/1e-47/Coniophora puteana RWD-64-598 SS2 VpsA protein partial mRNA
CL5292.Contig1_All	2628	76.37	102.74	1.36599	0.000139766	0.00145944	Up	NA
Unigene3057_All	1627	4036.58	838.61	-1.28044	2.89e-05	0.000363075	Down	gi|599117168|ref|XM_007386366.1|/3e-69/Punctularia strigosozonata HHB-11173 SS5 ERG4/ERG24 ergosterol biosynthesis protein (PUNSTDRAFT_136760), partial mRNA
CL4858.Contig1_All	2742	1533.84	1610.88	1.11205	1.37e-11	5.64e-10	Up	gi|630360172|ref|XM_007871170.1|/4e-14/Gloeophyllum trabeum ATCC 11539 MFS-1 protein partial mRNA
CL6753.Contig2_All	613	40.57	4.76	-1.96965	0.00180514	0.0138509	Down	NA
Unigene7142_All	3668	1209.37	286.36	-1.08847	1.53e-07	3.15e-06	Down	gi|299743329|ref|XM_001835641.2|/3e-06/Coprinopsis cinerea okayama7#130 #n# hypothetical protein, mRNA
CL1508.Contig2_All	1911	31.62	39.78	1.24245	0.00233955	0.0173188	Up	NA
CL2762.Contig1_All	1463	32.59	371.8	4.29027	3.21e-14	1.95e-12	Up	gi|599111012|ref|XM_007384348.1|/1e-09/Punctularia strigosozonata HHB-11173 SS5 GroES-like protein (PUNSTDRAFT_103311), mRNA
CL3915.Contig1_All	2003	7.5	43.57	3.09641	3.87e-05	0.000468134	Up	gi|597982556|ref|XM_007363740.1|/7e-06/Dichomitus squalens LYAD-421 SS1 MFS general substrate transporter (DICSQDRAFT_82737), mRNA
CL4001.Contig2_All	754	1182.47	186.83	-1.67304	2.14e-13	1.15e-11	Down	gi|598005632|ref|XM_007369753.1|/1e-29/Dichomitus squalens LYAD-421 SS1 RNA-binding domain-containing protein (DICSQDRAFT_157371), mRNA
CL1568.Contig5_All	3616	21.6	35.16	1.62041	0.00084666	0.0071699	Up	NA
CL5231.Contig1_All	2374	16.06	90.95	3.142	6.8e-05	0.000769045	Up	NA
CL461.Contig9_All	6255	40	0	-2.89385	0.00593383	0.0381114	Down	NA
CL3553.Contig8_All	3638	19.58	99.96	3.25968	7.27e-10	2.31e-08	Up	gi|308387183|dbj|AB551983.1|/1e-119/Pleurotus ostreatus mRNA, regulated by blue-light stimulation, clone: MK-2010-31
Unigene7541_All	3011	2896.02	621.28	-1.24876	2.01e-06	3.33e-05	Down	gi|673528518|emb|HG529628.1|/1e-08/Melanopsichium pennsylvanicum 4 genomic scaffold, scaffold SCAFFOLD113
Unigene916_All	1022	0	6.91	3.66836	0.000285538	0.00275971	Up	NA
Unigene1216_All	3897	327.2	708.98	2.05103	2.81e-07	5.47e-06	Up	NA
Unigene2487_All	2272	549.23	87.41	-1.65115	7.59e-12	3.26e-10	Down	gi|372126688|gb|JN604981.1|/7e-71/Pleurotus eryngii pyrG gene upstream region genomic sequence
Unigene2676_All	1750	120.45	469.06	2.7217	1.2e-11	4.99e-10	Up	gi|628842852|ref|XM_007772637.1|/4e-10/Coniophora puteana RWD-64-598 SS2 PLP-dependent transferase mRNA
CL931.Contig2_All	850	125.26	21	-1.45893	0.00266248	0.0192698	Down	gi|630362808|ref|XM_007872488.1|/8e-13/Gloeophyllum trabeum ATCC 11539 DUF757-domain-containing protein mRNA
CL5118.Contig1_All	2124	32.58	44.2	1.37565	0.00166368	0.012913	Up	gi|595779553|ref|XM_007268258.1|/2e-15/Fomitiporia mediterranea MF3/22 vacuolar amino acid permease (FOMMEDRAFT_88705), partial mRNA
CL3734.Contig8_All	3124	12.75	0	-3.16766	0.00211595	0.015915	Down	NA
CL3864.Contig1_All	995	318.05	56.24	-1.38075	8.31e-05	0.000920709	Down	gi|702073502|emb|FO905876.1|/1e-08/Leptosphaeria biglobosa Thlaspii ibcn65_scaffold00025 complete sequence
CL2902.Contig11_All	5238	10.38	0	-2.98136	0.00401826	0.0273873	Down	gi|595777687|ref|XM_007267325.1|/2e-14/Fomitiporia mediterranea MF3/22 alpha/beta-hydrolase (FOMMEDRAFT_168546), mRNA
CL3021.Contig4_All	3164	0	24.96	5.49432	1.46e-09	4.37e-08	Up	gi|170089894|ref|XM_001876135.1|/1e-11/Laccaria bicolor S238N-H82 protein arginine N-methyltransferase (PRMT16201) partial mRNA
CL6963.Contig2_All	1804	2247.6	501.81	-1.11288	9.93e-07	1.74e-05	Down	gi|597904159|ref|XM_007299317.1|/1e-109/Stereum hirsutum FP-91666 SS1 DEAD-domain-containing protein (STEHIDRAFT_49882), partial mRNA
CL1442.Contig2_All	1862	92.11	102.06	1.09883	0.000805899	0.00687637	Up	NA
Unigene3091_All	1121	272.83	393.74	1.5589	2.3e-15	1.62e-13	Up	gi|597910365|ref|XM_007302420.1|/1e-06/Stereum hirsutum FP-91666 SS1 hypothetical protein (STEHIDRAFT_77606), mRNA
CL1436.Contig2_All	1518	156.6	211.85	1.45151	2.88e-13	1.52e-11	Up	NA
Unigene3774_All	941	33.71	50.8	1.62544	0.00627688	0.0398696	Up	NA
CL1557.Contig1_All	990	432.57	68.22	-1.62273	3.41e-11	1.33e-09	Down	gi|599123353|ref|XM_007388783.1|/9e-13/Punctularia strigosozonata HHB-11173 SS5 hypothetical protein (PUNSTDRAFT_116765), partial mRNA
Unigene10009_All	810	24.05	37.91	1.48371	0.0023718	0.0175409	Up	gi|628833242|ref|XM_007768735.1|/3e-06/Coniophora puteana RWD-64-598 SS2 RraA-like protein partial mRNA
Unigene3370_All	898	157.44	17.42	-2.0946	3.36e-07	6.4e-06	Down	NA
Unigene4859_All	2552	176.51	221.33	1.29456	6.05e-09	1.65e-07	Up	NA
CL3098.Contig2_All	1552	33.29	65.76	2.00155	6.38e-06	9.36e-05	Up	NA
CL6200.Contig1_All	2687	172.86	181.48	1.14021	0.00295459	0.0210589	Up	gi|636617884|ref|XM_008041886.1|/7e-25/Trametes versicolor FP-101664 SS1 sodium/hydrogen exchanger mRNA
CL3007.Contig3_All	2148	158.95	158.81	1.02725	0.000186349	0.00189053	Up	NA
Unigene3380_All	862	371.44	58.7	-1.67165	9.15e-09	2.45e-07	Down	gi|630359474|ref|XM_007870821.1|/3e-09/Gloeophyllum trabeum ATCC 11539 RPB5 subunit of DNA-directed RNA polymerase mRNA
CL1647.Contig1_All	1660	348.59	77.72	-1.24415	0.00527502	0.0345092	Down	NA
CL3187.Contig1_All	4620	0.8	70.57	5.9905	1.05e-14	6.78e-13	Up	NA
CL3360.Contig1_All	1385	392.7	574.33	1.5636	0.000171015	0.00174627	Up	gi|636612164|ref|XM_008039026.1|/2e-36/Trametes versicolor FP-101664 SS1 Endosulfine-domain-containing protein mRNA
CL4707.Contig2_All	1891	385.85	455.91	1.16071	0.000153435	0.0015863	Up	gi|630176132|ref|XM_007845565.1|/3e-08/Moniliophthora roreri MCA 2997 translation machinery-associated protein 20 partial mRNA
CL958.Contig3_All	2404	21.6	69.86	2.62159	1.79e-05	0.000234935	Up	gi|394987244|gb|JQ412087.1|/1e-177/Pleurotus ostreatus clone G9 microsatellite sequence
Unigene9695_All	2713	162.96	298.78	1.86259	1.12e-23	1.6e-21	Up	gi|628835490|ref|XM_007769859.1|/3e-33/Coniophora puteana RWD-64-598 SS2 glutaminyl-tRNA synthetase partial mRNA
CL2670.Contig5_All	1089	4.71	153.64	5.45916	2.11e-18	1.99e-16	Up	NA
CL6486.Contig2_All	855	3.21	17.69	2.7521	0.000466622	0.0042642	Up	NA
Unigene12016_All	855	16.25	30.5	1.84181	0.00361461	0.0250542	Up	NA
Unigene11058_All	1269	50.38	700.75	4.78229	8.04e-35	2.34e-32	Up	NA
CL2126.Contig12_All	1885	0	4.87	3.15461	0.00231585	0.0171802	Up	NA
CL3414.Contig1_All	2925	242.98	43.91	-1.38433	0.000613278	0.00543011	Down	NA
Unigene8500_All	3558	324.55	1516.92	3.28599	6.58e-19	6.47e-17	Up	gi|628851145|ref|XM_007775249.1|/1e-27/Coniophora puteana RWD-64-598 SS2 delta-1-pyrroline-5-carboxylate dehydrogenase mRNA
CL1606.Contig4_All	2269	53.59	99.38	1.86585	2.56e-10	8.68e-09	Up	gi|630177751|ref|XM_007846089.1|/2e-06/Moniliophthora roreri MCA 2997 cytochrome p450 partial mRNA
CL1402.Contig6_All	3465	90.2	113.59	1.25361	0.00110743	0.0091073	Up	gi|299748915|ref|XM_001840188.2|/2e-41/Coprinopsis cinerea okayama7#130 ### CMGC/CDK/CDC2 protein kinase, mRNA
CL395.Contig18_All	8853	43.76	0	-4.24439	1.84e-05	0.000240715	Down	NA
CL198.Contig2_All	1148	1.71	16.65	3.55231	1.34e-05	0.000182231	Up	NA
Unigene3752_All	1547	4297.13	5951.12	1.51321	2.58e-27	4.88e-25	Up	gi|618805422|ref|XM_007305409.1|/0.0/Stereum hirsutum FP-91666 SS1 actin 1 (STEHIDRAFT_169351), partial mRNA
CL137.Contig6_All	3666	0	17.25	3.0471	0.00371135	0.0255863	Up	gi|628825290|ref|XM_007764759.1|/1e-11/Coniophora puteana RWD-64-598 SS2 squalene epoxidase mRNA
CL1587.Contig2_All	3864	175.14	31.17	-1.39644	0.00315928	0.022265	Down	gi|597924965|ref|XM_007316765.1|/3e-06/Serpula lacrymans var. lacrymans S7.9 hypothetical protein (SERLADRAFT_414597), partial mRNA
CL3518.Contig1_All	443	2.9	9.81	2.20133	0.00737796	0.0458204	Up	NA
CL6208.Contig2_All	633	46.29	3.16	-2.49528	0.000246526	0.00242423	Down	gi|28558773|gb|AF239158.1|/2e-19/Pleurotus sajor-caju catalase (CTT) mRNA, partial cds
CL2367.Contig5_All	1579	0.8	7.8	2.73846	0.00606574	0.0388436	Up	NA
CL5418.Contig2_All	2175	179.1	15.16	-2.43918	7.29e-05	0.000817088	Down	gi|702066573|emb|FO905653.1|/8e-09/Leptosphaeria biglobosa brassicae b35_scaffold00011 complete sequence
CL6295.Contig1_All	1806	4310.64	1091.58	-1.05935	0.00221636	0.0165379	Down	NA
CL2959.Contig1_All	1864	79.05	104.16	1.35417	0.00168904	0.0130775	Up	NA
Unigene10033_All	345	616.29	140.41	-1.13882	3.36e-05	0.000413565	Down	NA
CL510.Contig1_All	1369	30.78	59.37	1.82999	1.54e-05	0.000205328	Up	gi|597910595|ref|XM_007302535.1|/2e-23/Stereum hirsutum FP-91666 SS1 NAD-P-binding protein (STEHIDRAFT_167279), partial mRNA
CL5801.Contig3_All	1346	48	79.28	1.69431	9.17e-06	0.00012929	Up	gi|597907857|ref|XM_007301166.1|/1e-104/Stereum hirsutum FP-91666 SS1 TBP-domain-containing protein (STEHIDRAFT_166472), mRNA
Unigene8414_All	2481	344.87	546.87	1.7347	5.26e-07	9.67e-06	Up	gi|685200838|gb|CP009309.1|/9e-06/Kluyveromyces marxianus strain CCT 7735 (UFV-3) chromosome 7 sequence
CL2540.Contig5_All	5045	12.75	84.73	3.12771	0.000268253	0.00261598	Up	NA
Unigene7057_All	3590	730.43	813.01	1.20704	4.3e-10	1.41e-08	Up	gi|599095902|ref|XM_007379374.1|/1e-33/Punctularia strigosozonata HHB-11173 SS5 BRO1-domain-containing protein (PUNSTDRAFT_110598), partial mRNA
CL5621.Contig2_All	784	0	12.44	4.39994	6.89e-06	0.00010024	Up	gi|47496493|emb|AJ705045.1|/1e-169/Pleurotus sp. 'Florida' ctr1 gene for copper transporter, exons 1-3
CL2534.Contig6_All	628	0	30.11	5.24346	4.05e-08	9.38e-07	Up	NA
CL1155.Contig2_All	2193	364.91	406.18	1.18615	2.95e-07	5.7e-06	Up	gi|628830040|ref|XM_007767134.1|/2e-68/Coniophora puteana RWD-64-598 SS2 transketolase partial mRNA
CL3570.Contig2_All	3943	242.1	422.11	1.77004	1.28e-13	7.13e-12	Up	gi|302691699|ref|XM_003035483.1|/6e-08/Schizophyllum commune H4-8 hypothetical protein, mRNA
Unigene5369_All	1200	256.42	701.93	2.50922	3.19e-14	1.94e-12	Up	gi|343428995|emb|FQ311470.1|/3e-10/Sporisorium reilianum SRZ2 chromosome 5 complete DNA sequence
CL3779.Contig2_All	1989	148.67	3452.23	5.50507	2.77e-70	3.55e-67	Up	gi|6049183|gb|AF141330.1|/7e-06/Pichia methanolica alcohol oxidase 2 (MOD2) gene, MOD2-AUG2 allele, complete cds
Unigene10227_All	2740	128.77	3.73	-3.79418	4.42e-12	1.96e-10	Down	NA
CL130.Contig4_All	1195	34.27	0.28	-4.09831	4.16e-06	6.38e-05	Down	NA
Unigene5875_All	2370	18.05	58.9	2.64542	7.24e-12	3.12e-10	Up	NA
CL6135.Contig1_All	9586	1222.99	1452.67	1.29482	1.35e-18	1.29e-16	Up	gi|599106350|ref|XM_007382805.1|/3e-45/Punctularia strigosozonata HHB-11173 SS5 PHF5-like protein (PUNSTDRAFT_113040), partial mRNA
Unigene8791_All	660	18.94	28.33	1.53061	0.000824151	0.00700876	Up	gi|302675802|ref|XM_003027539.1|/2e-09/Schizophyllum commune H4-8 hypothetical protein, mRNA
CL2068.Contig1_All	1045	2969.58	443.51	-1.76373	5.04e-16	3.79e-14	Down	gi|299754327|ref|XM_001839890.2|/8e-32/Coprinopsis cinerea okayama7#130 KQ# adenylate kinase cytosolic, mRNA
CL1807.Contig3_All	2720	2.18	20.31	3.43614	3.24e-05	0.000399541	Up	gi|628840399|ref|XM_007771867.1|/6e-07/Coniophora puteana RWD-64-598 SS2 FAD/NAD(P)-binding domain-containing protein mRNA
CL132.Contig16_All	5672	59.87	114.7	1.96118	7.16e-08	1.57e-06	Up	NA
CL1613.Contig2_All	1708	130.57	321.5	2.26699	2.48e-18	2.32e-16	Up	NA
CL1990.Contig3_All	2211	1.33	9.9	2.60684	0.00792539	0.0486308	Up	NA
CL820.Contig2_All	2397	13.33	50.86	2.76776	4.25e-05	0.000509524	Up	gi|636610150|ref|XM_008038019.1|/2e-06/Trametes versicolor FP-101664 SS1 hypothetical protein partial mRNA
CL810.Contig5_All	7733	50.34	0	-4.39626	7.96e-06	0.000114059	Down	NA
CL4509.Contig2_All	2674	13.34	28.75	1.95741	0.00129419	0.0103915	Up	gi|238612579|ref|XM_002398212.1|/9e-06/Moniliophthora perniciosa FA553 hypothetical protein (MPER_01188) mRNA, partial cds
Unigene3648_All	2171	1227.85	164.82	-1.91833	3.62e-10	1.21e-08	Down	gi|630185287|ref|XM_007848513.1|/3e-11/Moniliophthora roreri MCA 2997 gtpase binding protein rid1 partial mRNA
Unigene10032_All	1945	60.16	102.22	1.75306	1.19e-07	2.5e-06	Up	gi|597928653|ref|XM_007318609.1|/1e-10/Serpula lacrymans var. lacrymans S7.9 hypothetical protein (SERLADRAFT_468277), mRNA
Unigene3156_All	1796	1750.67	425.3	-1.10724	0.000171116	0.00174667	Down	NA
CL982.Contig9_All	1891	0	5.65	3.33059	0.00124668	0.0100818	Up	NA
Unigene10883_All	1351	17.7	239.69	4.51767	3.91e-33	1.06e-30	Up	gi|630171740|ref|XM_007844139.1|/2e-11/Moniliophthora roreri MCA 2997 saccharopine dehydrogenase partial mRNA
Unigene9276_All	754	111.02	16.97	-1.62608	4.27e-05	0.000510474	Down	NA
Unigene7124_All	3618	346.25	79.82	-1.11669	1.36e-06	2.33e-05	Down	NA
CL4934.Contig2_All	3488	508.89	95.62	-1.40802	2.09e-07	4.15e-06	Down	gi|308387175|dbj|AB551975.1|/1e-127/Pleurotus ostreatus mRNA, regulated by blue-light stimulation, clone: MK-2010-23
Unigene1074_All	733	213.9	37.89	-1.52435	6.54e-05	0.000744439	Down	gi|409971511|gb|AC253759.1|/3e-12/Agaricus bisporus clone FWBA93-B04, complete sequence
Unigene3766_All	4600	3477.03	561.79	-1.65487	6.05e-08	1.35e-06	Down	gi|636617292|ref|XM_008041590.1|/8e-57/Trametes versicolor FP-101664 SS1 calcium-translocating P-type ATPase partial mRNA
CL1347.Contig3_All	2548	196.92	15.19	-2.26725	0.000250018	0.00245685	Down	gi|702073522|emb|FO905896.1|/1e-10/Leptosphaeria biglobosa Thlaspii ibcn65_scaffold00005 complete sequence
Unigene10981_All	1435	77.63	7.03	-2.3212	2.61e-06	4.19e-05	Down	NA
CL1313.Contig1_All	343	167.65	18.57	-2.15849	2.78e-06	4.44e-05	Down	NA
CL1705.Contig3_All	2717	7.05	15.02	1.95367	0.00253877	0.0185171	Up	NA
Unigene1718_All	1227	166.6	31.21	-1.42057	7.65e-06	0.000110179	Down	NA
CL4928.Contig1_All	1638	128.58	286.67	2.16239	5.47e-27	1e-24	Up	gi|595770921|ref|XM_007263942.1|/4e-13/Fomitiporia mediterranea MF3/22 glutamine synthetase/guanido kinase (FOMMEDRAFT_104161), mRNA
CL2902.Contig4_All	5186	108.84	0	-6.10079	2.23e-12	1.04e-10	Down	gi|595777687|ref|XM_007267325.1|/2e-14/Fomitiporia mediterranea MF3/22 alpha/beta-hydrolase (FOMMEDRAFT_168546), mRNA
Unigene7953_All	2222	307.06	892.91	2.24191	1.44e-05	0.0001938	Up	NA
CL6356.Contig2_All	6641	37.19	286.09	3.92848	4.39e-17	3.67e-15	Up	gi|630176191|ref|XM_007845584.1|/6e-15/Moniliophthora roreri MCA 2997 spindle pole body partial mRNA
Unigene3435_All	2077	407.15	79.94	-1.23857	0.000255127	0.00250269	Down	NA
CL2422.Contig6_All	2404	2	34.18	3.82048	1.02e-05	0.000141997	Up	NA
Unigene4840_All	2959	2167.12	546.36	-1.02619	1.69e-05	0.000224144	Down	gi|599095526|ref|XM_007379256.1|/4e-08/Punctularia strigosozonata HHB-11173 SS5 ribosomal protein L1 (PUNSTDRAFT_80732), mRNA
CL7009.Contig3_All	7420	99.6	101.85	1.10254	0.00391629	0.0267765	Up	NA
Unigene5056_All	834	195.61	18.9	-2.35668	2e-10	6.92e-09	Down	NA
Unigene9228_All	3482	1053.84	242	-1.15473	2.03e-06	3.35e-05	Down	gi|169858197|ref|XM_001835693.1|/1e-08/Coprinopsis cinerea okayama7#130 #n# hypothetical protein, mRNA
CL1780.Contig1_All	2133	314.01	510.49	1.53657	1.19e-05	0.000164159	Up	NA
Unigene6433_All	1621	1872.63	4236.78	2.05856	1.76e-06	2.95e-05	Up	NA
CL4164.Contig1_All	1280	2.79	29.36	3.11421	0.000970445	0.00808676	Up	NA
CL4114.Contig1_All	1410	211.58	268.15	1.20791	0.00292511	0.0209	Up	NA
CL1911.Contig25_All	5552	0	36.65	3.62257	0.000498788	0.00451569	Up	NA
CL800.Contig2_All	3535	0	12.75	4.48063	3.56e-06	5.55e-05	Up	gi|636602976|ref|XM_008034432.1|/2e-19/Trametes versicolor FP-101664 SS1 RabGAP/TBC partial mRNA
Unigene12349_All	3120	4362.29	977.99	-1.14729	1.34e-27	2.65e-25	Down	gi|146350519|emb|AM262993.1|/0.0/Pleurotus ostreatus cbhI-1 gene for cellulose 1,4-beta-cellobiosidase precursor, exons 1-4
CL4241.Contig2_All	845	6.29	17.72	2.15588	0.00300552	0.0213631	Up	NA
Unigene1212_All	3617	475.1	121.04	-1.01256	0.00154797	0.0121185	Down	gi|630216326|ref|XM_007858569.1|/1e-17/Moniliophthora roreri MCA 2997 rho1p partial mRNA
Unigene3089_All	1430	1979.35	417.53	-1.27067	3.67e-10	1.22e-08	Down	gi|630356400|ref|XM_007869310.1|/4e-22/Gloeophyllum trabeum ATCC 11539 WD40 repeat-like protein mRNA
CL6724.Contig3_All	2017	6063.58	1262.23	-1.28322	5.11e-08	1.15e-06	Down	NA
Unigene2114_All	2251	442.28	64.27	-1.7884	8.68e-14	4.99e-12	Down	NA
CL5170.Contig3_All	3176	349.59	360.06	1.02342	3.27e-06	5.14e-05	Up	gi|630203841|ref|XM_007854511.1|/4e-30/Moniliophthora roreri MCA 2997 hexokinase partial mRNA
Unigene4649_All	2122	277.49	60.89	-1.21186	7.14e-06	0.000103349	Down	gi|597907625|ref|XM_007301050.1|/8e-09/Stereum hirsutum FP-91666 SS1 WD40 repeat-like protein (STEHIDRAFT_92803), mRNA
CL2909.Contig1_All	1037	75.53	129.85	1.73569	1.54e-07	3.17e-06	Up	gi|695575707|ref|XM_009553857.1|/4e-12/Heterobasidion irregulare TC 32-1 hypothetical protein partial mRNA
Unigene12093_All	1858	167.62	37.24	-1.13521	0.000269614	0.00262561	Down	NA
CL6683.Contig2_All	1413	241.69	43.96	-1.43033	2.42e-05	0.000308711	Down	NA
CL5489.Contig1_All	3121	122.95	127.12	1.05424	8.63e-06	0.000122333	Up	gi|599121223|ref|XM_007387718.1|/1e-11/Punctularia strigosozonata HHB-11173 SS5 glucoamylase (PUNSTDRAFT_55213), mRNA
CL4791.Contig3_All	1505	938.39	1121.61	1.32341	4.84e-06	7.3e-05	Up	gi|598001706|ref|XM_007368687.1|/8e-45/Dichomitus squalens LYAD-421 SS1 Oxysterol-binding protein (DICSQDRAFT_149051), partial mRNA
Unigene10215_All	1846	198.17	739.19	2.82754	8.43e-27	1.49e-24	Up	gi|169412018|gb|EU502648.1|/1e-161/Pleurotus ostreatus clone POCM-476 SSR marker genomic sequence
CL1491.Contig1_All	2158	61.91	9.35	-1.59077	0.00141331	0.0112201	Down	gi|170086711|ref|XM_001874544.1|/3e-14/Laccaria bicolor S238N-H82 AAAP amino acid transporter partial mRNA
CL5938.Contig2_All	3251	43.82	57.76	1.44392	0.00402517	0.0274278	Up	NA
CL6367.Contig1_All	2799	115.66	25.91	-1.07848	0.00557978	0.0361755	Down	NA
CL4072.Contig5_All	5821	374.51	74.69	-1.39311	0.00772965	0.0476163	Down	gi|630343130|ref|XM_007862675.1|/5e-06/Gloeophyllum trabeum ATCC 11539 Bromodomain-containing protein partial mRNA
CL349.Contig1_All	4891	485.72	537.04	1.13362	0.0073679	0.0457804	Up	gi|630345166|ref|XM_007863693.1|/2e-97/Gloeophyllum trabeum ATCC 11539 RNB-domain-containing protein mRNA
Unigene8240_All	2253	94.32	521.59	3.46679	1.24e-15	8.96e-14	Up	NA
Unigene2049_All	1848	32.88	68.79	1.87781	7.6e-05	0.000847645	Up	NA
Unigene103_All	461	1039.06	235.08	-1.18257	8.05e-05	0.000893747	Down	gi|238614227|ref|XM_002398589.1|/2e-12/Moniliophthora perniciosa FA553 hypothetical protein (MPER_00743) mRNA, partial cds
CL1208.Contig4_All	1582	6.45	122.78	4.52133	2.39e-08	5.86e-07	Up	NA
Unigene9958_All	544	47.32	56.05	1.19421	0.00255193	0.0185939	Up	gi|636611666|ref|XM_008038777.1|/5e-07/Trametes versicolor FP-101664 SS1 FAM96B protein partial mRNA
Unigene4607_All	683	259	920.56	2.89208	4.25e-28	8.62e-26	Up	gi|42541139|gb|AY525379.1|/2e-06/Paxillus involutus metallothionein mRNA, complete cds
Unigene5960_All	1769	280.75	61.21	-1.23628	0.00117931	0.00961151	Down	gi|630178796|ref|XM_007846432.1|/7e-49/Moniliophthora roreri MCA 2997 agc ndr protein kinase partial mRNA
Unigene629_All	752	130.62	236.07	1.86584	0.000726652	0.00627427	Up	NA
CL1386.Contig2_All	1693	14.66	23.56	1.56029	0.00314959	0.0222134	Up	NA
CL4459.Contig1_All	4190	423.73	105.27	-1.0412	7.94e-05	0.000882973	Down	gi|170100129|ref|XM_001881248.1|/1e-08/Laccaria bicolor S238N-H82 hypothetical protein partial mRNA
CL4607.Contig1_All	2560	646.69	161.04	-1.00804	0.00247274	0.0181312	Down	gi|630354100|ref|XM_007868160.1|/9e-12/Gloeophyllum trabeum ATCC 11539 APH-domain-containing protein mRNA
CL1676.Contig1_All	1688	3566.82	711	-1.33918	2.53e-12	1.17e-10	Down	gi|695530144|ref|XM_009542001.1|/2e-09/Heterobasidion irregulare TC 32-1 carbohydrate esterase family 4 protein partial mRNA
CL5037.Contig1_All	1984	258.54	51.09	-1.39753	0.00216817	0.016234	Down	gi|630348638|ref|XM_007865429.1|/1e-07/Gloeophyllum trabeum ATCC 11539 TPR-like protein mRNA
CL3589.Contig3_All	1230	142.95	28.24	-1.38574	0.00498352	0.0329309	Down	gi|702067618|emb|FO906590.1|/3e-07/Leptosphaeria maculans brassicae wa74_scaffold00496 complete sequence
CL3066.Contig3_All	2962	11786	2966.76	-1.01777	6.89e-05	0.000777519	Down	gi|630358354|ref|XM_007870261.1|/1e-115/Gloeophyllum trabeum ATCC 11539 Septin mRNA
Unigene4568_All	856	263.16	60.17	-1.15535	4.5e-05	0.000535918	Down	gi|628835240|ref|XM_007769734.1|/4e-36/Coniophora puteana RWD-64-598 SS2 alpha-L RNA-binding motif-containing protein mRNA
CL6111.Contig2_All	963	77.24	201.02	2.40904	1.54e-17	1.35e-15	Up	NA
Unigene5101_All	1038	540.1	82.61	-1.74561	0.000209088	0.00209333	Down	NA
CL3654.Contig2_All	942	8.12	36.26	2.92338	1.21e-08	3.14e-07	Up	NA
Unigene4408_All	2491	3052.71	75.49	-4.23453	6.37e-23	8.55e-21	Down	gi|302682301|ref|XM_003030786.1|/4e-08/Schizophyllum commune H4-8 expressed protein, mRNA
CL5510.Contig2_All	7373	1348.89	170.79	-1.85611	7.08e-09	1.92e-07	Down	gi|302692033|ref|XM_003035650.1|/3e-45/Schizophyllum commune H4-8 kinesin, mRNA
CL1.Contig3_All	1552	13.53	30.49	1.9179	0.00143947	0.0113924	Up	gi|299743248|ref|XM_001835580.2|/4e-10/Coprinopsis cinerea okayama7#130 #n# geranylgeranyltransferase type I, mRNA
CL1681.Contig7_All	2294	0	44.72	6.19539	1.51e-12	7.22e-11	Up	gi|695574829|ref|XM_009553633.1|/2e-21/Heterobasidion irregulare TC 32-1 Metallo peptidase M36 mRNA
CL2482.Contig2_All	2047	422.99	89.27	-1.18876	1.11e-07	2.34e-06	Down	gi|169412003|gb|EU502633.1|/2e-31/Pleurotus ostreatus clone POCM-344 SSR marker genomic sequence
CL5681.Contig1_All	1504	253.43	257.73	1.07566	7.78e-06	0.000111794	Up	NA
Unigene9209_All	2855	276.72	398.89	1.59385	2.34e-06	3.8e-05	Up	NA
Unigene1328_All	4408	474.04	695.85	1.58712	8.69e-25	1.33e-22	Up	gi|299754897|ref|XM_001828216.2|/2e-07/Coprinopsis cinerea okayama7#130 ### xylosidase/arabinosidase, mRNA
CL6068.Contig2_All	2117	4.54	21.75	2.76641	0.000744017	0.00640068	Up	NA
Unigene6146_All	375	29.63	2.2	-2.34137	0.00551307	0.0358254	Down	gi|675324092|gb|CP009080.1|/1e-06/Verticillium dahliae JR2 chromosome 4, complete sequence
CL4331.Contig2_All	2121	99.52	0	-6.08956	1.3e-12	6.33e-11	Down	NA
Unigene1422_All	2680	942.75	1950.84	2.01224	1.04e-13	5.92e-12	Up	gi|618807346|ref|XM_007306324.1|/1e-57/Stereum hirsutum FP-91666 SS1 elongation factor 1-gamma (STEHIDRAFT_169984), mRNA
CL5788.Contig3_All	814	118.24	7.71	-2.77257	4.54e-07	8.42e-06	Down	NA
CL348.Contig1_All	5636	598.8	1035.11	1.86281	1.03e-09	3.17e-08	Up	gi|170090537|ref|XM_001876456.1|/3e-35/Laccaria bicolor S238N-H82 hypothetical protein partial mRNA
CL4704.Contig3_All	795	0.8	7.07	2.66769	0.00669206	0.0421458	Up	NA
CL5406.Contig1_All	2291	1.33	28.82	3.96903	2.91e-05	0.000364981	Up	NA
CL456.Contig38_All	3593	125.72	17.3	-1.82744	5e-05	0.000588877	Down	NA
Unigene9556_All	1346	221.01	36.42	-1.60461	0.000159609	0.0016453	Down	gi|636625984|ref|XM_008045936.1|/7e-45/Trametes versicolor FP-101664 SS1 histidine kinase partial mRNA
Unigene4811_All	1434	66.21	100.89	1.65226	1.11e-06	1.92e-05	Up	gi|302692331|ref|XM_003035799.1|/2e-11/Schizophyllum commune H4-8 hypothetical protein, mRNA
CL1835.Contig3_All	524	129.31	338.45	2.33766	1.32e-09	4e-08	Up	NA
Unigene9752_All	2263	83.05	5809.15	7.01873	1.62e-62	1.76e-59	Up	NA
CL1301.Contig13_All	3672	25.88	0	-3.84645	0.000122602	0.00130241	Down	gi|299743106|ref|XM_001835493.2|/2e-19/Coprinopsis cinerea okayama7#130 #n# transforming growth factor beta regulator 1, mRNA
CL3537.Contig5_All	2277	153.08	156.98	1.09181	0.000489085	0.00444211	Up	gi|685200839|gb|CP009310.1|/2e-06/Kluyveromyces marxianus strain CCT 7735 (UFV-3) chromosome 8 sequence
CL1623.Contig8_All	5852	0	31.86	3.54183	0.000685012	0.00595855	Up	gi|299741922|ref|XM_001832073.2|/2e-20/Coprinopsis cinerea okayama7#130 hba2, mRNA
CL3731.Contig3_All	1858	21.89	55.68	2.20385	4.5e-06	6.83e-05	Up	NA
CL1168.Contig1_All	3136	342.62	337.11	1.04603	4.52e-05	0.000537741	Up	NA
Unigene544_All	2112	130.42	16.79	-1.84064	0.000496821	0.00450222	Down	gi|170113263|ref|XM_001887797.1|/1e-16/Laccaria bicolor S238N-H82 cyclopropane-fatty-acyl-phospholipid synthase (CFS3.4) partial mRNA
CL6976.Contig3_All	1978	435.59	71.25	-1.62742	0.00065669	0.00575482	Down	NA
Unigene11775_All	785	63.63	12.85	-1.2635	0.00401012	0.0273385	Down	NA
CL5922.Contig1_All	999	181.32	32.76	-1.43395	0.000210074	0.00210096	Down	NA
CL1070.Contig14_All	1893	0	15.76	4.48773	4.55e-06	6.9e-05	Up	gi|373432234|dbj|AB693947.1|/1e-16/Pleurotus ostreatus Polox gene for lipoxygenase, complete cds
CL245.Contig3_All	4287	165.88	160.78	1.00546	0.00112869	0.00926588	Up	NA
Unigene10534_All	1525	150.05	174.76	1.25106	1.08e-06	1.88e-05	Up	NA
CL5662.Contig1_All	2171	335.21	459.16	1.33568	2.46e-05	0.000313566	Up	gi|630341666|ref|XM_007861943.1|/5e-10/Gloeophyllum trabeum ATCC 11539 UPF0103-domain-containing protein partial mRNA
CL1538.Contig5_All	1649	25.38	1.87	-2.3561	0.00386883	0.0264905	Down	NA
Unigene342_All	1941	265.14	58.04	-1.07367	0.00358666	0.0248826	Down	gi|409971542|gb|AC253790.1|/1e-10/Agaricus bisporus clone FWBA109-L10, complete sequence
Unigene1861_All	546	14.82	58.85	2.77116	0.000202532	0.00203565	Up	NA
CL3363.Contig1_All	2133	25.12	44.02	1.84004	7.73e-05	0.000860323	Up	NA
Unigene8708_All	1418	747.9	147.45	-1.31123	6.3e-10	2.02e-08	Down	NA
Unigene8286_All	1804	121.63	23.58	-1.37158	0.000977567	0.00813668	Down	NA
CL4904.Contig1_All	899	176.77	227.83	1.38368	2.72e-11	1.07e-09	Up	gi|630359202|ref|XM_007870685.1|/8e-13/Gloeophyllum trabeum ATCC 11539 cytochrome b5 partial mRNA
CL3297.Contig3_All	835	8.41	0	-2.76314	0.00807324	0.0494417	Down	NA
Unigene4610_All	2056	3887.25	915.14	-1.09409	1.51e-09	4.52e-08	Down	gi|599376779|ref|XM_007407949.1|/3e-08/Melampsora larici-populina 98AG31 hypothetical protein (MELLADRAFT_34968), partial mRNA
CL5523.Contig3_All	3372	872.34	1492.35	1.79333	2.19e-68	2.68e-65	Up	NA
CL4549.Contig2_All	4487	170.28	21.72	-1.90638	3.22e-07	6.16e-06	Down	gi|32127553|emb|AJ567483.1|/1e-09/Phanerochaete chrysosporium mRNA for ABC protein (ABC1 gene)
Unigene8815_All	487	8.76	22.11	2.21346	0.00199664	0.0151634	Up	NA
Unigene3672_All	3527	422.72	72.98	-1.54258	0.000400035	0.0037307	Down	gi|429241764|ref|NM_001018490.2|/3e-15/Schizosaccharomyces pombe 972h- RecQ type DNA helicase Rqh1 (rqh1), mRNA
Unigene10034_All	1794	309.33	604.46	1.95517	1.05e-12	5.16e-11	Up	gi|630350700|ref|XM_007866460.1|/4e-07/Gloeophyllum trabeum ATCC 11539 hypothetical protein partial mRNA
Unigene5257_All	1480	366.96	715.6	2.0072	1.18e-06	2.04e-05	Up	NA
CL2959.Contig2_All	1925	82.5	123.45	1.47089	8.42e-05	0.00093079	Up	NA
CL5303.Contig1_All	994	2.02	10.46	2.56098	0.00259934	0.0188807	Up	NA
CL2889.Contig1_All	1402	1591.36	395.47	-1.00337	2.06e-08	5.1e-07	Down	NA
CL5408.Contig2_All	3895	124.65	420.54	2.81879	2.12e-16	1.67e-14	Up	gi|302688724|ref|XM_003033996.1|/4e-21/Schizophyllum commune H4-8 glycoside hydrolase family 15 protein, mRNA
Unigene1397_All	3985	2050.38	376.22	-1.48128	3.37e-08	7.94e-07	Down	gi|636604984|ref|XM_008035436.1|/2e-26/Trametes versicolor FP-101664 SS1 U6 snRNA-associated Sm-like protein LSm2 partial mRNA
CL4355.Contig1_All	1465	54.36	72.28	1.44608	0.000230429	0.00228503	Up	NA
CL4234.Contig3_All	5015	69.97	169.32	2.2583	6.02e-14	3.56e-12	Up	gi|628843575|ref|XM_007772864.1|/2e-08/Coniophora puteana RWD-64-598 SS2 MFS general substrate transporter mRNA
CL5510.Contig3_All	7428	199.91	35.13	-1.46955	0.000267795	0.00261332	Down	gi|302692033|ref|XM_003035650.1|/3e-45/Schizophyllum commune H4-8 kinesin, mRNA
Unigene11106_All	596	26.47	251.9	3.83272	1.93e-08	4.82e-07	Up	NA
CL4983.Contig3_All	539	0.4	10.38	3.64944	0.000121415	0.00129126	Up	NA
CL4393.Contig4_All	2660	154.55	4694.99	5.93156	3.64e-225	1.03e-220	Up	NA
Unigene12369_All	569	233.43	50.53	-1.21722	0.000103452	0.00111666	Down	NA
CL2030.Contig2_All	2118	72.65	1.01	-4.04801	7.1e-08	1.56e-06	Down	NA
Unigene2158_All	3302	940.4	925.27	1.0652	0.000315696	0.00301807	Up	gi|628834772|ref|XM_007769500.1|/2e-16/Coniophora puteana RWD-64-598 SS2 retinal short-chain dehydrogenase reductase mRNA
Unigene8800_All	4842	1973.03	350.15	-1.40461	2.8e-08	6.76e-07	Down	gi|110430605|gb|DQ679485.1|/0.0/Pleurotus ostreatus strain CBS 145.22 DNA topoisomerase II (TopII) mRNA, complete cds
Unigene3173_All	4954	78.39	208.79	2.30856	2.09e-14	1.3e-12	Up	gi|595779843|ref|XM_007268403.1|/2e-26/Fomitiporia mediterranea MF3/22 Sec63-domain-containing protein (FOMMEDRAFT_141883), partial mRNA
Unigene8610_All	2745	2628.74	592.46	-1.10483	1.4e-13	7.71e-12	Down	gi|636611590|ref|XM_008038739.1|/5e-63/Trametes versicolor FP-101664 SS1 Cc.Cdc5 protein mRNA
Unigene7138_All	1296	448.88	79.25	-1.54866	1.44e-07	2.97e-06	Down	NA
CL5263.Contig2_All	2288	50.49	68.68	1.38756	0.000716869	0.00620501	Up	gi|599399602|ref|XM_007400727.1|/1e-26/Phanerochaete carnosa HHB-10118-sp hypothetical protein (PHACADRAFT_263854), mRNA
CL2529.Contig1_All	5524	285.2	531.62	1.85523	1.51e-13	8.27e-12	Up	gi|302678800|ref|XM_003029037.1|/5e-06/Schizophyllum commune H4-8 expressed protein, mRNA
CL112.Contig2_All	4011	813.6	837.36	1.10703	5.18e-06	7.76e-05	Up	gi|628848438|ref|XM_007774392.1|/6e-08/Coniophora puteana RWD-64-598 SS2 hypothetical protein mRNA
Unigene134_All	1247	175.49	194.76	1.02748	0.00358435	0.0248751	Up	NA
CL728.Contig17_All	9300	780.65	161.54	-1.25891	1.54e-11	6.29e-10	Down	gi|693900103|dbj|AP014599.1|/4e-14/Kluyveromyces marxianus DNA, chromosome 1, complete genome, strain: NBRC 1777
Unigene6846_All	2820	3563.04	856.42	-1.05681	6.6e-11	2.46e-09	Down	gi|636608410|ref|XM_008037149.1|/1e-11/Trametes versicolor FP-101664 SS1 heat shock protein Hsp90 mRNA
CL377.Contig4_All	4043	139.36	155.91	1.2603	0.00477816	0.0317452	Up	NA
Unigene9211_All	1796	633.09	720.16	1.17016	9.35e-07	1.64e-05	Up	gi|636601211|ref|XM_008033587.1|/1e-34/Trametes versicolor FP-101664 SS1 cofactor-independent phosphoglycerate mutase mRNA
CL5127.Contig1_All	924	2.74	49.44	2.89093	0.00503609	0.0332083	Up	NA
CL2469.Contig4_All	758	356.73	82.46	-1.06844	6.59e-05	0.000748282	Down	gi|599401152|ref|XM_007401055.1|/2e-07/Phanerochaete carnosa HHB-10118-sp hypothetical protein (PHACADRAFT_188310), partial mRNA
Unigene6412_All	765	28.34	40.8	1.47893	0.00566225	0.0365924	Up	NA
CL234.Contig8_All	3843	0	6.39	3.51715	0.000558994	0.0049918	Up	NA
CL818.Contig13_All	1916	9.91	0	-2.93208	0.00474658	0.0315773	Down	NA
Unigene5501_All	2741	786.96	1089.1	1.45588	2.35e-22	2.99e-20	Up	NA
CL2803.Contig7_All	7233	2621.33	474.46	-1.48388	2.28e-08	5.6e-07	Down	gi|409971454|gb|AC253702.1|/4e-07/Agaricus bisporus clone FWBA145-C09, complete sequence
CL290.Contig3_All	2605	77.64	135.79	1.75664	0.00327093	0.0229945	Up	NA
Unigene4142_All	830	297.36	71.33	-1.02284	2.33e-06	3.79e-05	Down	gi|628832130|ref|XM_007768179.1|/5e-14/Coniophora puteana RWD-64-598 SS2 DUF1168-domain-containing protein partial mRNA
CL554.Contig5_All	1154	8.31	30.9	2.73849	8.16e-06	0.000116629	Up	gi|238574327|ref|XM_002387495.1|/2e-08/Moniliophthora perniciosa FA553 hypothetical protein (MPER_13687) mRNA, partial cds
Unigene11439_All	1549	218.79	37.84	-1.55726	0.00028136	0.00272493	Down	gi|409971542|gb|AC253790.1|/3e-07/Agaricus bisporus clone FWBA109-L10, complete sequence
CL429.Contig5_All	11126	76.36	0	-5.64688	2.34e-10	8.02e-09	Down	gi|630178291|ref|XM_007846266.1|/1e-116/Moniliophthora roreri MCA 2997 guanine nucleotide binding protein beta subunit 2 partial mRNA
CL3322.Contig1_All	4165	1498.64	127.87	-2.56834	9.75e-16	7.08e-14	Down	gi|599359903|ref|XM_007393047.1|/1e-09/Phanerochaete carnosa HHB-10118-sp hypothetical protein (PHACADRAFT_90884), partial mRNA
CL5129.Contig3_All	504	0.44	18.72	4.59326	2.73e-07	5.34e-06	Up	NA
CL1681.Contig8_All	2773	0	152.3	7.8128	1.64e-22	2.14e-20	Up	gi|695574829|ref|XM_009553633.1|/3e-21/Heterobasidion irregulare TC 32-1 Metallo peptidase M36 mRNA
CL4176.Contig1_All	6855	5105.78	341.23	-2.94227	3.37e-11	1.31e-09	Down	gi|630203085|ref|XM_007854265.1|/8e-33/Moniliophthora roreri MCA 2997 phosphatidylserine decarboxylase partial mRNA
Unigene6132_All	2177	3104.07	741.19	-1.05749	3.17e-15	2.19e-13	Down	gi|630346362|ref|XM_007864291.1|/2e-21/Gloeophyllum trabeum ATCC 11539 mitochondrial ATP synthase mRNA
CL3432.Contig3_All	1584	379.49	65.6	-1.50856	3.48e-11	1.35e-09	Down	NA
Unigene9891_All	1778	157.96	281.85	1.7819	1.89e-16	1.5e-14	Up	gi|618809950|ref|XM_007307609.1|/5e-22/Stereum hirsutum FP-91666 SS1 UDP-N-acetylglucosamine diphosphorylase (STEHIDRAFT_149067), mRNA
Unigene5718_All	1627	56.12	166.31	2.54762	1.6e-13	8.71e-12	Up	NA
CL419.Contig2_All	2598	2522.87	500.66	-1.34036	1.22e-05	0.000167536	Down	gi|599117921|ref|XM_007386614.1|/1e-85/Punctularia strigosozonata HHB-11173 SS5 oligosaccharyl transferase STT3 subunit (PUNSTDRAFT_122067), mRNA
Unigene9944_All	3411	3461.95	696.27	-1.33122	0.00199901	0.0151773	Down	gi|354961793|dbj|AB597875.1|/1e-30/Phanerochaete chrysosporium PcCYP_78a mRNA for cytochrome P450, complete cds, strain: ATCC 34541
CL822.Contig1_All	4514	263.39	52.16	-1.20763	0.00130103	0.0104375	Down	NA
CL1023.Contig15_All	1596	48.97	8.97	-1.37622	0.00611326	0.0390503	Down	NA
Unigene9989_All	1250	302.36	758.84	2.34557	7.21e-14	4.2e-12	Up	NA
CL6915.Contig2_All	477	77.08	12.31	-1.59624	0.000269441	0.00262561	Down	NA
CL3401.Contig1_All	2840	75.01	4.95	-2.71247	3.45e-07	6.53e-06	Down	gi|636623756|ref|XM_008044822.1|/6e-07/Trametes versicolor FP-101664 SS1 hypothetical protein partial mRNA
Unigene197_All	2515	10491	2265.35	-1.2017	5.5e-12	2.41e-10	Down	gi|618814915|ref|XM_007310008.1|/0.0/Stereum hirsutum FP-91666 SS1 heat shock protein 70 (STEHIDRAFT_142545), mRNA
CL2707.Contig3_All	2894	3.82	30.04	3.13935	6.32e-05	0.000724582	Up	NA
CL2057.Contig2_All	928	83.76	156.21	1.89254	4.21e-18	3.86e-16	Up	gi|630360120|ref|XM_007871144.1|/5e-08/Gloeophyllum trabeum ATCC 11539 NAD P-binding protein mRNA
CL3868.Contig2_All	3772	1941.26	457.86	-1.04574	3.76e-10	1.25e-08	Down	gi|630203980|ref|XM_007854555.1|/2e-07/Moniliophthora roreri MCA 2997 ser thr protein phosphatase partial mRNA
CL6074.Contig2_All	3578	116.65	181.31	1.60833	1.17e-05	0.000162012	Up	NA
CL2347.Contig4_All	1810	2.72	24.64	3.43959	3.92e-06	6.06e-05	Up	gi|317037360|ref|XM_001398990.2|/1e-07/Aspergillus niger CBS 513.88 metacaspase-1A, mRNA
CL1883.Contig2_All	874	139.98	15.96	-2.12971	0.000275475	0.00267622	Down	gi|597988760|ref|XM_007365326.1|/3e-06/Dichomitus squalens LYAD-421 SS1 hypothetical protein (DICSQDRAFT_105333), mRNA
Unigene5543_All	722	87.09	2.23	-3.77415	4.24e-10	1.39e-08	Down	NA
CL5695.Contig3_All	389	2253.55	454.71	-1.29832	8.74e-21	9.86e-19	Down	NA
CL4031.Contig1_All	3743	191.64	22.78	-2.01083	1.44e-08	3.7e-07	Down	NA
Unigene6414_All	1554	515.13	91.78	-1.49687	1.58e-07	3.23e-06	Down	gi|296826837|ref|XM_002850992.1|/1e-06/Arthroderma otae CBS 113480 serine/threonine-protein kinase ssp1, mRNA
CL3094.Contig2_All	1516	0	15.94	4.23631	2.24e-05	0.000287702	Up	gi|308387161|dbj|AB551961.1|/0.0/Pleurotus ostreatus mRNA, regulated by blue-light stimulation, clone: MK-2010-09
CL3498.Contig1_All	930	525.12	119.94	-1.08805	2.14e-05	0.000276088	Down	NA
Unigene3344_All	3300	2952.59	597.66	-1.32872	1.17e-07	2.46e-06	Down	gi|15141897|emb|AJ318523.1|/0.0/Pleurotus ostreatus mRNA for Cap64 protein
Unigene6814_All	1190	304.92	61.72	-1.32189	1.26e-06	2.17e-05	Down	NA
CL1775.Contig2_All	1899	2.67	20.44	3.01855	0.00125542	0.0101438	Up	NA
Unigene4619_All	768	437.13	555.69	1.31414	9.68e-07	1.69e-05	Up	gi|599095336|ref|XM_007379195.1|/7e-10/Punctularia strigosozonata HHB-11173 SS5 hypothetical protein (PUNSTDRAFT_57751), partial mRNA
CL1156.Contig2_All	1622	17.45	0	-3.57057	0.00040259	0.00374957	Down	NA
Unigene5803_All	4882	4117.52	358282	7.43267	6.66e-139	2.35e-135	Up	NA
CL1812.Contig1_All	2561	61.52	3.25	-3.00974	2.93e-07	5.66e-06	Down	NA
Unigene9305_All	2119	808.64	145.21	-1.49519	3.28e-10	1.1e-08	Down	gi|598001698|ref|XM_007368685.1|/1e-16/Dichomitus squalens LYAD-421 SS1 DEAD-domain-containing protein (DICSQDRAFT_149050), partial mRNA
CL5598.Contig1_All	1111	4.94	52.15	3.16524	0.00023786	0.00234988	Up	NA
CL5470.Contig1_All	2093	57.78	77.52	1.37674	9.55e-05	0.00103893	Up	gi|597988208|ref|XM_007365185.1|/5e-16/Dichomitus squalens LYAD-421 SS1 APC amino acid permease (DICSQDRAFT_136109), mRNA
CL5886.Contig1_All	2487	288.75	301.66	1.07596	0.00145938	0.0115274	Up	NA
CL307.Contig7_All	3113	3.19	44.18	3.53208	8.83e-05	0.000971038	Up	NA
CL4996.Contig4_All	6695	218.05	9.23	-3.14556	3.51e-05	0.000429146	Down	NA
Unigene3023_All	1475	997.88	171.62	-1.53316	1.03e-09	3.16e-08	Down	NA
Unigene1312_All	7287	3520.63	12606	2.82328	2.32e-39	9.34e-37	Up	gi|259483211|tpe|BN001304.1|/7e-15/TPA_asm: Aspergillus nidulans FGSC A4 chromosome IV
CL2323.Contig2_All	867	224.51	270.05	1.30467	4.39e-08	1.01e-06	Up	NA
Unigene7959_All	1220	1726.63	280.49	-1.65534	4.85e-11	1.84e-09	Down	gi|630342246|ref|XM_007862233.1|/1e-61/Gloeophyllum trabeum ATCC 11539 mitochondrial carrier protein mRNA
Unigene10848_All	3732	1470.91	268.85	-1.46994	3.6e-08	8.41e-07	Down	gi|45771973|dbj|AB175277.1|/0.0/Pleurotus ostreatus RNPo28 mRNA for ribonuclease T2, complete cds
CL4343.Contig3_All	2326	21.62	41.01	1.84688	0.00217879	0.0162906	Up	NA
CL2688.Contig1_All	3782	28.59	53.81	1.79643	0.000120481	0.00128278	Up	NA
CL690.Contig2_All	1004	834.21	2312.93	2.36742	7.72e-12	3.31e-10	Up	gi|300837172|gb|GQ469522.1|/1e-79/Pleurotus ostreatus NADH quinone oxidoreductase mRNA, partial cds
CL2904.Contig1_All	5342	351.96	448.51	1.42641	8.11e-08	1.76e-06	Up	gi|628860550|ref|XM_007777587.1|/9e-23/Coniophora puteana RWD-64-598 SS2 hypothetical protein mRNA
Unigene4870_All	1934	548.74	90.1	-1.64056	2.48e-05	0.000315882	Down	gi|630182712|ref|XM_007847691.1|/7e-09/Moniliophthora roreri MCA 2997 fungal specific transcription partial mRNA
CL3579.Contig2_All	972	167.3	21.9	-1.90841	0.000162242	0.00166879	Down	NA
CL5509.Contig2_All	3192	244.15	306.29	1.32469	5.25e-09	1.45e-07	Up	gi|630360776|ref|XM_007871472.1|/5e-97/Gloeophyllum trabeum ATCC 11539 isocitrate dehydrogenase NADP-dependent partial mRNA
CL1911.Contig21_All	5629	10.52	0	-3.0179	0.00351172	0.0244252	Down	NA
CL1087.Contig5_All	3049	156.3	262.55	1.61838	6.2e-06	9.11e-05	Up	NA
CL1467.Contig1_All	821	67.71	88.2	1.32564	0.000155553	0.00160584	Up	NA
CL3947.Contig1_All	3348	992.49	217.57	-1.21263	2.02e-08	5.03e-07	Down	NA
CL5289.Contig1_All	412	6.96	25.18	2.64411	8.1e-06	0.000115817	Up	NA
CL4401.Contig1_All	2321	15.37	0	-3.42941	0.000766792	0.00656854	Down	NA
Unigene11722_All	1129	2588.47	182.68	-2.84482	3.61e-36	1.14e-33	Down	NA
CL1474.Contig3_All	3740	1759.95	447.52	-1.00292	3.76e-09	1.06e-07	Down	gi|630176989|ref|XM_007845845.1|/6e-14/Moniliophthora roreri MCA 2997 30s ribosomal protein s9 partial mRNA
CL4068.Contig2_All	1039	29.42	35.13	1.225	0.00369035	0.0254727	Up	NA
CL4959.Contig3_All	3576	268.44	39.67	-1.73739	3.73e-05	0.000453195	Down	NA
CL5265.Contig1_All	3339	243.15	388.54	1.71476	9.03e-09	2.42e-07	Up	gi|310616772|gb|AC242898.1|/5e-17/Postia placenta clone ACWS21-A15, complete sequence
Unigene1767_All	1457	1648.21	327.69	-1.37575	2.15e-08	5.33e-07	Down	gi|597928661|ref|XM_007318613.1|/2e-08/Serpula lacrymans var. lacrymans S7.9 hypothetical protein (SERLADRAFT_449414), mRNA
CL2755.Contig1_All	1732	398.79	496.2	1.3739	3.85e-07	7.24e-06	Up	gi|636608286|ref|XM_008037087.1|/1e-13/Trametes versicolor FP-101664 SS1 streptomycin biosynthesis protein StrI partial mRNA
CL3864.Contig2_All	1028	452.6	76.67	-1.55524	9.83e-08	2.1e-06	Down	gi|702073502|emb|FO905876.1|/1e-08/Leptosphaeria biglobosa Thlaspii ibcn65_scaffold00025 complete sequence
Unigene1524_All	2070	596.58	148.25	-1.01339	0.000286438	0.00276557	Down	NA
CL420.Contig9_All	3655	1.22	8.77	2.63727	0.00473525	0.0315269	Up	NA
CL4311.Contig1_All	402	1.62	8.13	2.60257	0.00285538	0.0204662	Up	NA
CL3103.Contig4_All	3245	204.87	769.79	2.95107	1.48e-26	2.6e-24	Up	NA
Unigene10524_All	4328	1604	280.86	-1.55546	4.04e-10	1.33e-08	Down	NA
Unigene4275_All	1531	177.66	685.55	2.99169	2.75e-21	3.21e-19	Up	NA
CL389.Contig6_All	4208	57.21	71.65	1.4016	0.000875202	0.00737859	Up	NA
CL3851.Contig3_All	1107	739.29	982.58	1.42079	1.23e-10	4.42e-09	Up	NA
CL5109.Contig2_All	2141	69.84	230.85	2.67013	1.26e-08	3.27e-07	Up	NA
Unigene6436_All	1549	139.49	239.75	1.87368	0.000243414	0.00239782	Up	NA
CL3479.Contig2_All	1282	416.15	76.34	-1.47504	4.58e-09	1.28e-07	Down	gi|299749337|ref|XM_001838637.2|/2e-08/Coprinopsis cinerea okayama7#130 ### hypothetical protein, mRNA
Unigene321_All	1054	13.87	0	-3.36962	0.00092768	0.00777888	Down	NA
CL2050.Contig2_All	2522	171.73	175.65	1.0185	0.00786153	0.0482915	Up	NA
CL723.Contig1_All	1392	478.26	3201.6	3.72338	4.1e-104	9.63e-101	Up	gi|597937421|ref|XM_007322993.1|/5e-06/Serpula lacrymans var. lacrymans S7.9 hypothetical protein (SERLADRAFT_418022), partial mRNA
Unigene2222_All	4681	1144.02	215.08	-1.36236	9.48e-16	6.9e-14	Down	NA
CL4753.Contig2_All	3634	537.03	571.38	1.1307	2.45e-12	1.13e-10	Up	NA
CL1252.Contig12_All	5321	0	38.25	3.65599	0.000438732	0.00404475	Up	NA
CL3028.Contig1_All	1434	401.7	88.2	-1.16774	1.66e-06	2.78e-05	Down	NA
CL2277.Contig2_All	1546	73.61	92.38	1.37437	0.00180345	0.0138454	Up	gi|39979214|emb|BX897678.1|/1e-06/Neurospora crassa DNA linkage group VI BAC clone B10H18
CL3593.Contig1_All	1345	400.7	641.98	1.62552	4.15e-13	2.14e-11	Up	gi|598056310|ref|XM_007357466.1|/2e-14/Auricularia delicata TFB-10046 SS5 NAD(P)-binding protein (AURDEDRAFT_117633), mRNA
CL4908.Contig2_All	5387	1595.32	366.89	-1.08263	4.53e-06	6.88e-05	Down	gi|630192731|ref|XM_007850905.1|/1e-06/Moniliophthora roreri MCA 2997 dna replication helicase dna2 partial mRNA
Unigene6873_All	1203	278.55	66.63	-1.07022	6.29e-05	0.000721401	Down	gi|599122193|ref|XM_007388203.1|/2e-26/Punctularia strigosozonata HHB-11173 SS5 ornithine carbamoyltransferase 1 (PUNSTDRAFT_55502), mRNA
CL1839.Contig11_All	3140	17.39	0.24	-3.03162	0.00167074	0.01295	Down	NA
CL3188.Contig2_All	1773	83.08	0.65	-4.97123	8.48e-11	3.12e-09	Down	NA
CL2404.Contig2_All	4282	1086.36	266.02	-1.04079	5.47e-05	0.000639323	Down	gi|630179212|ref|XM_007846568.1|/9e-07/Moniliophthora roreri MCA 2997 transcription factor tfiih complex subunit tfb2 partial mRNA
Unigene1451_All	1496	14.56	21.41	1.5481	0.00629494	0.0399663	Up	NA
CL2774.Contig3_All	5271	842.73	120.26	-1.88699	3.48e-06	5.45e-05	Down	gi|630179596|ref|XM_007846693.1|/2e-29/Moniliophthora roreri MCA 2997 quinate utilization pathway activator partial mRNA
CL634.Contig1_All	1982	637.54	99.44	-1.70564	7.83e-10	2.48e-08	Down	gi|681099175|emb|FO904940.1|/1e-13/Podospora anserina genomic DNA, chromosome 5
Unigene9885_All	1039	694.34	154.24	-1.17688	1.07e-07	2.26e-06	Down	gi|630181985|ref|XM_007847462.1|/3e-22/Moniliophthora roreri MCA 2997 ubiquinone biosynthesis methyltransferase partial mRNA
CL976.Contig1_All	1801	150.31	17.24	-2.12641	5.68e-06	8.45e-05	Down	NA
CL3097.Contig1_All	6012	517.59	7293.81	4.84141	1.66e-153	9.35e-150	Up	NA
CL3441.Contig1_All	980	136.18	11.25	-2.50671	3.4e-11	1.32e-09	Down	gi|630221509|ref|XM_007860259.1|/8e-07/Moniliophthora roreri MCA 2997 ribonuclease h2 subunit a partial mRNA
CL6297.Contig1_All	4714	463.58	976.95	2.12042	1.83e-12	8.67e-11	Up	gi|53829537|gb|AY640032.1|/1e-09/Pleurotus ostreatus metalloprotease mRNA, complete cds
Unigene1132_All	773	8.31	15.48	1.7268	0.00622843	0.0396244	Up	NA
CL4695.Contig1_All	856	1522.9	2576.93	1.79653	4.03e-05	0.000484919	Up	NA
CL1087.Contig4_All	2451	94.85	133.56	1.38181	0.000166167	0.00170232	Up	NA
CL2413.Contig1_All	3533	76.9	10.04	-1.88584	3.83e-05	0.000463825	Down	gi|322718548|gb|GU169875.1|/5e-08/Flammulina velutipes strain KACC 42777 isolate 29 putative beta-glucosidase mRNA, complete cds
CL5218.Contig1_All	4342	1610.5	374.35	-1.02208	1.38e-05	0.000186517	Down	gi|299747749|ref|XM_001837183.2|/3e-13/Coprinopsis cinerea okayama7#130 t## hypothetical protein, mRNA
Unigene1094_All	2489	1160.3	274.37	-1.09431	0.00064442	0.00566138	Down	NA
CL51.Contig7_All	4997	301.43	51.99	-1.51034	5.44e-09	1.5e-07	Down	gi|618809976|ref|XM_007307622.1|/5e-18/Stereum hirsutum FP-91666 SS1 Choline/ethanolaminephosphotransferase (STEHIDRAFT_83810), mRNA
Unigene3275_All	447	2.53	12.73	2.60044	0.00253831	0.0185171	Up	NA
CL5314.Contig2_All	781	185.97	31.28	-1.51215	8.16e-07	1.45e-05	Down	gi|595770209|ref|XM_007263586.1|/8e-22/Fomitiporia mediterranea MF3/22 histone-fold-containing protein (FOMMEDRAFT_103571), partial mRNA
CL3844.Contig1_All	1215	498.93	87.09	-1.51713	1.09e-09	3.34e-08	Down	gi|628829804|ref|XM_007767016.1|/2e-29/Coniophora puteana RWD-64-598 SS2 Brix-domain-containing protein mRNA
Unigene2476_All	1250	47.94	409.15	3.99027	7.13e-49	4.37e-46	Up	gi|599099281|ref|XM_007380483.1|/5e-55/Punctularia strigosozonata HHB-11173 SS5 thiazole biosynthetic enzyme (PUNSTDRAFT_42416), partial mRNA
CL1873.Contig3_All	2147	71.97	4.68	-2.52816	0.00141972	0.0112583	Down	NA
Unigene8328_All	2376	15.83	24.47	1.51466	0.00168113	0.0130198	Up	gi|317468141|gb|HQ174765.1|/9e-18/Leucoagaricus gongylophorus pectate lyase mRNA, complete cds
Unigene7204_All	4224	1413.73	296.91	-1.2721	6.42e-11	2.4e-09	Down	gi|636622056|ref|XM_008043972.1|/8e-29/Trametes versicolor FP-101664 SS1 gamma DNA-directed DNA polymerase partial mRNA
CL5201.Contig5_All	1397	44.7	199.84	3.07289	1.13e-20	1.27e-18	Up	gi|370991355|dbj|AB690872.1|/0.0/Pleurotus ostreatus gpd2 mRNA for glyceraldehyde 3-phosphate dehydrogenase, complete cds
CL4504.Contig1_All	1901	1522.3	184.17	-2.05593	6.45e-05	0.000736688	Down	gi|299742419|ref|XM_001832403.2|/7e-09/Coprinopsis cinerea okayama7#130 cytochrome P450 monooxygenase pc-bph, mRNA
Unigene4605_All	5152	854.33	998.94	1.21818	6.11e-15	4.09e-13	Up	gi|630351772|ref|XM_007866996.1|/3e-19/Gloeophyllum trabeum ATCC 11539 glycoside hydrolase family 13 protein mRNA
CL305.Contig3_All	5654	63.69	113.36	1.8087	0.000118009	0.00126074	Up	gi|636602844|ref|XM_008034366.1|/3e-13/Trametes versicolor FP-101664 SS1 P-loop containing nucleoside triphosphate hydrolase protein mRNA
CL181.Contig6_All	2718	186.78	43.83	-1.05403	7.58e-05	0.000845072	Down	gi|636622704|ref|XM_008044296.1|/2e-10/Trametes versicolor FP-101664 SS1 HCNGP-domain-containing protein partial mRNA
CL1310.Contig5_All	1254	32.08	37.02	1.18883	0.00227593	0.0169286	Up	NA
CL5411.Contig3_All	1114	15.65	0	-3.57474	0.000384248	0.00360254	Down	NA
Unigene1140_All	858	9.04	45.26	3.10366	1.83e-05	0.000240206	Up	NA
CL4992.Contig3_All	1694	384.85	714.59	1.87828	6.73e-28	1.36e-25	Up	gi|299756682|ref|XM_001829470.2|/6e-12/Coprinopsis cinerea okayama7#130 ### voltage-gated potassium channel beta-2 subunit, mRNA
CL5273.Contig4_All	3760	87.36	761.44	4.10739	3.08e-22	3.88e-20	Up	gi|636613278|ref|XM_008039583.1|/3e-46/Trametes versicolor FP-101664 SS1 actinin-like protein mRNA
CL488.Contig9_All	1612	48.57	188.69	2.94093	1.25e-17	1.1e-15	Up	gi|630201946|ref|XM_007853890.1|/1e-09/Moniliophthora roreri MCA 2997 mandelate racemase muconate lactonizing enzyme family protein partial mRNA
CL922.Contig14_All	941	11.03	35.31	2.58036	5.77e-08	1.29e-06	Up	gi|599099676|ref|XM_007380612.1|/5e-08/Punctularia strigosozonata HHB-11173 SS5 P-loop containing nucleoside triphosphate hydrolase protein (PUNSTDRAFT_141606), mRNA
CL401.Contig1_All	1273	232.2	12.12	-3.07728	3.89e-13	2.02e-11	Down	NA
Unigene9374_All	1623	34.82	116.63	2.55037	3.09e-08	7.37e-07	Up	gi|597922467|ref|XM_007315516.1|/4e-13/Serpula lacrymans var. lacrymans S7.9 hypothetical protein (SERLADRAFT_406567), partial mRNA
CL3517.Contig3_All	878	18.62	36.14	1.90501	0.000100855	0.00109281	Up	gi|299752188|ref|XM_001830710.2|/9e-19/Coprinopsis cinerea okayama7#130 SeqLit phytanoyl-CoA dioxygenase, mRNA
CL1689.Contig3_All	4125	174.03	175.99	1.06012	0.000533272	0.00479248	Up	NA
CL1797.Contig1_All	6795	953.05	36.75	-3.64352	1.35e-38	5.07e-36	Down	gi|598005840|ref|XM_007369815.1|/8e-33/Dichomitus squalens LYAD-421 SS1 Pkinase-domain-containing protein (DICSQDRAFT_69561), partial mRNA
CL1703.Contig4_All	2142	36.01	106.43	2.53795	1.68e-11	6.8e-10	Up	gi|597588624|ref|XM_007297307.1|/7e-06/Marssonina brunnea f. sp. 'multigermtubi' MB_m1 allantoinase (MBM_09480), mRNA
Unigene8629_All	2409	109.94	149.54	1.47941	9.63e-09	2.57e-07	Up	gi|630172098|ref|XM_007844255.1|/9e-15/Moniliophthora roreri MCA 2997 ste ste20 fray protein kinase partial mRNA
Unigene5416_All	801	37.57	4.28	-2.00152	0.00367564	0.02541	Down	NA
CL2696.Contig2_All	2875	166.26	18.29	-2.12975	0.000239171	0.00236096	Down	gi|695530417|ref|XM_009542071.1|/5e-17/Heterobasidion irregulare TC 32-1 oligopeptide transporter partial mRNA
Unigene4411_All	3224	2505.72	486.97	-1.40031	3.56e-08	8.31e-07	Down	gi|636621986|ref|XM_008043937.1|/5e-23/Trametes versicolor FP-101664 SS1 Pkinase-domain-containing protein mRNA
Unigene6632_All	4165	668.4	757.53	1.22588	1.51e-07	3.11e-06	Up	gi|599111792|ref|XM_007384599.1|/4e-09/Punctularia strigosozonata HHB-11173 SS5 hypothetical protein (PUNSTDRAFT_70337), partial mRNA
CL1863.Contig2_All	3867	294.93	427.09	1.58605	1.29e-15	9.31e-14	Up	gi|636608648|ref|XM_008037268.1|/3e-09/Trametes versicolor FP-101664 SS1 tetratricopeptide repeat domain 27 partial mRNA
Unigene9898_All	1817	46.35	60.17	1.37594	0.000541707	0.00486025	Up	gi|630200921|ref|XM_007853554.1|/1e-13/Moniliophthora roreri MCA 2997 hypothetical protein partial mRNA
Unigene11051_All	479	50.52	70.1	1.4625	2.96e-05	0.000369829	Up	gi|299744645|ref|XM_002910773.1|/7e-09/Coprinopsis cinerea okayama7#130 # SH3P7r4, mRNA
Unigene2245_All	3023	151.85	191.5	1.35235	1.64e-11	6.65e-10	Up	gi|630359798|ref|XM_007870983.1|/2e-16/Gloeophyllum trabeum ATCC 11539 MFS general substrate transporter partial mRNA
CL4375.Contig3_All	2366	546.71	764.79	1.48832	9.87e-10	3.05e-08	Up	gi|630180773|ref|XM_007847072.1|/8e-06/Moniliophthora roreri MCA 2997 cytoplasm protein partial mRNA
CL5930.Contig2_All	397	18.87	53.61	2.37805	7.16e-07	1.29e-05	Up	NA
CL811.Contig5_All	1642	480.44	102.59	-1.20454	1.74e-05	0.000229697	Down	gi|636609834|ref|XM_008037861.1|/3e-17/Trametes versicolor FP-101664 SS1 kynureninase mRNA
CL2145.Contig1_All	1766	551.46	67.1	-2.08938	0.00117367	0.00957386	Down	NA
CL6095.Contig1_All	4006	463.82	1075.25	2.16127	8.1e-16	5.95e-14	Up	NA
Unigene6888_All	1780	284.78	352.07	1.35771	3.65e-09	1.04e-07	Up	gi|630342026|ref|XM_007862123.1|/4e-10/Gloeophyllum trabeum ATCC 11539 purine and uridine phosphorylase partial mRNA
CL6386.Contig1_All	2056	240.43	245.1	1.05325	3.3e-06	5.19e-05	Up	NA
Unigene3436_All	1047	84.42	113.12	1.30766	0.000103058	0.00111368	Up	NA
CL4839.Contig1_All	661	1956.04	482.42	-1.01935	7e-15	4.67e-13	Down	gi|630359382|ref|XM_007870775.1|/1e-94/Gloeophyllum trabeum ATCC 11539 ras protein partial mRNA
CL580.Contig1_All	904	184.77	44.92	-1.05346	0.000161724	0.00166467	Down	gi|630176499|ref|XM_007845685.1|/1e-27/Moniliophthora roreri MCA 2997 pre-mrna-splicing factor 38a partial mRNA
CL519.Contig1_All	2281	139.16	216.14	1.67262	1.24e-10	4.42e-09	Up	gi|630363458|ref|XM_007872813.1|/4e-17/Gloeophyllum trabeum ATCC 11539 E1-like protein-activating mRNA
CL6796.Contig2_All	1282	227.09	265.98	1.19368	9.24e-06	0.000130204	Up	gi|403165053|ref|XM_003325035.2|/3e-07/Puccinia graminis f. sp. tritici CRL 75-36-700-3 hypothetical protein (PGTG_06620), mRNA
CL5899.Contig2_All	1948	50.89	92.68	1.87103	1.17e-09	3.54e-08	Up	NA
Unigene11692_All	1076	126.76	24.62	-1.37404	0.00512547	0.0336951	Down	gi|628828612|ref|XM_007766420.1|/5e-24/Coniophora puteana RWD-64-598 SS2 P-loop containing nucleoside triphosphate hydrolase protein partial mRNA
CL5340.Contig3_All	1490	33.79	3.26	-2.1446	0.00125895	0.0101664	Down	NA
Unigene12118_All	772	33.05	403.31	4.46389	3.56e-18	3.29e-16	Up	NA
CL1584.Contig3_All	1613	832.92	208.72	-1.02779	0.00175442	0.0135243	Down	gi|299756113|ref|XM_001829052.2|/2e-12/Coprinopsis cinerea okayama7#130 ### glycerol-3-phosphate dehydrogenase, mRNA
Unigene1028_All	1795	159.65	1047.74	3.73514	8.42e-27	1.49e-24	Up	gi|238582179|ref|XM_002389809.1|/4e-07/Moniliophthora perniciosa FA553 hypothetical protein (MPER_10969) mRNA, complete cds
CL2203.Contig1_All	2279	5.36	22.92	2.87219	8.58e-06	0.000121728	Up	NA
CL2581.Contig3_All	2750	59.16	0	-3.2201	0.00212127	0.0159381	Down	NA
Unigene7135_All	513	67.62	140.61	1.99223	3.34e-11	1.3e-09	Up	NA
CL2714.Contig1_All	630	1552.31	361.45	-1.06062	8.23e-06	0.000117432	Down	gi|630364026|ref|XM_007873097.1|/2e-18/Gloeophyllum trabeum ATCC 11539 chaperonin Cpn10 mRNA
CL629.Contig1_All	1403	79.41	13.39	-1.50958	0.0075216	0.046579	Down	gi|394987227|gb|JQ412070.1|/2e-64/Pleurotus ostreatus clone A5 microsatellite sequence
Unigene6365_All	1105	1102.57	48.41	-3.31038	3.59e-14	2.16e-12	Down	NA
CL5292.Contig2_All	2760	102.57	16.22	-1.57852	9.4e-05	0.00102604	Down	NA
CL5184.Contig2_All	758	836.75	3155.37	2.83217	1.02e-16	8.32e-15	Up	gi|308387188|dbj|AB551988.1|/0.0/Pleurotus ostreatus mRNA, regulated by blue-light stimulation, clone: MK-2010-36
Unigene3457_All	1338	753.11	1128.81	1.62432	3.41e-21	3.96e-19	Up	gi|630351310|ref|XM_007866765.1|/2e-97/Gloeophyllum trabeum ATCC 11539 Actin/actin-like protein mRNA
CL576.Contig1_All	983	184.71	181.01	1.00758	1.74e-05	0.000229471	Up	NA
CL2924.Contig3_All	819	45.79	92.9	1.99078	5.89e-12	2.58e-10	Up	gi|595775985|ref|XM_007266474.1|/7e-07/Fomitiporia mediterranea MF3/22 yippee-domain-containing protein (FOMMEDRAFT_146639), mRNA
CL4365.Contig3_All	927	0.44	9.22	3.3881	0.000661808	0.00579426	Up	NA
CL569.Contig1_All	2497	249.35	59.78	-1.02482	2.67e-05	0.000338052	Down	gi|598021674|ref|XM_007340575.1|/2e-06/Auricularia delicata TFB-10046 SS5 seven-hairpin glycosidase (AURDEDRAFT_83577), partial mRNA
Unigene6120_All	4290	751.75	158.79	-1.25081	3.04e-06	4.82e-05	Down	gi|325974248|emb|FQ790341.1|/9e-07/Botryotinia fuckeliana T4 SuperContig_103_1 genomic supercontig
Unigene1688_All	1912	38.35	1.05	-3.14523	0.000224359	0.00223082	Down	gi|169848878|ref|XM_001831092.1|/2e-06/Coprinopsis cinerea okayama7#130 # hypothetical protein, mRNA
CL5537.Contig2_All	10079	888.7	1383.59	1.74335	2.11e-05	0.000273263	Up	gi|299755919|ref|XM_002912100.1|/1e-23/Coprinopsis cinerea okayama7#130 ### dual-domain HisK/Mak2 protein kinase, mRNA
CL5823.Contig1_All	1782	14.4	20.53	1.44038	0.00517674	0.0339767	Up	NA
CL46.Contig3_All	1279	10.43	0	-2.94109	0.00462539	0.0308837	Down	gi|595786661|ref|XM_007271812.1|/4e-06/Fomitiporia mediterranea MF3/22 reductase AKOR2 (FOMMEDRAFT_114903), partial mRNA
CL5932.Contig2_All	1044	2220.49	355.74	-1.61822	1.04e-16	8.47e-15	Down	NA
CL1300.Contig2_All	5052	60.8	66.14	1.09592	0.00758847	0.0469107	Up	NA
CL6970.Contig1_All	2893	441.45	83.31	-1.35904	1.23e-05	0.000167807	Down	NA
CL3432.Contig2_All	3497	944.58	171.78	-1.47407	3.89e-10	1.29e-08	Down	NA
CL3982.Contig3_All	999	6.42	13.2	1.80795	0.00550128	0.035757	Up	NA
Unigene8405_All	3862	315.38	59.98	-1.42107	0.000181139	0.00184165	Down	gi|628825990|ref|XM_007765109.1|/2e-10/Coniophora puteana RWD-64-598 SS2 P-loop containing nucleoside triphosphate hydrolase protein partial mRNA
CL1835.Contig2_All	563	93.18	392.36	2.9942	8.54e-13	4.25e-11	Up	NA
CL3110.Contig4_All	6299	941.75	1392.17	1.53173	7.47e-09	2.02e-07	Up	gi|630360232|ref|XM_007871200.1|/4e-90/Gloeophyllum trabeum ATCC 11539 mitogen-activated protein kinase mRNA
CL4310.Contig1_All	5302	138.7	146.84	1.10087	1.54e-05	0.000205766	Up	NA
CL2893.Contig3_All	2383	50.29	457.25	4.15392	3.36e-26	5.71e-24	Up	gi|37777302|dbj|AB124637.1|/0.0/Pleurotus eryngii RNPe38 mRNA for ribonuclease T2, complete cds
CL5196.Contig1_All	4360	786.47	141.13	-1.49081	6.01e-16	4.48e-14	Down	gi|170096001|ref|XM_001879186.1|/6e-08/Laccaria bicolor S238N-H82 hypothetical protein partial mRNA
CL5580.Contig1_All	891	4.75	220.49	6.14342	1.75e-26	3.05e-24	Up	NA
CL991.Contig1_All	3452	0	62.94	4.84591	1.37e-06	2.33e-05	Up	NA
Unigene10005_All	1586	9.08	53.06	3.33918	9.86e-10	3.05e-08	Up	NA
Unigene1401_All	834	1002	2799.73	2.55176	4.25e-10	1.39e-08	Up	gi|628832854|ref|XM_007768541.1|/1e-08/Coniophora puteana RWD-64-598 SS2 prenylated rab acceptor PRA1 partial mRNA
Unigene10233_All	1332	266.97	35.88	-1.85434	5.32e-09	1.47e-07	Down	gi|599123359|ref|XM_007388786.1|/1e-27/Punctularia strigosozonata HHB-11173 SS5 P-loop containing nucleoside triphosphate hydrolase protein (PUNSTDRAFT_93526), partial mRNA
Unigene10519_All	1904	837.28	131.42	-1.50562	4.13e-06	6.34e-05	Down	gi|695535682|ref|XM_009543467.1|/2e-30/Heterobasidion irregulare TC 32-1 cysteine peptidase C44 partial mRNA
CL3886.Contig1_All	1325	164.1	39.25	-1.02421	0.00253184	0.0184761	Down	gi|394987237|gb|JQ412080.1|/1e-37/Pleurotus ostreatus clone C10 microsatellite sequence
Unigene7599_All	1459	84.55	103.83	1.32368	2.35e-05	0.000300171	Up	NA
CL4088.Contig10_All	6304	44.22	101.04	2.21736	2.33e-06	3.79e-05	Up	NA
Unigene10196_All	1500	13256.6	3147.49	-1.12035	0.00143741	0.0113825	Down	gi|618809604|ref|XM_007307436.1|/1e-133/Stereum hirsutum FP-91666 SS1 septin (STEHIDRAFT_101548), mRNA
CL3680.Contig1_All	3153	2733.37	292.34	-2.27862	6.06e-07	1.11e-05	Down	gi|630344510|ref|XM_007863365.1|/9e-25/Gloeophyllum trabeum ATCC 11539 HMG-box partial mRNA
Unigene6854_All	2107	305.6	428.7	1.56193	1.7e-07	3.44e-06	Up	NA
CL3654.Contig3_All	886	14.8	50.93	2.52502	1.6e-06	2.69e-05	Up	NA
CL6022.Contig1_All	350	63.32	2.44	-3.29397	1.29e-06	2.2e-05	Down	NA
CL3334.Contig1_All	2688	79.5	11	-1.83942	0.00616956	0.0393451	Down	NA
CL40.Contig6_All	4865	296.51	53.48	-1.39785	2.92e-05	0.000365537	Down	gi|595780077|ref|XM_007268520.1|/3e-16/Fomitiporia mediterranea MF3/22 cyclin-related 2 (FOMMEDRAFT_89870), partial mRNA
Unigene11343_All	1808	2803.36	696.75	-1.03714	1.51e-07	3.12e-06	Down	gi|636604102|ref|XM_008034995.1|/1e-10/Trametes versicolor FP-101664 SS1 nuclear matrix protein NMP200 mRNA
Unigene11735_All	1573	692.79	162.81	-1.09051	1.59e-09	4.73e-08	Down	NA
CL441.Contig1_All	928	46.9	110.49	2.08657	4.95e-08	1.12e-06	Up	NA
Unigene2293_All	2171	0.77	6.89	2.68369	0.00678982	0.0427137	Up	NA
Unigene2164_All	4818	157.45	22.27	-1.77889	2.19e-08	5.41e-07	Down	NA
CL1773.Contig3_All	955	115.25	19.53	-1.5176	0.00024229	0.00238841	Down	NA
CL763.Contig7_All	1771	2.95	12.83	2.58042	0.001488	0.0117174	Up	NA
CL1106.Contig4_All	6220	6.22	83.13	3.4005	0.000363501	0.00342627	Up	gi|302693482|ref|XM_003036374.1|/9e-08/Schizophyllum commune H4-8 hypothetical protein, mRNA
CL4030.Contig3_All	1410	93.88	11.77	-1.8962	7.65e-05	0.000852643	Down	gi|636624576|ref|XM_008045232.1|/3e-16/Trametes versicolor FP-101664 SS1 linoleoyl phosphatidylcholine delta-12 acetylenase partial mRNA
CL6492.Contig1_All	1562	3045.13	212.25	-2.87	6.24e-25	9.6e-23	Down	gi|299747485|ref|XM_001837013.2|/1e-168/Coprinopsis cinerea okayama7#130 t## ribonucleotide reductase small subunit, mRNA
Unigene3855_All	1567	13.75	0	-3.35738	0.000982461	0.00817499	Down	NA
Unigene8024_All	1119	1588.77	67.55	-3.5501	6.97e-19	6.82e-17	Down	NA
CL5539.Contig1_All	754	231.2	312.97	1.50508	8.08e-06	0.000115622	Up	NA
CL1575.Contig2_All	2208	275.88	342.56	1.27556	1.16e-07	2.43e-06	Up	NA
CL6113.Contig1_All	6285	60.24	83.61	1.45295	2.78e-07	5.42e-06	Up	NA
CL3189.Contig1_All	2857	45.31	115.05	2.31609	1.21e-11	5.01e-10	Up	NA
CL2188.Contig5_All	1979	19.56	39.37	1.97278	0.000267407	0.00261043	Up	NA
Unigene6167_All	640	262.83	42.16	-1.51563	6.59e-05	0.000748282	Down	NA
CL783.Contig3_All	2988	63.76	184.06	2.48871	5.91e-05	0.000685008	Up	gi|695563490|ref|XM_009550737.1|/4e-36/Heterobasidion irregulare TC 32-1 glycosyltransferase family 2 protein mRNA
CL624.Contig8_All	1903	9.5	0	-2.84008	0.00634809	0.0402402	Down	NA
CL2183.Contig5_All	5761	1527.17	3397.52	2.13849	1.01e-11	4.26e-10	Up	gi|630190979|ref|XM_007850344.1|/0.0/Moniliophthora roreri MCA 2997 elongation factor 2 partial mRNA
CL3549.Contig2_All	3447	747.78	1109.51	1.55514	1.66e-19	1.74e-17	Up	gi|630211735|ref|XM_007857082.1|/1e-08/Moniliophthora roreri MCA 2997 nonsense-mediated mrna decay protein partial mRNA
Unigene5084_All	2785	490.15	89.66	-1.46	1.05e-07	2.24e-06	Down	gi|299753474|ref|XM_001833245.2|/6e-07/Coprinopsis cinerea okayama7#130 KQ# nucleolar complex-associated protein 3, mRNA
CL461.Contig10_All	6607	22.98	0	-3.0208	0.00385385	0.0264009	Down	NA
CL2407.Contig2_All	3278	2529.1	562.13	-1.12466	3.99e-12	1.78e-10	Down	gi|597980760|ref|XM_007363273.1|/2e-25/Dichomitus squalens LYAD-421 SS1 histidinol-phosphate aminotransferase (DICSQDRAFT_101490), mRNA
CL524.Contig1_All	3731	258.49	427.92	1.64298	8.32e-09	2.24e-07	Up	gi|636602880|ref|XM_008034384.1|/2e-13/Trametes versicolor FP-101664 SS1 hypothetical protein mRNA
CL6157.Contig2_All	432	1.26	25.91	3.70482	0.000132427	0.00139053	Up	NA
Unigene10598_All	536	388.72	88.78	-1.15033	2.05e-07	4.09e-06	Down	NA
CL727.Contig1_All	1511	48.55	55.54	1.19893	0.000629519	0.00554603	Up	NA
Unigene9244_All	1413	322.79	375.43	1.16675	6.07e-05	0.000700901	Up	gi|630173786|ref|XM_007844800.1|/5e-06/Moniliophthora roreri MCA 2997 aldehyde dehydrogenase partial mRNA
CL4465.Contig1_All	3616	31.88	78.02	2.26223	5.11e-06	7.66e-05	Up	NA
Unigene11355_All	1623	1.62	8.12	2.54406	0.00653017	0.041283	Up	NA
CL2266.Contig26_All	4163	0.8	9.56	3.07347	0.00135499	0.010812	Up	gi|695571681|ref|XM_009552896.1|/1e-08/Heterobasidion irregulare TC 32-1 mitochondrial inner membrane protein partial mRNA
CL5509.Contig3_All	3252	72.9	78.98	1.03184	0.00523854	0.0343105	Up	gi|630360776|ref|XM_007871472.1|/6e-97/Gloeophyllum trabeum ATCC 11539 isocitrate dehydrogenase NADP-dependent partial mRNA
CL1486.Contig13_All	2595	12.26	0	-2.88096	0.00577786	0.037203	Down	NA
CL647.Contig2_All	1925	1.69	12.62	3.18755	0.000146051	0.0015172	Up	gi|308387184|dbj|AB551984.1|/0.0/Pleurotus ostreatus mRNA, regulated by blue-light stimulation, clone: MK-2010-32
CL3723.Contig2_All	2677	33.72	0	-4.3886	5.79e-06	8.58e-05	Down	gi|595778027|ref|XM_007267495.1|/9e-06/Fomitiporia mediterranea MF3/22 hypothetical protein (FOMMEDRAFT_168672), partial mRNA
Unigene3990_All	2665	49.85	122.08	2.07849	0.00144885	0.0114603	Up	NA
CL664.Contig1_All	2541	754.65	71.48	-2.42049	1.08e-09	3.3e-08	Down	gi|618814085|ref|XM_007309620.1|/7e-22/Stereum hirsutum FP-91666 SS1 Pkinase-domain-containing protein (STEHIDRAFT_104353), mRNA
Unigene8711_All	1803	682.59	127.03	-1.42396	9.55e-12	4.04e-10	Down	NA
CL2720.Contig3_All	840	23.03	36.43	1.63521	0.00438886	0.0295347	Up	NA
CL2216.Contig2_All	3334	457.84	72.73	-1.64857	5.01e-09	1.39e-07	Down	gi|663442789|emb|LK052886.1|/5e-14/Cyberlindnera fabianii strain YJS4271 genomic scaffold, scaffold CYFA0S01
Unigene6118_All	1978	321.66	74.87	-1.14825	6.32e-05	0.000724582	Down	NA
CL3637.Contig4_All	4186	36.68	90.16	2.04087	0.000984815	0.00818974	Up	gi|308387187|dbj|AB551987.1|/1e-08/Pleurotus ostreatus mRNA, regulated by blue-light stimulation, clone: MK-2010-35
CL220.Contig16_All	3690	0.8	13.75	2.91405	0.00367996	0.0254259	Up	NA
CL6574.Contig1_All	2520	1152.07	1192.68	1.13722	8e-05	0.000888762	Up	gi|630178189|ref|XM_007846232.1|/6e-16/Moniliophthora roreri MCA 2997 duf300 domain protein partial mRNA
CL3717.Contig2_All	5971	455.17	546.59	1.28474	4.17e-10	1.37e-08	Up	gi|630172228|ref|XM_007844296.1|/1e-46/Moniliophthora roreri MCA 2997 udp-glucose:sterol glycosyltransferase partial mRNA
CL684.Contig1_All	1308	43.7	3279.92	7.17956	1.79e-195	1.69e-191	Up	gi|636608540|ref|XM_008037214.1|/3e-07/Trametes versicolor FP-101664 SS1 Aldo/keto reductase partial mRNA
CL125.Contig11_All	1189	18.8	33.71	1.83076	0.000826399	0.00702576	Up	NA
CL257.Contig8_All	2104	0	8.02	3.75828	0.000191232	0.00193449	Up	NA
Unigene8099_All	1216	30.1	52.92	1.58364	0.00160901	0.0125406	Up	NA
CL4393.Contig3_All	4077	275.9	991.29	2.79813	2.95e-44	1.6e-41	Up	NA
CL1523.Contig8_All	3955	0	20.92	2.80681	0.00766547	0.0472726	Up	NA
CL4531.Contig1_All	271	28.75	56.32	1.91992	2.02e-07	4.03e-06	Up	NA
CL433.Contig2_All	1091	131.45	882.26	3.72265	1.1e-50	7.21e-48	Up	gi|170117038|ref|XM_001889673.1|/2e-10/Laccaria bicolor S238N-H82 hypothetical protein partial mRNA
CL2084.Contig1_All	2392	4618.83	719.23	-1.56009	4.41e-07	8.19e-06	Down	gi|636622224|ref|XM_008044056.1|/6e-53/Trametes versicolor FP-101664 SS1 histone-fold-containing protein mRNA
CL564.Contig4_All	2408	185.57	12.59	-2.78952	3.99e-08	9.23e-07	Down	NA
CL2887.Contig1_All	1999	12.28	46.7	2.41714	0.00345088	0.0240554	Up	NA
CL6254.Contig1_All	1657	63.5	10.47	-1.49534	0.00367585	0.02541	Down	NA
Unigene9065_All	2020	64.52	11.66	-1.38083	0.00237871	0.0175726	Down	gi|636612302|ref|XM_008039095.1|/9e-27/Trametes versicolor FP-101664 SS1 riboflavin kinase partial mRNA
CL5900.Contig2_All	1292	46.24	119.13	2.20564	0.000133118	0.00139723	Up	gi|597919311|ref|XM_007313938.1|/2e-08/Serpula lacrymans var. lacrymans S7.9 hypothetical protein (SERLADRAFT_457968), mRNA
CL5639.Contig1_All	863	69.33	15.02	-1.16181	0.00668489	0.0421195	Down	NA
CL3013.Contig2_All	3935	0	22.74	5.36557	3.93e-09	1.11e-07	Up	gi|630204736|ref|XM_007854804.1|/9e-07/Moniliophthora roreri MCA 2997 hypothetical protein partial mRNA
CL4794.Contig1_All	1553	510.82	113.62	-1.18077	1.83e-06	3.05e-05	Down	NA
Unigene11040_All	498	1360.88	303.88	-1.15911	4.7e-09	1.31e-07	Down	NA
CL4088.Contig6_All	2342	0	4.68	2.80226	0.00758752	0.0469107	Up	NA
Unigene2687_All	2074	328.13	2055.89	3.66804	7.24e-37	2.43e-34	Up	NA
CL3387.Contig1_All	2112	904.09	224.44	-1.05562	3.75e-05	0.000454382	Down	gi|630178737|ref|XM_007846413.1|/5e-13/Moniliophthora roreri MCA 2997 bhlh transcription factor-like protein partial mRNA
CL1523.Contig2_All	3836	0	26.51	3.10716	0.00310904	0.0220045	Up	NA
CL2046.Contig5_All	4129	144.81	3.17	-2.75331	0.00427135	0.0289026	Down	gi|618803328|ref|XM_007304400.1|/5e-36/Stereum hirsutum FP-91666 SS1 pyridoxal phosphate-dependent enzyme beta subunit (STEHIDRAFT_121689), mRNA
CL2016.Contig2_All	4668	60.34	0	-3.21125	0.00217918	0.0162906	Down	gi|628858391|ref|XM_007777084.1|/5e-18/Coniophora puteana RWD-64-598 SS2 hypothetical protein mRNA
CL4211.Contig2_All	3561	16.79	40.9	2.17413	1e-05	0.00014038	Up	NA
CL4927.Contig1_All	1624	630.11	752.76	1.30219	7.67e-08	1.67e-06	Up	gi|673528542|emb|HG529630.1|/2e-08/Melanopsichium pennsylvanicum 4 genomic scaffold, scaffold SCAFFOLD68
Unigene8778_All	2877	1558.72	1637.57	1.1589	0.000438606	0.00404475	Up	gi|299742957|ref|XM_001835392.2|/2e-07/Coprinopsis cinerea okayama7#130 #n# hypothetical protein, mRNA
CL3347.Contig1_All	1746	47.43	55.82	1.17383	0.00685406	0.0430698	Up	gi|146424870|emb|AM262871.1|/1e-139/Pleurotus ostreatus cbhI-3 gene for cellulose 1,4-beta-cellobiosidase precursor, exons 1-7
CL2946.Contig1_All	1378	175.6	18.28	-2.06425	4.02e-06	6.19e-05	Down	NA
CL242.Contig12_All	7586	1893.2	423.8	-1.17846	6.61e-08	1.46e-06	Down	gi|636613460|ref|XM_008039674.1|/2e-34/Trametes versicolor FP-101664 SS1 mitochondrial Rho GTPase partial mRNA
CL2982.Contig2_All	479	4.12	12.36	2.20737	0.00230965	0.0171388	Up	NA
CL5001.Contig7_All	3601	129.78	29.36	-1.1713	0.00138287	0.0110001	Down	gi|599121655|ref|XM_007387934.1|/2e-07/Punctularia strigosozonata HHB-11173 SS5 hypothetical protein (PUNSTDRAFT_92533), mRNA
CL1298.Contig3_All	1438	0	6.09	3.5214	0.000557325	0.00498163	Up	NA
Unigene3432_All	835	273.34	274.46	1.05048	3.7e-06	5.75e-05	Up	NA
CL6754.Contig2_All	2359	8.44	75.56	3.06339	0.00145081	0.0114672	Up	NA
CL3531.Contig6_All	891	0	45.87	5.37632	2.61e-08	6.34e-07	Up	gi|597968736|ref|XM_007360188.1|/3e-12/Dichomitus squalens LYAD-421 SS1 ras-domain-containing protein (DICSQDRAFT_151183), mRNA
Unigene3585_All	1427	28.12	1621.81	6.55291	3.58e-32	9.16e-30	Up	NA
CL4754.Contig2_All	1809	13.67	213.49	4.78024	1.46e-27	2.81e-25	Up	gi|308387172|dbj|AB551972.1|/3e-26/Pleurotus ostreatus mRNA, regulated by blue-light stimulation, clone: MK-2010-20
CL3858.Contig1_All	3246	504.18	526.99	1.11216	8.29e-11	3.06e-09	Up	NA
CL102.Contig12_All	3865	8.63	35.81	2.49866	0.00543347	0.0353797	Up	NA
Unigene260_All	2228	151.93	157.48	1.0205	0.000112541	0.00120553	Up	NA
Unigene980_All	4311	577.85	138	-1.09075	0.000562903	0.00502512	Down	gi|347004587|gb|CP003014.1|/1e-09/Thielavia terrestris NRRL 8126 chromosome 6, complete sequence
CL6478.Contig3_All	1738	280.79	69.26	-1.02208	0.000144896	0.00150798	Down	gi|242208423|ref|XM_002470018.1|/6e-12/Postia placenta Mad-698-R predicted protein, mRNA
CL5715.Contig2_All	2788	0	23.53	5.34707	4.69e-09	1.3e-07	Up	NA
CL4439.Contig3_All	2971	164.36	291.28	1.86015	2.28e-05	0.000292209	Up	NA
CL6708.Contig2_All	2930	728.88	157.79	-1.21112	4.73e-09	1.31e-07	Down	gi|597925225|ref|XM_007316895.1|/2e-19/Serpula lacrymans var. lacrymans S7.9 glycoside hydrolase family 5 protein (SERLADRAFT_447899), partial mRNA
CL2687.Contig1_All	1795	72.36	6.22	-2.41724	6.19e-05	0.000710609	Down	NA
CL248.Contig10_All	1957	23.98	0	-4.06874	3.24e-05	0.000399641	Down	NA
Unigene5749_All	1552	81.69	320.16	2.95892	3.3e-08	7.77e-07	Up	gi|597967478|ref|XM_007326423.1|/9e-14/Agaricus bisporus var. burnettii JB137-S8 hypothetical protein (AGABI1DRAFT_82474), mRNA
CL6550.Contig1_All	1940	308.57	1142.03	2.88517	6.75e-13	3.4e-11	Up	gi|560879163|emb|HG530448.1|/0.0/Pleurotus eryngii mRNA for feruloyl esterase (faea gene), strain 613.91
Unigene2808_All	3356	1419.63	282.23	-1.31437	4e-15	2.74e-13	Down	gi|630201391|ref|XM_007853708.1|/5e-11/Moniliophthora roreri MCA 2997 chaperone protein dnaj partial mRNA
Unigene8046_All	1693	96.03	121.94	1.2788	1.21e-05	0.000166286	Up	NA
CL5557.Contig1_All	5148	1160.92	143.41	-2.02691	5.68e-15	3.81e-13	Down	gi|618809226|ref|XM_007307247.1|/3e-35/Stereum hirsutum FP-91666 SS1 ARM repeat-containing protein (STEHIDRAFT_63403), partial mRNA
Unigene7505_All	2735	3616.06	203.5	-3.07802	6.33e-20	6.75e-18	Down	NA
CL312.Contig10_All	2683	0	60.52	6.66138	3.65e-15	2.51e-13	Up	NA
CL6862.Contig10_All	1507	3.65	19.26	3.03699	2.29e-05	0.000293339	Up	gi|302678472|ref|XM_003028873.1|/6e-15/Schizophyllum commune H4-8 polysaccharide lyase family 1 protein, mRNA
CL1852.Contig1_All	7877	864.29	903.08	1.01648	2.83e-06	4.51e-05	Up	gi|598010716|ref|XM_007371030.1|/5e-16/Dichomitus squalens LYAD-421 SS1 ARM repeat-containing protein (DICSQDRAFT_72027), partial mRNA
CL1496.Contig4_All	3623	17.23	0	-3.33182	0.00121301	0.00983776	Down	NA
Unigene6239_All	1393	287.63	70.99	-1.0164	3.78e-06	5.87e-05	Down	gi|44151598|gb|AY462111.1|/1e-06/Pleurotus djamor ketopantoate reductase-like protein (KPAR), GDP-fucose transporter-like protein (GDPF), glycine dehydrogenase-like protein (GLYDH), hypothetical protein PDUPA1 (PDUPA1) genes, complete cds; HD2 homeodomain mating-type protein (a2) gene, a2-A7 allele, complete cds; HD1 homeodomain mating-type protein (a1) gene, a1-A7 allele, complete cds; mitochond…
Unigene3604_All	870	400.58	614.02	1.63028	4.03e-25	6.27e-23	Up	NA
Unigene2186_All	1375	2174.31	3038.71	1.52795	2.53e-14	1.57e-12	Up	NA
CL213.Contig8_All	2626	25.28	0	-4.18393	1.67e-05	0.00022119	Down	NA
Unigene201_All	1493	175.74	215.94	1.32515	9.63e-07	1.69e-05	Up	NA
CL2214.Contig4_All	2878	160.3	233.76	1.49532	6.79e-06	9.89e-05	Up	NA
CL1301.Contig16_All	3621	28.91	0	-4.1911	2e-05	0.000260034	Down	gi|299743106|ref|XM_001835493.2|/2e-19/Coprinopsis cinerea okayama7#130 #n# transforming growth factor beta regulator 1, mRNA
CL6425.Contig2_All	522	29.4	36.5	1.21516	0.00542113	0.0353212	Up	gi|597975456|ref|XM_007328363.1|/1e-07/Agaricus bisporus var. burnettii JB137-S8 hypothetical protein (AGABI1DRAFT_112564), mRNA
CL3187.Contig4_All	4596	764.4	0.98	-7.68556	2.47e-34	7.03e-32	Down	NA
CL833.Contig8_All	5946	1.78	178.96	6.77605	4.75e-25	7.35e-23	Up	gi|372126688|gb|JN604981.1|/1e-09/Pleurotus eryngii pyrG gene upstream region genomic sequence
Unigene7809_All	2250	785.39	2470.43	2.73613	3.74e-21	4.29e-19	Up	NA
Unigene11218_All	540	535.01	112.26	-1.26525	1.58e-10	5.56e-09	Down	NA
Unigene4154_All	973	615.3	105.45	-1.52948	5.06e-13	2.59e-11	Down	NA
Unigene8846_All	1440	84.75	4.66	-2.8486	2.85e-05	0.000358648	Down	NA
CL2332.Contig3_All	1836	2606.84	169.43	-2.89975	6.72e-60	6.76e-57	Down	gi|170097446|ref|XM_001879908.1|/3e-20/Laccaria bicolor S238N-H82 ornithine-oxo-acid aminotransferase partial mRNA
Unigene1553_All	1054	1513.44	1965.27	1.46165	0.00239055	0.0176338	Up	gi|636607292|ref|XM_008036590.1|/9e-07/Trametes versicolor FP-101664 SS1 hypothetical protein mRNA
Unigene7366_All	2311	770.24	182.02	-1.08836	2.02e-07	4.03e-06	Down	NA
CL3314.Contig1_All	3668	17.73	43.36	2.23028	9.92e-05	0.00107695	Up	NA
CL913.Contig1_All	2256	14.26	56.9	2.55085	0.0026764	0.0193556	Up	NA
CL455.Contig1_All	2137	528.92	104.78	-1.34175	5.18e-08	1.17e-06	Down	gi|169852737|ref|XM_001832999.1|/1e-07/Coprinopsis cinerea okayama7#130 KQ# replication factor-A protein 1, mRNA
CL2255.Contig1_All	6025	297.98	1364.18	3.01702	1.47e-18	1.4e-16	Up	NA
Unigene10213_All	2411	831.93	102.71	-1.97927	3.15e-05	0.000389763	Down	NA
CL5143.Contig1_All	1566	1563.38	278.88	-1.49625	2.4e-13	1.28e-11	Down	gi|618815292|ref|XM_007310196.1|/9e-14/Stereum hirsutum FP-91666 SS1 HAD-like protein (STEHIDRAFT_105185), mRNA
Unigene401_All	782	540	115.92	-1.23078	0.000127825	0.00134971	Down	gi|597917278|ref|XM_007312922.1|/2e-07/Serpula lacrymans var. lacrymans S7.9 hypothetical protein (SERLADRAFT_364842), partial mRNA
CL1737.Contig2_All	1060	31.85	4.11	-1.76694	0.00608872	0.0389554	Down	NA
CL6666.Contig2_All	1469	114.2	22.94	-1.28248	0.00122658	0.00993355	Down	NA
Unigene7019_All	1541	4826.54	1240.91	-1.00383	1.2e-05	0.000164814	Down	gi|299755921|ref|XM_001828924.2|/1e-160/Coprinopsis cinerea okayama7#130 ### ATP-dependent RNA helicase SUB2, mRNA
Unigene2701_All	3057	1255.61	229.81	-1.4734	3.1e-07	5.95e-06	Down	NA
Unigene9205_All	2548	241.92	15.61	-2.65595	8.74e-08	1.89e-06	Down	NA
CL498.Contig2_All	3387	132.31	10.68	-2.37481	1.39e-06	2.36e-05	Down	NA
Unigene10501_All	1050	203.53	420.91	2.1092	5.31e-12	2.34e-10	Up	gi|630211635|ref|XM_007857050.1|/6e-11/Moniliophthora roreri MCA 2997 alpha-ketoglutarate dependent xanthine dioxygenase partial mRNA
Unigene10998_All	2924	90.56	156.29	1.65897	9.29e-05	0.00101612	Up	gi|618808212|ref|XM_007306757.1|/2e-10/Stereum hirsutum FP-91666 SS1 5-oxoprolinase (STEHIDRAFT_62560), partial mRNA
CL1520.Contig1_All	4114	35.19	45.39	1.29177	0.00649034	0.0410681	Up	gi|636610052|ref|XM_008037970.1|/3e-31/Trametes versicolor FP-101664 SS1 kinase-like protein mRNA
Unigene11908_All	1737	304.56	69.04	-1.1264	1.07e-05	0.000148268	Down	NA
CL69.Contig9_All	1435	18.89	33.78	1.85733	0.00136034	0.0108485	Up	NA
Unigene3922_All	2194	966.89	177.93	-1.41689	5.46e-12	2.4e-10	Down	gi|238567526|ref|XM_002386215.1|/3e-11/Moniliophthora perniciosa FA553 hypothetical protein (MPER_15568) mRNA, partial cds
Unigene3430_All	972	201.88	223.49	1.12469	1.17e-05	0.000161559	Up	gi|170116657|ref|XM_001889484.1|/3e-06/Laccaria bicolor S238N-H82 hypothetical protein partial mRNA
CL4716.Contig1_All	3562	18.11	0	-3.77553	0.000148476	0.00154068	Down	gi|597570308|ref|XM_007288149.1|/3e-06/Marssonina brunnea f. sp. 'multigermtubi' MB_m1 protein phosphatase regulator (MBM_00322), mRNA
CL651.Contig2_All	2645	13.13	28.66	2.00897	0.00121587	0.00985813	Up	NA
CL537.Contig1_All	3036	209.25	36.95	-1.47229	1.22e-07	2.55e-06	Down	NA
CL4154.Contig1_All	1713	81.54	116.77	1.50295	3.4e-09	9.74e-08	Up	gi|599092340|ref|XM_007378228.1|/9e-08/Punctularia strigosozonata HHB-11173 SS5 carbonic anhydrase (PUNSTDRAFT_56628), partial mRNA
Unigene3898_All	1484	2.18	11.23	2.5505	0.00761821	0.0470429	Up	NA
CL2158.Contig3_All	1330	0	15.81	4.74828	7.61e-07	1.36e-05	Up	NA
Unigene9742_All	1676	43.92	160.98	2.70247	1.3e-12	6.33e-11	Up	NA
CL3564.Contig3_All	1056	166.97	15.58	-2.24013	1.69e-06	2.82e-05	Down	NA
Unigene2847_All	2358	245.8	25.16	-2.25201	1.39e-13	7.66e-12	Down	NA
CL1918.Contig8_All	4000	206.4	229.31	1.20627	1.17e-05	0.000162012	Up	NA
CL654.Contig3_All	4296	118.13	13.22	-1.83877	0.00200552	0.0152185	Down	gi|628855456|ref|XM_007776394.1|/4e-09/Coniophora puteana RWD-64-598 SS2 FMN-linked oxidoreductase partial mRNA
CL371.Contig3_All	3351	1079.85	221.47	-1.3421	0.00525622	0.0344022	Down	NA
CL706.Contig1_All	3530	0	48.2	6.28586	3.67e-13	1.91e-11	Up	NA
Unigene3267_All	1539	218.73	417.52	1.87741	2.89e-08	6.95e-07	Up	gi|630186306|ref|XM_007848845.1|/4e-56/Moniliophthora roreri MCA 2997 map kinase partial mRNA
CL5667.Contig2_All	1981	293.52	60.81	-1.26265	8.91e-06	0.000126097	Down	gi|170089258|ref|XM_001875817.1|/5e-10/Laccaria bicolor S238N-H82 SWI-SNF chromatin remodeling complex, Snf5 subunit (CHE16201) partial mRNA
Unigene4556_All	681	207.47	352.33	1.73372	4.2e-15	2.87e-13	Up	gi|308387176|dbj|AB551976.1|/0.0/Pleurotus ostreatus mRNA, regulated by blue-light stimulation, clone: MK-2010-24
Unigene11512_All	2490	2502.66	390.35	-1.65909	1.31e-24	1.96e-22	Down	NA
CL5644.Contig2_All	2924	156.46	16540.5	7.41564	7.71e-58	7.25e-55	Up	NA
CL5130.Contig1_All	3022	289.17	867.36	2.54045	1.9e-30	4.36e-28	Up	gi|630215236|ref|XM_007858217.1|/3e-09/Moniliophthora roreri MCA 2997 hypothetical protein partial mRNA
Unigene11677_All	1619	1594.03	190.58	-2.07348	2.32e-21	2.73e-19	Down	gi|630197077|ref|XM_007852308.1|/1e-16/Moniliophthora roreri MCA 2997 hypothetical protein partial mRNA
Unigene10751_All	2081	2145.33	317.6	-1.80139	8.83e-13	4.39e-11	Down	gi|302697608|ref|XM_003038437.1|/7e-09/Schizophyllum commune H4-8 expressed protein, mRNA
CL4730.Contig1_All	860	27.87	312.06	4.42079	1.33e-23	1.89e-21	Up	NA
CL1227.Contig2_All	1236	7.99	132.58	4.69582	9.32e-15	6.15e-13	Up	NA
CL2117.Contig3_All	874	2.22	29.78	3.55093	0.000111809	0.00119906	Up	NA
Unigene11209_All	2582	3938.28	839.99	-1.23739	1.44e-12	6.93e-11	Down	gi|695563559|ref|XM_009550757.1|/3e-39/Heterobasidion irregulare TC 32-1 glycosyltransferase family 39 protein partial mRNA
CL284.Contig5_All	1156	10.15	0	-2.95248	0.00440067	0.0295929	Down	gi|373432234|dbj|AB693947.1|/3e-10/Pleurotus ostreatus Polox gene for lipoxygenase, complete cds
CL6470.Contig2_All	1645	1020.84	194.29	-1.4031	7.53e-07	1.35e-05	Down	gi|629714539|ref|XM_007821421.1|/1e-06/Metarhizium anisopliae ARSEF 23 Helix-loop-helix protein that binds the motif CACRTG partial mRNA
CL4486.Contig1_All	1446	14.98	53.46	2.62534	0.000277001	0.00268734	Up	NA
CL1093.Contig4_All	2414	29.3	52.67	1.81595	3.15e-05	0.000390166	Up	NA
CL74.Contig2_All	1329	0	12.95	4.51896	2.79e-06	4.45e-05	Up	NA
CL1838.Contig1_All	1769	257.93	260.69	1.00428	2e-07	3.99e-06	Up	NA
CL824.Contig3_All	4570	220.23	494.4	2.03607	0.00282431	0.0202538	Up	gi|599112513|ref|XM_007384838.1|/8e-23/Punctularia strigosozonata HHB-11173 SS5 peptidase C14 (PUNSTDRAFT_88461), mRNA
CL3869.Contig5_All	3989	3.61	17.41	2.79315	0.000734896	0.00633413	Up	NA
CL4725.Contig3_All	3584	594.07	924.87	1.42912	0.00427543	0.0289233	Up	gi|299742595|ref|XM_001832541.2|/9e-13/Coprinopsis cinerea okayama7#130 other/RAN protein kinase, mRNA
CL443.Contig3_All	7866	135.72	490.55	2.84385	2.5e-10	8.49e-09	Up	gi|170085716|ref|XM_001874047.1|/2e-12/Laccaria bicolor S238N-H82 Sly1 vesicle trafficking sec1-like protein partial mRNA
CL3983.Contig1_All	2589	29.7	1.74	-2.57818	0.000622733	0.00550172	Down	NA
CL66.Contig4_All	355	6.37	43.86	3.46715	2.48e-08	6.05e-07	Up	NA
Unigene1846_All	2119	59.01	112.68	1.84838	1.3e-05	0.000176912	Up	gi|630181581|ref|XM_007847333.1|/1e-19/Moniliophthora roreri MCA 2997 phosphoribosylaminoimidazole carboxylase partial mRNA
CL4396.Contig7_All	3314	0.4	39.79	5.65303	7.89e-12	3.37e-10	Up	gi|299749111|ref|XM_001838463.2|/6e-26/Coprinopsis cinerea okayama7#130 ### ATP-dependent permease, mRNA
CL1705.Contig2_All	2717	0	7	3.37754	0.00106987	0.00881903	Up	NA
CL2130.Contig1_All	2216	686.46	166.01	-1.05268	1.1e-06	1.92e-05	Down	gi|597981488|ref|XM_007363458.1|/2e-12/Dichomitus squalens LYAD-421 SS1 mitochondrial carrier (DICSQDRAFT_82214), mRNA
CL3586.Contig6_All	2459	34.67	3	-2.17706	0.00635627	0.0402831	Down	NA
CL468.Contig6_All	5813	135.88	21.33	-1.48286	0.00250847	0.0183389	Down	gi|630175352|ref|XM_007845311.1|/4e-59/Moniliophthora roreri MCA 2997 nadh-ubiquinone oxidoreductase subunit partial mRNA
CL2849.Contig3_All	2060	25.09	942.99	6.01668	4.53e-31	1.06e-28	Up	gi|558509789|gb|KC509584.1|/1e-177/Leucocortinarius bulbiger strain DQLb1 actin mRNA, complete cds
CL71.Contig4_All	3056	1401.24	2540.28	1.94665	1.27e-12	6.21e-11	Up	gi|4335786|gb|U91642.1|POU91642/0.0/Pleurotus ostreatus calmodulin mRNA, complete cds
CL2432.Contig1_All	2692	43496	8037.53	-1.45251	2.81e-07	5.47e-06	Down	gi|636602922|ref|XM_008034405.1|/7e-16/Trametes versicolor FP-101664 SS1 heme peroxidase (LDO1), partial mRNA
CL1847.Contig5_All	2860	793.46	856.18	1.07881	3.71e-09	1.05e-07	Up	gi|299739232|ref|XM_001835096.2|/1e-35/Coprinopsis cinerea okayama7#130 dicarboxylic acid transporter, mRNA
CL1144.Contig4_All	3053	395.11	603.07	1.67575	1.06e-10	3.83e-09	Up	gi|618803828|ref|XM_007304634.1|/2e-19/Stereum hirsutum FP-91666 SS1 coproporphyrinogen III oxidase (STEHIDRAFT_80480), mRNA
Unigene8178_All	3656	59.17	75.23	1.32218	0.000346697	0.00327754	Up	NA
CL6312.Contig2_All	1819	1.19	9.33	2.9354	0.00107145	0.00882939	Up	NA
Unigene6169_All	2671	840.06	174.81	-1.26619	1.1e-11	4.6e-10	Down	NA
CL6479.Contig1_All	2737	248.27	59	-1.01316	0.00603981	0.0386952	Down	gi|597911504|ref|XM_007302989.1|/2e-25/Stereum hirsutum FP-91666 SS1 patatin-domain-containing protein (STEHIDRAFT_95651), mRNA
CL2678.Contig2_All	1726	412.44	590.35	1.46065	5e-05	0.000588385	Up	gi|597972052|ref|XM_007361044.1|/1e-10/Dichomitus squalens LYAD-421 SS1 OTU-domain-containing protein (DICSQDRAFT_97376), mRNA
CL2255.Contig2_All	6076	718.82	1392.12	1.87566	1.09e-17	9.7e-16	Up	NA
CL6746.Contig1_All	2480	302.81	372.24	1.22266	0.000411986	0.00383075	Up	gi|630188877|ref|XM_007849670.1|/8e-34/Moniliophthora roreri MCA 2997 siderophore biosynthesis regulatory protein partial mRNA
CL428.Contig8_All	2651	825.95	112.84	-1.88362	2.92e-14	1.79e-12	Down	NA
CL2334.Contig6_All	6110	1527.33	368.92	-1.01522	4e-11	1.54e-09	Down	gi|630198076|ref|XM_007852628.1|/6e-09/Moniliophthora roreri MCA 2997 isoform h partial mRNA
CL1637.Contig9_All	3142	24.09	0.65	-3.08179	0.00086503	0.00730571	Down	NA
CL792.Contig1_All	1270	266.01	431.49	1.7117	3.16e-09	9.11e-08	Up	gi|636603262|ref|XM_008034575.1|/3e-13/Trametes versicolor FP-101664 SS1 Bax inhibitor family protein mRNA
CL6231.Contig1_All	2614	274.99	760.63	2.51481	1.06e-08	2.81e-07	Up	gi|630358532|ref|XM_007870350.1|/6e-10/Gloeophyllum trabeum ATCC 11539 oxidoreductase partial mRNA
Unigene3831_All	1433	13.98	27.78	1.9135	0.00146929	0.0115992	Up	NA
CL634.Contig2_All	1982	518.9	76	-1.72681	9.82e-08	2.1e-06	Down	gi|681099175|emb|FO904940.1|/3e-11/Podospora anserina genomic DNA, chromosome 5
Unigene3617_All	2159	95.33	143.51	1.66687	1.01e-05	0.000140695	Up	NA
CL2209.Contig2_All	1996	750.19	127.71	-1.52738	1.05e-21	1.25e-19	Down	gi|628847487|ref|XM_007774088.1|/2e-18/Coniophora puteana RWD-64-598 SS2 zinc iron permease partial mRNA
Unigene5352_All	1679	315.28	55.82	-1.47506	2.28e-06	3.73e-05	Down	NA
Unigene12399_All	2688	1327.26	198.95	-1.75183	1.68e-08	4.25e-07	Down	gi|170088766|ref|XM_001875571.1|/3e-12/Laccaria bicolor S238N-H82 kinesin-like protein partial mRNA
CL1024.Contig2_All	2443	57.41	84.19	1.33494	0.00553429	0.0359467	Up	NA
Unigene6655_All	945	303.11	58.37	-1.39805	6.65e-07	1.21e-05	Down	NA
CL3634.Contig1_All	1972	426.63	686.61	1.5147	8.46e-05	0.000934197	Up	gi|166053035|emb|AM773999.1|/0.0/Pleurotus eryngii mRNA for laccase (ery3 gene)
CL4550.Contig2_All	1445	12.5	97.93	3.43562	4.06e-08	9.38e-07	Up	NA
Unigene2239_All	903	1479.83	1918.5	1.36766	3.59e-23	4.97e-21	Up	gi|597909475|ref|XM_007301975.1|/1e-94/Stereum hirsutum FP-91666 SS1 ubiquitin-conjugating enzyme E2 (STEHIDRAFT_119883), mRNA
CL4052.Contig5_All	2169	214.13	0	-6.77048	2.3e-15	1.62e-13	Down	NA
Unigene11344_All	1543	765.74	149.16	-1.33512	9.15e-05	0.00100278	Down	NA
CL3713.Contig1_All	2144	1477.7	2853.23	2.02657	9.35e-17	7.68e-15	Up	gi|630348752|ref|XM_007865486.1|/4e-69/Gloeophyllum trabeum ATCC 11539 DUF572-domain-containing protein mRNA
CL1856.Contig1_All	5658	353.52	456.53	1.3701	1.85e-17	1.6e-15	Up	gi|630359042|ref|XM_007870605.1|/8e-11/Gloeophyllum trabeum ATCC 11539 UPF0014-domain-containing protein partial mRNA
CL4863.Contig1_All	1761	9285.03	1398.1	-1.78424	6.07e-14	3.58e-12	Down	NA
Unigene4002_All	1883	34.2	66.07	1.82372	6.61e-06	9.65e-05	Up	NA
CL5752.Contig1_All	3582	1386.67	1936.43	1.48245	1.45e-27	2.81e-25	Up	NA
CL2316.Contig2_All	4431	0	14.8	2.89875	0.00584081	0.0375654	Up	NA
Unigene4043_All	2065	315.3	26	-2.53451	8.86e-08	1.91e-06	Down	NA
CL542.Contig4_All	2241	1152.55	288.66	-1.00064	1.5e-09	4.48e-08	Down	gi|224419329|emb|FM202436.1|/9e-18/Pleurotus sp. 'Florida' partial HET gene, strain PC15
CL3930.Contig2_All	4616	2230.94	3860.66	1.81911	7.82e-36	2.42e-33	Up	gi|299746273|ref|XM_001837812.2|/2e-08/Coprinopsis cinerea okayama7#130 argonaute-like protein, mRNA
CL289.Contig5_All	7160	30.99	52.78	1.68141	3.53e-05	0.000431861	Up	gi|224419327|emb|FM202435.1|/1e-10/Pleurotus sp. 'Florida' partial TAH gene for putative RecQ helicase, strain PC15
CL1512.Contig6_All	3652	58.84	7.72	-1.70154	0.00342885	0.0239196	Down	gi|597968912|ref|XM_007360233.1|/5e-11/Dichomitus squalens LYAD-421 SS1 glycoside hydrolase family 16 protein (DICSQDRAFT_75881), mRNA
Unigene2654_All	1176	150.21	372.85	2.19714	4.34e-06	6.62e-05	Up	NA
CL3869.Contig1_All	3921	258.78	63.7	-1.05701	0.00258183	0.0187826	Down	NA
CL3340.Contig5_All	5302	119.6	883.01	3.66492	9.74e-19	9.37e-17	Up	gi|89113932|gb|DQ398771.1|/5e-15/Phanerochaete chrysosporium copper radical oxidase (cro5) mRNA, complete cds
Unigene8191_All	2826	0	17.71	4.88607	2.22e-07	4.4e-06	Up	NA
CL3840.Contig1_All	1696	36.16	0	-2.8415	0.00690291	0.0433183	Down	gi|636624578|ref|XM_008045233.1|/2e-12/Trametes versicolor FP-101664 SS1 acid protease partial mRNA
Unigene6032_All	1932	79.46	7.91	-2.04386	0.000232516	0.00230091	Down	gi|299742564|ref|XM_001832521.2|/1e-25/Coprinopsis cinerea okayama7#130 CND15p, mRNA
CL3567.Contig1_All	2099	229.18	39.96	-1.43768	0.00299555	0.0212976	Down	gi|673529399|emb|HG529657.1|/7e-06/Melanopsichium pennsylvanicum 4 genomic scaffold, scaffold SCAFFOLD134
CL416.Contig6_All	5086	759.09	187.35	-1.01509	2.42e-07	4.76e-06	Down	gi|618809512|ref|XM_007307390.1|/3e-13/Stereum hirsutum FP-91666 SS1 RIC1-domain-containing protein (STEHIDRAFT_123755), mRNA
CL4055.Contig1_All	1732	82.69	5.63	-2.56637	2.98e-05	0.000371828	Down	gi|695566892|ref|XM_009551657.1|/1e-06/Heterobasidion irregulare TC 32-1 hypothetical protein partial mRNA
CL1621.Contig2_All	1966	57.26	59.7	1.09842	0.00226705	0.016867	Up	NA
CL2917.Contig2_All	853	127.7	17.66	-1.87942	0.000663857	0.00580859	Down	NA
CL2328.Contig1_All	1301	237.28	278.24	1.19618	3.39e-06	5.31e-05	Up	gi|170092420|ref|XM_001877397.1|/3e-13/Laccaria bicolor S238N-H82 aado/keto reductase partial mRNA
[truncated: 1,223 more rows]

## Sheet: Stage II-VS-III
Table S6 The differentially expressed unigenes (DEGs) between four different developmental stages
Unigene	Length	Stage II-Expression	Stage III-Expression	log2FoldChange(Stage III/II)	Pvalue	Padj	Up/Down-Regulation	Anotation
CL370.Contig2_All	2948	6.16	78.2	3.68746	2.41e-09	1.68e-08	Up	gi|597990436|ref|XM_007332010.1|/4e-08/Agaricus bisporus var. burnettii JB137-S8 hypothetical protein (AGABI1DRAFT_122167), partial mRNA
CL1218.Contig6_All	2728	178.74	54.75	-1.57557	0.00011826	0.000505354	Down	gi|636620546|ref|XM_008043217.1|/9e-06/Trametes versicolor FP-101664 SS1 putative isomerase YbhE mRNA
CL218.Contig5_All	1977	13.08	0.63	-3.35837	0.00290227	0.00980108	Down	NA
CL1568.Contig17_All	3854	4.87	0	-3.65603	0.00922083	0.0276446	Down	NA
CL4028.Contig1_All	1619	10.84	0	-4.56585	0.000644627	0.00245448	Down	NA
Unigene5244_All	719	37.28	68.36	1.04631	0.00742768	0.022818	Up	NA
Unigene4001_All	2066	89.75	1002.88	3.61657	1.06e-76	6.11e-75	Up	NA
CL4936.Contig1_All	1789	43.49	189.43	2.26414	9.57e-19	1.15e-17	Up	gi|628825172|ref|XM_007764700.1|/7e-12/Coniophora puteana RWD-64-598 SS2 CAMK CAMKL CHK1 protein kinase mRNA
CL1181.Contig3_All	2267	78.23	25.35	-1.47199	1.54e-05	7.41e-05	Down	NA
Unigene9269_All	1429	24.06	83.03	1.92698	8.62e-09	5.75e-08	Up	NA
CL1330.Contig5_All	1666	0	5.6	3.95755	0.00429796	0.0139949	Up	NA
CL262.Contig1_All	356	0	11.44	4.90147	0.000168862	0.000705982	Up	NA
CL4809.Contig1_All	2054	941.29	72.42	-3.5313	1.14e-104	1.05e-102	Down	gi|599123305|ref|XM_007388759.1|/8e-18/Punctularia strigosozonata HHB-11173 SS5 member of major facilitator multidrug-resistance DHA1 sub-family (PUNSTDRAFT_77049), partial mRNA
CL806.Contig2_All	3943	1462.63	440.79	-1.55253	1.03e-40	2.66e-39	Down	gi|630359774|ref|XM_007870971.1|/2e-32/Gloeophyllum trabeum ATCC 11539 SAICAR synthase-like protein partial mRNA
CL6026.Contig3_All	1567	33	1.43	-3.93405	9.78e-05	0.000423017	Down	NA
CL6893.Contig2_All	522	98.77	360.91	1.99679	7.1e-14	6.68e-13	Up	NA
CL2664.Contig1_All	303	22.36	1.07	-3.71516	0.000237778	0.000971036	Down	NA
CL638.Contig8_All	2344	10.51	0	-4.28529	0.00192177	0.00672402	Down	NA
CL1953.Contig1_All	2239	50.49	20.26	-1.15795	0.00981569	0.0291809	Down	NA
CL4175.Contig3_All	1935	1.15	19.71	3.52639	0.00253155	0.00865658	Up	gi|598022279|ref|XM_007340797.1|/2e-06/Auricularia delicata TFB-10046 SS5 hypothetical protein (AURDEDRAFT_159862), partial mRNA
Unigene4833_All	3712	1255.93	7169.31	2.60702	4.78e-28	8.46e-27	Up	gi|636614898|ref|XM_008040393.1|/2e-20/Trametes versicolor FP-101664 SS1 linoleate diol synthase (LDO2), partial mRNA
Unigene11704_All	384	6815.22	1248.51	-2.29655	2.72e-122	3.1e-120	Down	gi|671153359|ref|XM_008717228.1|/4e-19/Cyphellophora europaea CBS 101466 plasma membrane proteolipid 3 partial mRNA
Unigene10720_All	3315	881.32	279.04	-1.48159	1.02e-23	1.52e-22	Down	NA
CL3761.Contig1_All	976	542.4	3730.86	2.94277	9.09e-110	9.09e-108	Up	gi|636614304|ref|XM_008040096.1|/9e-13/Trametes versicolor FP-101664 SS1 ATP synthase partial mRNA
CL4786.Contig2_All	4077	278.98	756.32	1.57827	2.1e-21	2.86e-20	Up	NA
CL2505.Contig1_All	2498	76.92	1.95	-4.38745	6.48e-06	3.25e-05	Down	gi|630360270|ref|XM_007871219.1|/4e-08/Gloeophyllum trabeum ATCC 11539 acetyl-CoA synthetase-like protein mRNA
CL4488.Contig2_All	1256	100.75	232.53	1.33793	4.56e-12	3.84e-11	Up	NA
CL171.Contig9_All	1844	45.52	16.64	-1.29072	0.00654363	0.0203662	Down	NA
Unigene1478_All	2682	35.31	15.08	-1.05185	0.0164333	0.0459668	Down	NA
CL5926.Contig1_All	774	0	5.13	3.69023	0.00889741	0.0267843	Up	NA
Unigene2700_All	3089	825.31	1898.16	1.36818	8.07e-35	1.77e-33	Up	gi|630216460|ref|XM_007858613.1|/2e-71/Moniliophthora roreri MCA 2997 coatomer subunit beta partial mRNA
CL2982.Contig3_All	553	43.36	0.36	-5.69286	2.4e-08	1.54e-07	Down	NA
Unigene2300_All	2164	146.71	28505.3	7.7411	4.32e-213	1.21e-210	Up	gi|308387174|dbj|AB551974.1|/0.0/Pleurotus ostreatus mRNA, regulated by blue-light stimulation, clone: MK-2010-22
CL2355.Contig9_All	3832	0	14.02	3.92519	0.00628834	0.019657	Up	gi|592971020|emb|HG934059.1|/6e-17/Yarrowia lipolytica WSH-Z06 complete genome, chromosome YALIOA
Unigene1384_All	3609	226.08	1018.86	2.34241	1.24e-47	3.78e-46	Up	gi|599353288|ref|XM_007391773.1|/4e-21/Phanerochaete carnosa HHB-10118-sp glycoside hydrolase family 3 protein (PHACADRAFT_205470), partial mRNA
CL6946.Contig1_All	920	73.68	257.57	1.93887	1.12e-19	1.4e-18	Up	gi|599346772|ref|XM_007389975.1|/5e-08/Phanerochaete carnosa HHB-10118-sp hypothetical protein (PHACADRAFT_179818), mRNA
CL1026.Contig3_All	3059	152.31	26.77	-2.36058	5.3e-07	3e-06	Down	NA
CL1898.Contig4_All	3725	63.99	119.43	1.04731	0.00432218	0.0140629	Up	NA
CL1319.Contig2_All	2642	58.07	139.69	1.35046	0.00262587	0.0089406	Up	gi|628843021|ref|XM_007772690.1|/2e-53/Coniophora puteana RWD-64-598 SS2 L-serine ammonia-lyase mRNA
CL2701.Contig2_All	4209	38.01	77.49	1.25166	0.00891498	0.0268344	Up	NA
CL2170.Contig2_All	3880	189.87	1137.72	2.682	9.09e-11	7.01e-10	Up	gi|618810616|ref|XM_007307930.1|/3e-25/Stereum hirsutum FP-91666 SS1 epsilon subunit of F1F0-ATP synthase N-terminal domain-containing protein (STEHIDRAFT_84055), mRNA
CL2479.Contig1_All	1521	0	12.03	4.79223	0.000309083	0.00123882	Up	gi|480546554|gb|KC859790.1|/4e-13/Candida thailandica strain CBS 10610 elongation factor 2 (EF2) gene, partial cds
Unigene4093_All	1425	2.09	279.22	6.911	3.88e-34	8.33e-33	Up	NA
Unigene2911_All	1627	408.86	999.33	1.44616	1.39e-36	3.16e-35	Up	gi|630171596|ref|XM_007844093.1|/2e-14/Moniliophthora roreri MCA 2997 actin interacting protein 2 partial mRNA
CL5464.Contig1_All	1642	246.87	71.75	-1.61715	2.6e-14	2.5e-13	Down	gi|299755721|ref|XM_001828787.2|/5e-77/Coprinopsis cinerea okayama7#130 ### CMGC/MAPK protein kinase, mRNA
CL2717.Contig3_All	2562	54.58	3.25	-3.04178	0.0134732	0.0386468	Down	gi|695531086|ref|XM_009542235.1|/6e-07/Heterobasidion irregulare TC 32-1 major facilitator superfamily partial mRNA
CL879.Contig3_All	1770	0	5.39	3.81304	0.00645578	0.0201269	Up	NA
CL1475.Contig1_All	1535	8.56	0.36	-3.43807	0.00516195	0.0164813	Down	gi|295672589|ref|XM_002796795.1|/2e-11/Paracoccidioides brasiliensis Pb01 cell division control protein, mRNA
Unigene7454_All	271	5.61	0	-3.78465	0.00671166	0.0208428	Down	NA
CL1684.Contig2_All	1352	0	8.83	4.48661	0.000828192	0.00309605	Up	NA
CL2167.Contig1_All	714	4.51	20.71	2.19749	0.000769931	0.00289631	Up	NA
Unigene4799_All	344	60.74	3.71	-3.71206	2.52e-10	1.88e-09	Down	NA
CL4558.Contig3_All	1926	64.01	5.06	-3.03856	0.00139935	0.00503524	Down	NA
CL512.Contig2_All	942	40.43	11.27	-1.60492	0.00146632	0.00525111	Down	gi|685200835|gb|CP009306.1|/2e-10/Kluyveromyces marxianus strain CCT 7735 (UFV-3) chromosome 4 sequence
CL5192.Contig3_All	4123	216.63	2.04	-6.33437	4.57e-28	8.1e-27	Down	NA
CL336.Contig8_All	2345	1.77	21	3.37072	9.01e-05	0.000391923	Up	gi|354684738|gb|JN020144.1|/0.0/Pleurotus ostreatus isolate 5145 manganese peroxidase mRNA, complete cds
CL2783.Contig2_All	1407	18.58	0.31	-4.43945	7.62e-05	0.000335419	Down	NA
Unigene8773_All	448	177.26	30.68	-2.34743	2.11e-18	2.5e-17	Down	gi|18376092|emb|AL669993.1|/5e-22/Neurospora crassa DNA linkage group II BAC clone B23D6
Unigene3449_All	2253	127.98	9.35	-3.54607	5.82e-18	6.75e-17	Down	gi|325974258|emb|FQ790351.1|/5e-07/Botryotinia fuckeliana T4 SupSuperContig_36_28_1 genomic supercontig
Unigene2221_All	4251	588.02	1680.56	1.66728	1.15e-43	3.17e-42	Up	NA
CL1386.Contig1_All	1776	51.9	8.01	-2.49079	1.09e-06	5.97e-06	Down	NA
Unigene1326_All	1524	90.34	221.8	1.43053	7.3e-08	4.48e-07	Up	gi|299742311|ref|XM_001832331.2|/1e-143/Coprinopsis cinerea okayama7#130 protein phosphatase type 1, mRNA
CL2316.Contig8_All	875	3.08	21.64	2.7183	0.000198398	0.000820592	Up	NA
CL2734.Contig3_All	1737	50.15	2.14	-3.98455	4.68e-05	0.000211669	Down	gi|636620672|ref|XM_008043280.1|/2e-06/Trametes versicolor FP-101664 SS1 RNA-binding domain-containing protein partial mRNA
Unigene12395_All	706	599.28	168.35	-1.66249	1.16e-31	2.31e-30	Down	gi|618810322|ref|XM_007307795.1|/1e-112/Stereum hirsutum FP-91666 SS1 ATP-utilizing phosphoenolpyruvate carboxykinase (STEHIDRAFT_141321), mRNA
CL4336.Contig2_All	1995	249.71	57.61	-1.94546	2.22e-10	1.67e-09	Down	NA
Unigene8204_All	1785	273.51	1026.69	2.07358	1.01e-63	4.48e-62	Up	gi|630355644|ref|XM_007868932.1|/3e-11/Gloeophyllum trabeum ATCC 11539 ArfGap-domain-containing protein mRNA
CL1477.Contig3_All	659	14.5	0	-5.0745	7.58e-05	0.000333996	Down	NA
CL1421.Contig1_All	932	84.02	221.72	1.56007	2.02e-09	1.41e-08	Up	gi|628825392|ref|XM_007764810.1|/1e-08/Coniophora puteana RWD-64-598 SS2 transport protein particle component mRNA
CL6695.Contig1_All	1582	583.05	153.32	-1.73933	2.01e-24	3.08e-23	Down	NA
CL4979.Contig1_All	3316	1764.79	463.91	-1.78147	1e-29	1.89e-28	Down	gi|302683561|ref|XM_003031416.1|/1e-131/Schizophyllum commune H4-8 acetate--CoA ligase, partial mRNA
Unigene11031_All	2730	706.36	3704.4	2.54525	9.15e-106	8.7e-104	Up	gi|597932635|ref|XM_007320600.1|/6e-41/Serpula lacrymans var. lacrymans S7.9 cytochrome c1, component of the mitochondrial respiratory chain (SERLADRAFT_472482), mRNA
Unigene6935_All	2597	66.12	334.17	2.46894	5.56e-38	1.32e-36	Up	NA
CL4271.Contig1_All	1571	0	5.09	3.78038	0.0068953	0.0213432	Up	gi|618812977|ref|XM_007309094.1|/2e-08/Stereum hirsutum FP-91666 SS1 glycoside hydrolase (STEHIDRAFT_66337), partial mRNA
CL4796.Contig2_All	521	0	14.88	5.19449	5.14e-05	0.000231604	Up	NA
Unigene9301_All	2903	3046.63	747.44	-1.86609	2.25e-104	2.06e-102	Down	gi|170085130|ref|XM_001873754.1|/1e-05/Laccaria bicolor S238N-H82 glycosyltransferase family 31 protein partial mRNA
CL4539.Contig1_All	517	52.53	16.68	-1.48683	0.000146349	0.000617572	Down	gi|599108939|ref|XM_007383661.1|/1e-38/Punctularia strigosozonata HHB-11173 SS5 endopeptidase (PUNSTDRAFT_67284), partial mRNA
CL351.Contig5_All	2584	564.69	249.21	-1.03666	1.14e-07	6.86e-07	Down	gi|630192779|ref|XM_007850921.1|/3e-15/Moniliophthora roreri MCA 2997 oxysterol binding protein partial mRNA
CL2818.Contig3_All	1281	31.03	101.39	1.83124	6.38e-08	3.93e-07	Up	NA
CL1120.Contig26_All	1645	0	28.61	5.81129	4.81e-06	2.45e-05	Up	NA
CL864.Contig4_All	882	312.78	18.99	-3.86449	2.65e-23	3.87e-22	Down	NA
CL3044.Contig3_All	1262	84.64	5.86	-3.62128	6.63e-09	4.46e-08	Down	NA
CL3789.Contig3_All	2420	146.15	53.01	-1.34669	0.00254453	0.00869794	Down	gi|598027480|ref|XM_007343051.1|/2e-09/Auricularia delicata TFB-10046 SS5 MFS general substrate transporter (AURDEDRAFT_136026), partial mRNA
Unigene5952_All	2008	400.76	740.5	1.05554	2.77e-11	2.21e-10	Up	NA
Unigene11282_All	691	0	4.39	3.58828	0.0112061	0.0328525	Up	NA
CL4249.Contig1_All	835	32.49	8.33	-1.72115	0.00418932	0.0136806	Down	gi|170092069|ref|XM_001877222.1|/1e-08/Laccaria bicolor S238N-H82 hypothetical protein partial mRNA
CL1611.Contig2_All	3221	85.34	17.23	-2.01738	0.00132194	0.00477263	Down	gi|597907277|ref|XM_007300876.1|/2e-13/Stereum hirsutum FP-91666 SS1 GTP-binding protein lepa (STEHIDRAFT_118921), mRNA
Unigene483_All	1034	260.75	2215.96	3.23489	1.21e-205	3.21e-203	Up	gi|630202163|ref|XM_007853960.1|/1e-61/Moniliophthora roreri MCA 2997 nascent polypeptide-associated complex subunit beta partial mRNA
CL2411.Contig4_All	6690	8.05	225.41	3.43994	0.0121422	0.0351931	Up	gi|523795262|gb|KF312590.1|/0.0/Pleurotus ostreatus clone MK13 urease gene, complete cds
Unigene2519_All	2476	38.79	1.43	-4.14406	3.65e-05	0.000167118	Down	NA
Unigene11904_All	920	0	8.29	4.54161	0.000642954	0.00244906	Up	NA
Unigene6534_All	453	14.43	2.35	-2.27748	0.0042877	0.013963	Down	gi|299747194|ref|XM_001841161.2|/1e-06/Coprinopsis cinerea okayama7#130 t## nucleolar essential protein 1, mRNA
CL2442.Contig3_All	3690	294.18	612.46	1.16124	1.57e-05	7.52e-05	Up	gi|599101731|ref|XM_007381292.1|/2e-16/Punctularia strigosozonata HHB-11173 SS5 amino acid transporter (PUNSTDRAFT_111859), partial mRNA
Unigene1680_All	254	44.47	5.68	-2.70278	1.76e-06	9.38e-06	Down	NA
CL3911.Contig3_All	2600	381.39	17.24	-4.26509	1.48e-16	1.61e-15	Down	NA
CL6115.Contig1_All	1628	156.87	50.98	-1.38764	0.00231745	0.00797179	Down	NA
CL6809.Contig1_All	3146	58.68	21.73	-1.21574	0.0017807	0.00627075	Down	gi|597968398|ref|XM_007360102.1|/3e-15/Dichomitus squalens LYAD-421 SS1 Oligoxyloglucan reducing end-specific cellobiohydrolase (DICSQDRAFT_130877), mRNA
CL1459.Contig1_All	1296	41.38	5.49	-2.50523	0.000409173	0.0016071	Down	gi|695544557|ref|XM_009545796.1|/1e-09/Heterobasidion irregulare TC 32-1 UDP-N-acetylglucosamine transporter mRNA
CL3123.Contig1_All	2071	205.43	86.01	-1.08565	3.04e-06	1.58e-05	Down	gi|630179215|ref|XM_007846569.1|/2e-06/Moniliophthora roreri MCA 2997 heat shock factor-binding protein 1-like partial mRNA
Unigene4403_All	2614	52.9	806.56	4.08826	3.77e-93	2.88e-91	Up	gi|630171933|ref|XM_007844201.1|/2e-19/Moniliophthora roreri MCA 2997 snare complex subunit bet1 partial mRNA
Unigene8983_All	749	233.37	702.38	1.73557	1.98e-31	3.92e-30	Up	gi|302675484|ref|XM_003027380.1|/7e-87/Schizophyllum commune H4-8 40S ribosomal protein S13, partial mRNA
CL5240.Contig1_All	760	388.5	1581.27	2.1672	7.74e-64	3.46e-62	Up	gi|242217106|ref|XM_002474311.1|/1e-115/Postia placenta Mad-698-R 60S ribosomal protein L20A, mRNA
CL2662.Contig7_All	533	50.12	6.79	-2.66953	3.78e-06	1.95e-05	Down	gi|164562253|gb|EU359682.1|/1e-133/Pleurotus ostreatus strain HB188 xylanase gene, complete cds
CL960.Contig4_All	2894	191.41	0	-8.3747	4.01e-15	4.03e-14	Down	gi|347005580|gb|CP003002.1|/2e-19/Myceliophthora thermophila ATCC 42464 chromosome 1, complete sequence
Unigene9435_All	1510	76.49	13.43	-2.33638	1.44e-09	1.02e-08	Down	NA
CL2405.Contig4_All	2426	215.46	12275.8	5.97401	0	0	Up	gi|636602924|ref|XM_008034406.1|/2e-12/Trametes versicolor FP-101664 SS1 hypothetical protein partial mRNA
CL2310.Contig1_All	604	25.55	4.17	-2.31353	0.00568706	0.017957	Down	gi|170096183|ref|XM_001879277.1|/1e-07/Laccaria bicolor S238N-H82 glycerol-3-phosphate O-acyltransferase (G3PAT-2) partial mRNA
CL440.Contig5_All	4141	25.42	0.36	-4.96778	2.36e-06	1.24e-05	Down	NA
CL338.Contig4_All	3830	58.42	701.6	3.74393	4.77e-57	1.86e-55	Up	gi|630348166|ref|XM_007865193.1|/9e-16/Gloeophyllum trabeum ATCC 11539 hypothetical protein partial mRNA
Unigene1655_All	2143	189.29	5.19	-4.9131	7.13e-16	7.49e-15	Down	NA
Unigene2454_All	653	83.72	1402.67	4.22576	7.11e-123	8.19e-121	Up	gi|568452827|ref|XM_006460003.1|/6e-07/Agaricus bisporus var. bisporus H97 hypothetical protein (AGABI2DRAFT_191832), mRNA
CL4173.Contig1_All	2993	249.8	1427.04	2.66103	2.86e-130	3.72e-128	Up	gi|598011356|ref|XM_007371183.1|/1e-11/Dichomitus squalens LYAD-421 SS1 kinesin-domain-containing protein (DICSQDRAFT_158066), partial mRNA
CL4516.Contig1_All	1760	68.25	129.81	1.09658	1.38e-05	6.7e-05	Up	NA
Unigene5488_All	1082	43.8	275.29	2.76045	2.1e-25	3.34e-24	Up	gi|302692741|ref|XM_003036004.1|/3e-13/Schizophyllum commune H4-8 hypothetical protein, mRNA
CL5222.Contig1_All	736	45.06	13.32	-1.58367	0.000302352	0.00121416	Down	NA
CL3588.Contig3_All	2319	25.7	103.92	2.11438	3.5e-05	0.00016078	Up	NA
CL2678.Contig3_All	1868	1011.6	163.23	-2.4925	1.28e-19	1.61e-18	Down	gi|597972052|ref|XM_007361044.1|/1e-10/Dichomitus squalens LYAD-421 SS1 OTU-domain-containing protein (DICSQDRAFT_97376), mRNA
CL4557.Contig3_All	824	0	4.4	3.56669	0.0118624	0.0344773	Up	NA
CL6644.Contig2_All	3319	163.9	60.52	-1.28295	7.87e-05	0.000345803	Down	NA
CL3955.Contig5_All	964	0	6.75	4.13735	0.0025618	0.00874548	Up	gi|429241281|ref|NM_001022657.2|/7e-26/Schizosaccharomyces pombe 972h- S-adenosylmethionine synthetase (sam1), mRNA
CL6895.Contig1_All	2730	24.14	292.14	3.73037	2.69e-40	6.81e-39	Up	NA
CL1834.Contig10_All	1314	362.31	90.58	-1.85022	6.9e-24	1.03e-22	Down	NA
CL1389.Contig7_All	558	2.54	21.35	3.04824	5.35e-05	0.000240457	Up	NA
CL5402.Contig1_All	3945	132.83	277.71	1.15004	0.00113838	0.00415467	Up	gi|169412027|gb|EU502657.1|/1e-127/Pleurotus ostreatus clone POCM-96 SSR marker genomic sequence
CL1079.Contig4_All	2589	314.53	134.08	-1.12943	0.000577281	0.0022173	Down	gi|597991248|ref|XM_007365973.1|/1e-111/Dichomitus squalens LYAD-421 SS1 mitochondrial NAD-dependent isocitrate dehydrogenase subunit 1 precursor (DICSQDRAFT_155294), mRNA
CL6808.Contig2_All	1129	618.06	15.18	-5.13665	3.22e-92	2.4e-90	Down	gi|302678480|ref|XM_003028877.1|/4e-06/Schizophyllum commune H4-8 hypothetical protein, mRNA
Unigene567_All	480	34.68	5.27	-2.41331	5.75e-05	0.000257197	Down	NA
CL3646.Contig2_All	2203	115.44	16.39	-2.36244	0.0144023	0.0409481	Down	NA
Unigene8411_All	2004	187.59	834.98	2.30545	1.68e-62	7.3e-61	Up	gi|630362990|ref|XM_007872579.1|/3e-54/Gloeophyllum trabeum ATCC 11539 arginyl-tRNA synthetase mRNA
CL464.Contig3_All	1532	0	46.33	6.68699	1.16e-08	7.66e-08	Up	NA
Unigene5200_All	1537	27.08	154.65	2.65004	9.71e-16	1.01e-14	Up	NA
CL1889.Contig4_All	1207	0	25.69	5.94091	1.16e-06	6.35e-06	Up	NA
Unigene7739_All	586	0	4.33	3.68098	0.00870679	0.0262751	Up	NA
CL958.Contig1_All	1859	58.38	12.1	-2.00653	1.27e-05	6.15e-05	Down	gi|394987244|gb|JQ412087.1|/3e-79/Pleurotus ostreatus clone G9 microsatellite sequence
CL1288.Contig2_All	2632	0	47.91	6.87585	2.01e-09	1.4e-08	Up	NA
CL3412.Contig2_All	1767	217.88	56.38	-1.80116	9.8e-12	8.08e-11	Down	gi|597981180|ref|XM_007363381.1|/6e-09/Dichomitus squalens LYAD-421 SS1 Zn-dependent exopeptidase (DICSQDRAFT_54638), partial mRNA
Unigene9531_All	776	0	6.06	4.01042	0.00370016	0.0122135	Up	gi|685951271|ref|XM_009271235.1|/4e-08/Wallemia ichthyophaga EXF-994 Enolase partial mRNA
Unigene9676_All	2186	204.33	921	2.32514	1.17e-94	9.33e-93	Up	NA
CL3288.Contig3_All	2995	4341.69	311.09	-3.66073	2.83e-72	1.5e-70	Down	gi|299743577|ref|XM_001835809.2|/7e-07/Coprinopsis cinerea okayama7#130 #n# DUF323 domain-containing protein, mRNA
CL5973.Contig1_All	561	134.06	35.14	-1.7529	5.58e-05	0.000250019	Down	NA
CL5065.Contig2_All	531	0	271.69	9.03083	2.95e-18	3.48e-17	Up	NA
CL6461.Contig2_All	1962	68.2	577.4	3.18819	6.57e-49	2.06e-47	Up	gi|238607945|ref|XM_002397061.1|/2e-06/Moniliophthora perniciosa FA553 hypothetical protein (MPER_02536) mRNA, partial cds
Unigene11966_All	630	0	3.92	3.50239	0.0137892	0.039411	Up	NA
CL2316.Contig4_All	4655	3065.24	199.96	-3.76215	4.49e-136	6.28e-134	Down	gi|169850773|ref|XM_001832027.1|/2e-11/Coprinopsis cinerea okayama7#130 calcium-transporting ATPase 3, mRNA
CL3263.Contig11_All	2514	12.8	1.07	-2.94025	0.00943693	0.028206	Down	gi|302693011|ref|XM_003036139.1|/2e-06/Schizophyllum commune H4-8 hypothetical protein, mRNA
CL2672.Contig2_All	1456	104.42	15.35	-2.60079	1.04e-12	9.12e-12	Down	NA
CL655.Contig5_All	6439	27.76	166.47	2.67384	0.000453562	0.00176986	Up	NA
CL964.Contig1_All	1268	0	37.01	6.46489	4.62e-08	2.89e-07	Up	gi|630353096|ref|XM_007867658.1|/1e-06/Gloeophyllum trabeum ATCC 11539 NAD-malate dehydrogenase mRNA
CL5856.Contig2_All	1452	82.81	24.85	-1.53166	0.0172462	0.0479167	Down	NA
CL1664.Contig2_All	4442	950.8	151.5	-2.51957	2.6e-32	5.3e-31	Down	NA
Unigene5477_All	1399	0	16.25	5.32015	2.87e-05	0.000133119	Up	NA
CL1841.Contig6_All	2640	2.3	76.62	4.75367	1.03e-06	5.67e-06	Up	NA
CL4522.Contig5_All	293	0	9.87	4.60469	0.000557374	0.00214561	Up	NA
CL535.Contig2_All	1519	883.58	171.45	-2.21119	8.12e-62	3.49e-60	Down	gi|598029130|ref|XM_007343876.1|/3e-07/Auricularia delicata TFB-10046 SS5 PLP-dependent transferase (AURDEDRAFT_113262), mRNA
CL538.Contig1_All	591	30.36	2.05	-3.49137	1.32e-05	6.39e-05	Down	gi|630192888|ref|XM_007850956.1|/9e-18/Moniliophthora roreri MCA 2997 gata factor srep partial mRNA
Unigene1029_All	1308	548.27	245.2	-1.01138	1.4e-15	1.45e-14	Down	NA
CL2153.Contig7_All	7245	196.4	23.56	-2.48318	0.0122968	0.0355782	Down	gi|595775281|ref|XM_007266122.1|/3e-08/Fomitiporia mediterranea MF3/22 CoA-dependent acyltransferase (FOMMEDRAFT_140490), mRNA
CL1214.Contig3_All	2935	330.27	1096.45	1.90266	5.73e-37	1.32e-35	Up	NA
CL6590.Contig1_All	3723	2882.42	18.69	-5.94946	5.27e-08	3.28e-07	Down	NA
CL953.Contig11_All	2956	35.78	9.89	-1.57147	0.00448398	0.014533	Down	gi|299742312|ref|XM_001832332.2|/1e-23/Coprinopsis cinerea okayama7#130 hexose transporter, mRNA
CL3695.Contig4_All	749	14.74	1.32	-2.9519	0.00109373	0.00400715	Down	NA
Unigene1705_All	2047	308.77	40.21	-2.77317	1.83e-41	4.78e-40	Down	NA
CL2039.Contig1_All	402	176.99	63.77	-1.34066	1.5e-07	8.95e-07	Down	NA
CL368.Contig5_All	2137	7.39	61.33	2.74991	0.00382376	0.0125833	Up	NA
CL256.Contig37_All	3881	32.32	1.62	-3.4826	0.000826579	0.00309081	Down	NA
CL814.Contig1_All	3627	210.57	498.91	1.41316	3.17e-18	3.73e-17	Up	gi|299739157|ref|XM_002910117.1|/5e-11/Coprinopsis cinerea okayama7#130 gamma-tubulin complex component 2, mRNA
CL4907.Contig1_All	2286	112.73	12.93	-2.89695	2.03e-14	1.97e-13	Down	NA
Unigene11877_All	930	0	6.26	4.16704	0.00225493	0.00777766	Up	NA
Unigene4802_All	2635	19.87	72.78	2.01852	1.4e-07	8.35e-07	Up	gi|628830512|ref|XM_007767370.1|/6e-10/Coniophora puteana RWD-64-598 SS2 terpene synthase mRNA
CL3390.Contig1_All	2061	188.76	68.92	-1.292	1.65e-09	1.16e-08	Down	NA
CL3599.Contig7_All	1694	2172.84	30.37	-5.98909	4.19e-144	6.38e-142	Down	gi|702073708|emb|FO905415.1|/9e-08/Leptosphaeria biglobosa brassicae b35_scaffold00249 complete sequence
CL4602.Contig2_All	1981	0	11.24	3.66	0.0114948	0.0335817	Up	gi|597995706|ref|XM_007367133.1|/2e-06/Dichomitus squalens LYAD-421 SS1 glycoside hydrolase family 92 protein (DICSQDRAFT_107981), mRNA
CL5290.Contig2_All	1703	3183.4	13167.2	2.21088	1.26e-207	3.42e-205	Up	gi|302696810|ref|XM_003038038.1|/6e-83/Schizophyllum commune H4-8 tubulin alpha-1B chain, mRNA
CL471.Contig16_All	1831	42.79	0	-4.87349	0.000486399	0.00188947	Down	NA
CL4445.Contig1_All	1863	69.76	410.55	2.67962	1.58e-23	2.33e-22	Up	gi|44151598|gb|AY462111.1|/8e-24/Pleurotus djamor ketopantoate reductase-like protein (KPAR), GDP-fucose transporter-like protein (GDPF), glycine dehydrogenase-like protein (GLYDH), hypothetical protein PDUPA1 (PDUPA1) genes, complete cds; HD2 homeodomain mating-type protein (a2) gene, a2-A7 allele, complete cds; HD1 homeodomain mating-type protein (a1) gene, a1-A7 allele, complete cds; mitochond…
CL601.Contig1_All	349	22.31	3.97	-2.17987	0.000956428	0.00353586	Down	NA
CL6380.Contig2_All	1419	0	16.7	5.37164	2.31e-05	0.000108775	Up	NA
CL3489.Contig9_All	3865	40.83	0	-6.33297	1.48e-07	8.84e-07	Down	gi|169857373|ref|XM_001835285.1|/9e-10/Coprinopsis cinerea okayama7#130 metalloprotease, mRNA
CL6611.Contig3_All	835	694.68	2143.78	1.79524	5.74e-56	2.17e-54	Up	NA
Unigene7374_All	1052	157.33	427.81	1.59248	4.79e-28	8.48e-27	Up	gi|599117274|ref|XM_007386401.1|/2e-07/Punctularia strigosozonata HHB-11173 SS5 ubiquinone biosynthesis O-methyltransferase (PUNSTDRAFT_90723), mRNA
CL6314.Contig2_All	1883	878.58	1602.09	1.03689	9.29e-27	1.56e-25	Up	gi|598016361|ref|XM_007338769.1|/3e-60/Auricularia delicata TFB-10046 SS5 N-terminal nucleophile aminohydrolase (AURDEDRAFT_149037), partial mRNA
Unigene11671_All	387	2.05	33.78	3.83109	1.87e-06	9.95e-06	Up	NA
CL2441.Contig2_All	7770	48.19	0	-4.89072	0.000479633	0.0018654	Down	gi|628845968|ref|XM_007773610.1|/1e-07/Coniophora puteana RWD-64-598 SS2 CBF-domain-containing protein partial mRNA
CL2980.Contig3_All	2750	29.91	4.15	-2.31122	0.011182	0.0328014	Down	NA
CL6077.Contig2_All	1735	285.27	51.01	-2.30987	3.27e-27	5.59e-26	Down	NA
CL5152.Contig2_All	1236	0	9.29	4.57623	0.000621488	0.00237262	Up	NA
CL1309.Contig7_All	3047	77.55	1.78	-4.89897	3.96e-08	2.49e-07	Down	NA
CL4669.Contig1_All	1137	60.2	5.71	-2.98898	0.000248881	0.00101328	Down	NA
CL3770.Contig2_All	876	58.07	16.44	-1.6749	0.000102376	0.000441067	Down	gi|630189992|ref|XM_007850021.1|/5e-08/Moniliophthora roreri MCA 2997 pectate lyase a partial mRNA
CL908.Contig11_All	3512	11.73	0	-3.52581	0.0152411	0.0430292	Down	NA
Unigene2801_All	934	20.91	3.63	-2.23947	0.00104836	0.00385053	Down	NA
CL5179.Contig2_All	1411	237.64	436.2	1.04136	1.04e-08	6.92e-08	Up	NA
CL480.Contig1_All	8903	963.13	1966.41	1.18809	1.69e-25	2.7e-24	Up	gi|685401743|ref|XM_009221468.1|/2e-09/Gaeumannomyces graminis var. tritici R3-111a-1 DNA mismatch repair protein mutS partial mRNA
CL866.Contig31_All	993	5.62	0	-3.82884	0.00586116	0.0184453	Down	NA
CL95.Contig1_All	698	0	19.95	5.58575	8.06e-06	4e-05	Up	NA
Unigene3830_All	1655	60.1	1.6	-4.66008	6.92e-11	5.39e-10	Down	NA
Unigene6354_All	3240	531.7	1842.2	1.95867	7.21e-47	2.16e-45	Up	gi|595772363|ref|XM_007264663.1|/6e-26/Fomitiporia mediterranea MF3/22 ARM repeat-containing protein (FOMMEDRAFT_18637), mRNA
CL501.Contig1_All	1547	54.38	10.14	-2.17711	0.000155601	0.000654358	Down	NA
CL2630.Contig9_All	4568	0	41.68	6.68606	8.13e-09	5.44e-08	Up	NA
CL5498.Contig4_All	3974	222.1	74.88	-1.38428	8.83e-06	4.36e-05	Down	gi|367041845|ref|XM_003651255.1|/2e-29/Thielavia terrestris NRRL 8126 glycoside hydrolase family 43 protein (THITE_2111382) mRNA, complete cds
Unigene6812_All	2161	34.89	2138.7	6.03104	1.86e-175	3.88e-173	Up	gi|91761945|gb|DQ464016.1|/1e-29/Phanerochaete chrysosporium strain RP78 Fet3 protein mRNA, complete cds
CL4590.Contig7_All	1780	60.69	8.42	-2.41983	0.016357	0.0458012	Down	NA
Unigene796_All	1242	143.41	44.19	-1.56845	4.75e-06	2.42e-05	Down	NA
CL984.Contig2_All	7306	10.59	1088.49	6.77209	9.73e-120	1.07e-117	Up	gi|636624110|ref|XM_008044999.1|/5e-25/Trametes versicolor FP-101664 SS1 ARM repeat-containing protein mRNA
CL6480.Contig2_All	3405	1122.9	3969.04	1.98415	9.02e-99	7.59e-97	Up	gi|169851341|ref|XM_001832309.1|/3e-83/Coprinopsis cinerea okayama7#130 RAN protein binding protein, mRNA
CL4676.Contig1_All	1286	97	32.64	-1.40655	0.00298744	0.0100644	Down	NA
Unigene7134_All	1159	337.55	3613.76	3.56794	5.37e-171	1.08e-168	Up	NA
CL2396.Contig1_All	1925	195.32	561.67	1.71064	3e-15	3.04e-14	Up	gi|599095816|ref|XM_007379347.1|/3e-08/Punctularia strigosozonata HHB-11173 SS5 GPI transamidase component GPI16 (PUNSTDRAFT_26941), partial mRNA
CL936.Contig6_All	1553	4005.2	1250.97	-1.47407	4.57e-11	3.6e-10	Down	gi|628839409|ref|XM_007771553.1|/4e-10/Coniophora puteana RWD-64-598 SS2 Aldo keto reductase partial mRNA
CL619.Contig2_All	1551	24.65	47.82	1.11723	0.00695768	0.0215091	Up	NA
CL1202.Contig1_All	5231	136.57	2.41	-5.48122	2.94e-19	3.63e-18	Down	gi|597988990|ref|XM_007365385.1|/2e-14/Dichomitus squalens LYAD-421 SS1 general substrate transporter (DICSQDRAFT_136267), mRNA
CL7042.Contig6_All	596	2.48	11.62	2.19356	0.00853203	0.0258139	Up	NA
CL192.Contig7_All	3657	52.53	0	-4.98771	0.000331677	0.0013236	Down	gi|299752213|ref|XM_001830724.2|/2e-16/Coprinopsis cinerea okayama7#130 SeqLit transcription coactivator, mRNA
Unigene277_All	3732	219.54	2763.76	3.77158	1.08e-73	5.83e-72	Up	NA
CL2979.Contig1_All	2526	2220.89	8499.42	2.09468	2.08e-272	9.39e-270	Up	gi|695571720|ref|XM_009552904.1|/1e-130/Heterobasidion irregulare TC 32-1 glycosyltransferase family 3 protein partial mRNA
Unigene6638_All	516	0	3.97	3.56424	0.0116925	0.0340915	Up	NA
CL3325.Contig1_All	2613	303.27	74.32	-1.79012	5.41e-08	3.36e-07	Down	NA
Unigene1806_All	2292	524.69	972.31	1.05632	3.75e-16	3.99e-15	Up	gi|636603272|ref|XM_008034580.1|/1e-53/Trametes versicolor FP-101664 SS1 cellobiohydrolaseI partial mRNA
CL5530.Contig2_All	2387	169.79	514.58	1.72659	2.76e-10	2.06e-09	Up	gi|44151598|gb|AY462111.1|/9e-15/Pleurotus djamor ketopantoate reductase-like protein (KPAR), GDP-fucose transporter-like protein (GDPF), glycine dehydrogenase-like protein (GLYDH), hypothetical protein PDUPA1 (PDUPA1) genes, complete cds; HD2 homeodomain mating-type protein (a2) gene, a2-A7 allele, complete cds; HD1 homeodomain mating-type protein (a1) gene, a1-A7 allele, complete cds; mitochond…
Unigene3799_All	1123	57.51	245.8	2.23408	2.42e-12	2.08e-11	Up	gi|170088033|ref|XM_001875205.1|/1e-12/Laccaria bicolor S238N-H82 hypothetical protein partial mRNA
CL1614.Contig3_All	3191	483.81	1051.13	1.27071	1.74e-49	5.52e-48	Up	gi|630220683|ref|XM_007859982.1|/1e-08/Moniliophthora roreri MCA 2997 epoxide hydrolase partial mRNA
CL1800.Contig1_All	3319	2.48	40.55	3.98576	6.66e-10	4.84e-09	Up	gi|630352882|ref|XM_007867551.1|/2e-32/Gloeophyllum trabeum ATCC 11539 Adenylosuccinate lyase mRNA
CL5326.Contig1_All	2386	133.73	43.11	-1.49493	0.00381837	0.0125712	Down	gi|630206940|ref|XM_007855523.1|/6e-50/Moniliophthora roreri MCA 2997 poly polymerase pla1 partial mRNA
CL76.Contig4_All	1817	48.5	6.7	-2.29195	0.012374	0.0357802	Down	NA
CL1197.Contig1_All	1450	41.28	12.75	-1.47154	0.0101593	0.0301202	Down	NA
CL4890.Contig1_All	6050	214.5	457.92	1.2802	2.06e-06	1.09e-05	Up	NA
Unigene6034_All	1873	110.25	1138.79	3.48743	8.7e-13	7.69e-12	Up	NA
CL1807.Contig5_All	4718	140.51	57.9	-1.16248	0.0104571	0.0308724	Down	gi|636625362|ref|XM_008045625.1|/4e-06/Trametes versicolor FP-101664 SS1 FAD/NAD-P-binding domain-containing protein mRNA
CL309.Contig7_All	1818	497.14	1316.32	1.56049	7.36e-88	5.13e-86	Up	gi|597910169|ref|XM_007302322.1|/3e-08/Stereum hirsutum FP-91666 SS1 disulfide isomerase (STEHIDRAFT_55264), partial mRNA
CL2693.Contig3_All	808	168.23	22.42	-2.68563	1.02e-17	1.17e-16	Down	NA
CL4085.Contig4_All	2727	229.27	577.15	1.45371	6.64e-15	6.59e-14	Up	gi|597906291|ref|XM_007300383.1|/3e-27/Stereum hirsutum FP-91666 SS1 winged helix DNA-binding domain-containing protein (STEHIDRAFT_51102), partial mRNA
CL3319.Contig2_All	787	0	5.33	3.78902	0.00695523	0.021506	Up	NA
Unigene1144_All	1968	118.78	14.81	-2.83815	8e-16	8.38e-15	Down	NA
Unigene1061_All	615	27.07	7.03	-1.7298	0.00288161	0.0097369	Down	NA
Unigene7063_All	888	10.7	32.43	1.66058	0.00354485	0.0117603	Up	NA
CL1985.Contig3_All	1509	137.41	24.18	-2.26126	1.28e-09	9.11e-09	Down	NA
CL1825.Contig2_All	1230	2.43	13.83	2.3567	0.005881	0.0185037	Up	NA
Unigene11508_All	1795	150.24	314.67	1.22272	4.63e-09	3.15e-08	Up	gi|170117368|ref|XM_001889837.1|/2e-06/Laccaria bicolor S238N-H82 SNF2 family DNA-dependent ATPase (CHR16208) partial mRNA
Unigene8324_All	1661	140.63	40.99	-1.62049	2.3e-11	1.85e-10	Down	NA
Unigene5838_All	1119	88.45	407.63	2.39397	2.56e-20	3.32e-19	Up	NA
Unigene2425_All	571	27.34	157.95	2.67334	1.45e-17	1.65e-16	Up	NA
CL1105.Contig3_All	3823	444.15	80.23	-2.29261	8.31e-29	1.51e-27	Down	NA
Unigene11488_All	999	1141.35	2391.26	1.22457	3.48e-54	1.26e-52	Up	gi|299749043|ref|XM_001838408.2|/7e-29/Coprinopsis cinerea okayama7#130 ### mannoprotein, mRNA
Unigene4645_All	1005	272.17	107.06	-1.17287	8.56e-07	4.73e-06	Down	NA
CL3094.Contig3_All	1453	560.05	5.63	-6.35763	6.29e-61	2.65e-59	Down	gi|308387161|dbj|AB551961.1|/0.0/Pleurotus ostreatus mRNA, regulated by blue-light stimulation, clone: MK-2010-09
CL334.Contig3_All	4022	6.51	64.41	2.95328	0.0134954	0.0387029	Up	NA
CL1637.Contig14_All	3132	36.83	0	-5.86209	3.5e-06	1.81e-05	Down	NA
Unigene834_All	806	33.26	6.47	-2.16982	0.000309376	0.00123983	Down	NA
CL3707.Contig3_All	5133	771.28	144.92	-2.26919	5.3e-22	7.36e-21	Down	gi|302685152|ref|XM_003032211.1|/8e-11/Schizophyllum commune H4-8 phytochrome-like protein, mRNA
CL4343.Contig4_All	2314	24.33	3.35	-2.49041	0.00375325	0.0123679	Down	NA
Unigene11429_All	1412	95.98	12.72	-2.66789	3.13e-09	2.16e-08	Down	NA
CL4023.Contig2_All	1942	2.21	45.18	4.1346	7.7e-07	4.27e-06	Up	gi|568441079|ref|XM_006456098.1|/1e-07/Agaricus bisporus var. bisporus H97 hypothetical protein (AGABI2DRAFT_180897), partial mRNA
CL1166.Contig7_All	1808	29.23	0	-5.54166	1.52e-05	7.31e-05	Down	gi|599098519|ref|XM_007380233.1|/6e-06/Punctularia strigosozonata HHB-11173 SS5 OPT oligopeptide transporter (PUNSTDRAFT_60753), partial mRNA
CL970.Contig15_All	3543	0	11.88	3.77383	0.0089997	0.02707	Up	gi|597998566|ref|XM_007367869.1|/2e-07/Dichomitus squalens LYAD-421 SS1 seven-hairpin glycosidase (DICSQDRAFT_182016), mRNA
Unigene11505_All	985	357.22	1224.38	1.95494	7.89e-27	1.33e-25	Up	NA
Unigene2116_All	736	18.04	4.95	-1.62763	0.0168401	0.0469794	Down	NA
CL880.Contig1_All	2538	432.69	885.17	1.18399	5.54e-33	1.15e-31	Up	gi|636625382|ref|XM_008045635.1|/1e-102/Trametes versicolor FP-101664 SS1 tars protein mRNA
CL3485.Contig2_All	1387	32.81	156.96	2.41171	1.05e-10	8.06e-10	Up	NA
CL3119.Contig2_All	947	122.48	1538.84	3.79729	1.08e-148	1.73e-146	Up	NA
CL5930.Contig1_All	397	20.97	170.95	3.16267	2.86e-25	4.5e-24	Up	NA
CL376.Contig4_All	901	25.16	5.51	-1.98604	0.00790937	0.0241113	Down	NA
CL2821.Contig5_All	350	10.47	0.31	-3.55005	0.00334859	0.0111608	Down	NA
CL1512.Contig3_All	3584	0	41.95	6.64946	1.17e-08	7.71e-08	Up	gi|597968912|ref|XM_007360233.1|/5e-11/Dichomitus squalens LYAD-421 SS1 glycoside hydrolase family 16 protein (DICSQDRAFT_75881), mRNA
Unigene4425_All	893	29.93	123.81	2.15437	1.92e-11	1.54e-10	Up	NA
CL864.Contig3_All	831	24.64	0.65	-4.31733	1.21e-05	5.9e-05	Down	NA
Unigene504_All	4719	1388.29	263.03	-2.24437	7.55e-86	5.08e-84	Down	gi|628832270|ref|XM_007768249.1|/7e-08/Coniophora puteana RWD-64-598 SS2 glycoside hydrolase family 61 protein partial mRNA
CL1607.Contig6_All	446	8.51	0.31	-3.37699	0.0051721	0.0165109	Down	NA
CL1523.Contig6_All	3891	0	12.95	5.14195	5.79e-05	0.000258943	Up	NA
CL3031.Contig2_All	826	240.75	789.12	1.86818	1.94e-58	7.76e-57	Up	NA
CL856.Contig1_All	1629	42.12	6.57	-2.42489	1.87e-05	8.89e-05	Down	NA
CL4710.Contig1_All	1877	74.79	7.56	-3.06134	3e-11	2.39e-10	Down	NA
CL3189.Contig3_All	3072	716.5	62.08	-3.33832	3.83e-40	9.66e-39	Down	NA
CL4803.Contig4_All	9772	891.28	66.05	-3.5724	1.01e-79	6.09e-78	Down	gi|636619770|ref|XM_008042829.1|/1e-07/Trametes versicolor FP-101664 SS1 DNA mismatch repair protein MutL partial mRNA
CL4109.Contig3_All	1754	3056.85	884.17	-1.63562	8.2e-53	2.85e-51	Down	gi|299756522|ref|XM_001829346.2|/1e-126/Coprinopsis cinerea okayama7#130 ### CMGC/MAPK protein kinase, mRNA
CL1462.Contig3_All	1778	112514	39113.1	-1.37069	1.83e-10	1.39e-09	Down	gi|507140947|gb|KC672540.1|/0.0/Uncultured fungus clone nco62d08c1 18S ribosomal RNA gene, partial sequence
CL6997.Contig3_All	288	18.43	2.98	-2.27352	0.00224713	0.00775531	Down	gi|595784747|ref|XM_007270855.1|/7e-20/Fomitiporia mediterranea MF3/22 Pkinase-domain-containing protein (FOMMEDRAFT_23477), mRNA
CL881.Contig3_All	1038	7.35	0	-3.97942	0.00421361	0.0137507	Down	NA
CL1280.Contig3_All	793	0	5.37	3.92976	0.00450907	0.0146031	Up	NA
CL506.Contig2_All	2664	338.78	829.45	1.42011	1.44e-21	1.97e-20	Up	gi|170095474|ref|XM_001878923.1|/5e-26/Laccaria bicolor S238N-H82 glycosyltransferase family 32 protein partial mRNA
CL294.Contig3_All	1068	21.03	0	-5.35665	2.61e-05	0.000121767	Down	NA
CL6523.Contig2_All	655	0	18.43	5.53517	9.83e-06	4.83e-05	Up	NA
CL2663.Contig2_All	3663	120.12	31.44	-1.76517	4.44e-09	3.02e-08	Down	gi|517309970|emb|HF679023.1|/5e-08/Fusarium fujikuroi IMI 58289 draft genome, chromosome FFUJ_chr01
Unigene5889_All	6781	892.06	384.18	-1.05435	6.59e-26	1.07e-24	Down	gi|169412013|gb|EU502643.1|/3e-35/Pleurotus ostreatus clone POCM-436T7 SSR marker genomic sequence
CL5144.Contig2_All	1518	82.75	21.06	-1.8104	8.62e-08	5.25e-07	Down	NA
Unigene3105_All	910	0	85.76	7.59118	6.53e-12	5.46e-11	Up	NA
CL4085.Contig2_All	3177	103.76	289.98	1.5749	1.63e-05	7.82e-05	Up	gi|597906291|ref|XM_007300383.1|/4e-27/Stereum hirsutum FP-91666 SS1 winged helix DNA-binding domain-containing protein (STEHIDRAFT_51102), partial mRNA
CL4852.Contig2_All	2571	490.6	41.68	-3.38214	1.39e-66	6.59e-65	Down	NA
CL1599.Contig3_All	3234	102.25	2.74	-4.89486	1.42e-16	1.55e-15	Down	NA
CL234.Contig2_All	1938	157.34	8.24	-3.58761	5.86e-05	0.000261992	Down	NA
CL1456.Contig2_All	1215	4.74	69.66	3.96245	5.75e-13	5.14e-12	Up	NA
CL5701.Contig1_All	1625	28.23	0	-5.99609	6.91e-07	3.86e-06	Down	gi|628132472|gb|CP004442.1|/2e-18/Saccharomyces cerevisiae YJM993 chromosome I genomic sequence
CL1068.Contig1_All	2288	397.87	124.91	-1.51975	7.34e-17	8.11e-16	Down	NA
CL3586.Contig1_All	3066	5.2	29.72	2.46249	0.000187816	0.000779349	Up	NA
CL1777.Contig1_All	1934	56.76	0	-6.80473	4.01e-09	2.75e-08	Down	gi|630189684|ref|XM_007849923.1|/3e-08/Moniliophthora roreri MCA 2997 gmc oxidoreductase partial mRNA
CL2417.Contig2_All	1918	240.43	40.49	-2.40431	1.62e-24	2.48e-23	Down	NA
CL4797.Contig2_All	2473	46.32	550.91	3.71858	3.9e-77	2.27e-75	Up	gi|595783821|ref|XM_007270392.1|/8e-06/Fomitiporia mediterranea MF3/22 hypothetical protein (FOMMEDRAFT_94735), partial mRNA
CL4336.Contig4_All	1993	148.64	30.37	-2.11851	6.12e-05	0.000273163	Down	NA
CL1210.Contig3_All	3609	186.16	36.61	-2.13884	1.14e-12	9.97e-12	Down	NA
CL266.Contig2_All	1148	69.4	19.34	-1.65716	1.86e-05	8.86e-05	Down	NA
CL883.Contig1_All	1232	858.44	2389.33	1.63545	1.2e-52	4.18e-51	Up	gi|597978856|ref|XM_007329199.1|/5e-12/Agaricus bisporus var. burnettii JB137-S8 hypothetical protein (AGABI1DRAFT_113217), mRNA
Unigene5198_All	750	0	6	4.10587	0.00268518	0.00912036	Up	NA
Unigene8007_All	998	78.74	14.61	-2.23101	4.49e-09	3.06e-08	Down	NA
Unigene10152_All	563	197.14	800.77	2.17392	3.71e-37	8.65e-36	Up	NA
Unigene4303_All	1126	0	19.4	5.65064	5.04e-06	2.56e-05	Up	NA
Unigene6883_All	2128	180.65	1457.38	3.1666	1.77e-99	1.52e-97	Up	gi|690563184|gb|KJ720284.1|/0.0/Pleurotus ostreatus strain 831 clone ltf3 putative poxc laccase transcription factor mRNA, complete cds
CL3660.Contig5_All	1226	20.42	1.34	-3.10462	0.00332659	0.0110963	Down	NA
CL606.Contig4_All	615	198.17	55.66	-1.59135	0.000115394	0.000494109	Down	NA
CL996.Contig6_All	1774	6.52	0	-3.63995	0.0104146	0.0307653	Down	NA
CL775.Contig3_All	2973	0	22.88	5.46366	2.61e-05	0.000121655	Up	NA
CL151.Contig2_All	7252	1077.6	277.14	-1.78422	4.18e-33	8.75e-32	Down	gi|636617720|ref|XM_008041804.1|/1e-25/Trametes versicolor FP-101664 SS1 general substrate transporter mRNA
CL4213.Contig2_All	5648	84.9	14.76	-2.35788	2.69e-09	1.86e-08	Down	NA
CL5500.Contig1_All	1800	270.97	2301.86	3.21581	2.82e-64	1.28e-62	Up	NA
CL4456.Contig1_All	1174	219.22	508.53	1.37787	3.85e-24	5.83e-23	Up	gi|597916056|ref|XM_007312311.1|/3e-10/Serpula lacrymans var. lacrymans S7.9 hypothetical protein (SERLADRAFT_454807), mRNA
Unigene22_All	859	6.96	27.38	2.0225	0.000306275	0.00122891	Up	NA
CL4452.Contig1_All	681	5.84	0	-3.82908	0.00608805	0.0190846	Down	NA
Unigene8887_All	1052	0	8.78	4.48149	0.000849681	0.00317114	Up	NA
CL342.Contig1_All	3419	155.9	581.21	2.01421	5.17e-24	7.77e-23	Up	gi|597910835|ref|XM_007302655.1|/1e-33/Stereum hirsutum FP-91666 SS1 MFS general substrate transporter (STEHIDRAFT_94881), mRNA
Unigene7988_All	1228	11.35	0.68	-3.24514	0.00267648	0.00909502	Down	NA
Unigene9393_All	2638	483.48	880.22	1.03226	3.41e-22	4.77e-21	Up	gi|299753959|ref|XM_001833605.2|/1e-07/Coprinopsis cinerea okayama7#130 KQ# glucan synthesis regulatory protein, mRNA
CL4484.Contig1_All	416	0	4.37	3.44526	0.0161314	0.04526	Up	NA
Unigene7387_All	1480	268.85	20.61	-3.52055	9.62e-43	2.59e-41	Down	NA
CL6596.Contig1_All	2350	811.41	55.69	-3.70945	5.68e-39	1.4e-37	Down	NA
Unigene9182_All	2390	627.13	1189.21	1.07129	1.35e-20	1.77e-19	Up	gi|630342650|ref|XM_007862435.1|/1e-13/Gloeophyllum trabeum ATCC 11539 hypothetical protein mRNA
CL3770.Contig3_All	1509	203.39	40.51	-2.15677	1.51e-22	2.15e-21	Down	gi|317468141|gb|HQ174765.1|/4e-19/Leucoagaricus gongylophorus pectate lyase mRNA, complete cds
CL256.Contig13_All	1215	7.61	0	-3.84467	0.00645761	0.0201283	Down	NA
CL1883.Contig4_All	995	120.23	1.88	-5.16453	3.16e-09	2.18e-08	Down	gi|597988760|ref|XM_007365326.1|/3e-06/Dichomitus squalens LYAD-421 SS1 hypothetical protein (DICSQDRAFT_105333), mRNA
CL3749.Contig1_All	5227	403.27	1437.84	2.01453	2.27e-30	4.36e-29	Up	gi|299753202|ref|XM_001833072.2|/1e-71/Coprinopsis cinerea okayama7#130 KQ# small nuclear ribonucleoprotein, mRNA
Unigene1053_All	2291	286.78	686.57	1.41508	1.19e-36	2.72e-35	Up	NA
CL6219.Contig1_All	843	20.8	4.64	-1.8868	0.00421743	0.0137601	Down	NA
Unigene1908_All	1777	2579.24	281.41	-3.02859	1.07e-183	2.41e-181	Down	gi|630345076|ref|XM_007863648.1|/2e-12/Gloeophyllum trabeum ATCC 11539 RNA-binding domain-containing protein mRNA
CL686.Contig19_All	2733	10.63	0	-4.32733	0.00164958	0.00584966	Down	NA
CL6414.Contig3_All	1078	69.87	1.95	-4.36447	3.38e-06	1.75e-05	Down	NA
CL3926.Contig3_All	5317	500.62	1185.62	1.41022	2.36e-23	3.46e-22	Up	gi|238577607|ref|XM_002388407.1|/3e-07/Moniliophthora perniciosa FA553 hypothetical protein (MPER_12527) mRNA, complete cds
CL2354.Contig1_All	1617	179.47	64.07	-1.31607	2.86e-09	1.97e-08	Down	gi|628835528|ref|XM_007769878.1|/9e-11/Coniophora puteana RWD-64-598 SS2 hypothetical protein mRNA
CL6501.Contig2_All	4510	550.47	1017.15	1.03662	6.24e-17	6.91e-16	Up	NA
CL997.Contig4_All	4191	24.34	3.9	-2.29094	0.00842629	0.0255308	Down	gi|595780445|ref|XM_007268704.1|/3e-28/Fomitiporia mediterranea MF3/22 clathrin coat assembly protein ap17 (FOMMEDRAFT_169601), mRNA
CL2705.Contig1_All	1215	85.74	25.26	-1.60535	1.88e-06	1e-05	Down	gi|299741116|ref|XM_001834176.2|/4e-06/Coprinopsis cinerea okayama7#130 #~# hnRNP A1-gamma isoform, mRNA
CL6248.Contig4_All	5176	1376.45	474.43	-1.37534	9e-42	2.37e-40	Down	NA
CL1396.Contig5_All	2159	0	4.92	3.83944	0.00584967	0.018419	Up	NA
CL413.Contig4_All	2948	421.31	51.95	-2.78727	8.66e-12	7.16e-11	Down	gi|18375977|emb|AL356173.2|/4e-11/Neurospora crassa DNA linkage group II BAC contig B14D6
Unigene1408_All	4432	27.96	54.64	1.07038	0.00594695	0.0186872	Up	NA
CL5208.Contig4_All	858	55.14	18.12	-1.45432	0.00105728	0.00388136	Down	gi|134083200|emb|AM270365.1|/3e-06/Aspergillus niger contig An16c0130, genomic contig
Unigene5527_All	990	186.76	339.48	1.02644	3.1e-10	2.3e-09	Up	NA
CL1565.Contig3_All	5333	472.89	1238.57	1.54056	9.6e-49	3.01e-47	Up	NA
CL6938.Contig1_All	974	17.76	4.05	-1.86139	0.00807439	0.0245583	Down	NA
CL5073.Contig1_All	2871	41.5	14.56	-1.33399	0.00162841	0.00577947	Down	NA
Unigene9640_All	802	17.53	53.59	1.74238	2.56e-05	0.000119849	Up	NA
CL3122.Contig2_All	2839	548.83	187.31	-1.39204	2.04e-26	3.38e-25	Down	gi|597907375|ref|XM_007300925.1|/3e-33/Stereum hirsutum FP-91666 SS1 RabGAP/TBC (STEHIDRAFT_92475), mRNA
CL2905.Contig1_All	4330	4707.65	265.21	-3.98413	0	0	Down	gi|170118922|ref|XM_001890592.1|/3e-22/Laccaria bicolor S238N-H82 APC amino acid permease partial mRNA
CL715.Contig1_All	1198	7.35	136.85	4.20753	1.15e-08	7.6e-08	Up	NA
Unigene10735_All	2308	0	18.72	5.62017	5.74e-06	2.89e-05	Up	NA
CL4598.Contig1_All	1648	766.75	262.52	-1.3787	2.49e-25	3.94e-24	Down	gi|599113477|ref|XM_007385158.1|/6e-09/Punctularia strigosozonata HHB-11173 SS5 C2-domain-containing protein (PUNSTDRAFT_70317), partial mRNA
Unigene9953_All	988	91.25	199.42	1.25713	5.15e-08	3.21e-07	Up	NA
Unigene9242_All	1961	123.45	49.88	-1.14772	9.83e-06	4.83e-05	Down	gi|630353032|ref|XM_007867626.1|/5e-13/Gloeophyllum trabeum ATCC 11539 cytosine-purine permease mRNA
CL3465.Contig3_All	3220	50.38	92.56	1.07855	0.0175818	0.0487523	Up	gi|630348538|ref|XM_007865379.1|/2e-16/Gloeophyllum trabeum ATCC 11539 CDC45-like protein partial mRNA
CL81.Contig6_All	842	353.23	1536.42	2.25046	5.84e-35	1.29e-33	Up	gi|242206727|ref|XM_002469174.1|/1e-107/Postia placenta Mad-698-R 40S ribosomal protein S15, mRNA
CL3257.Contig2_All	564	0	3.94	3.56636	0.0116515	0.0340042	Up	NA
Unigene3072_All	2923	529.95	1215.43	1.36246	1.41e-28	2.54e-27	Up	gi|630175520|ref|XM_007845366.1|/2e-22/Moniliophthora roreri MCA 2997 topoisomerase i partial mRNA
CL2703.Contig6_All	3117	136.12	5.85	-3.4916	0.00245447	0.00840813	Down	gi|702067911|emb|FO906361.1|/2e-10/Leptosphaeria maculans brassicae wa74_scaffold00725 complete sequence
CL3808.Contig1_All	1021	0	5.07	3.72699	0.00806161	0.0245296	Up	NA
CL671.Contig10_All	4705	297.27	93.24	-1.50712	5.87e-14	5.55e-13	Down	NA
Unigene1810_All	3783	68.71	766.86	3.62414	4.7e-104	4.25e-102	Up	gi|302694256|ref|XM_003036761.1|/3e-09/Schizophyllum commune H4-8 hypothetical protein, mRNA
CL4089.Contig1_All	576	2.53	22.53	3.03637	0.000308726	0.00123773	Up	NA
CL2387.Contig2_All	1881	114.69	0	-7.78953	9.2e-13	8.11e-12	Down	NA
Unigene10467_All	1230	29.9	1.3	-3.71599	0.000197432	0.000817135	Down	NA
CL2674.Contig2_All	1201	340.24	978.59	1.69129	1.22e-28	2.2e-27	Up	gi|595779031|ref|XM_007267997.1|/1e-12/Fomitiporia mediterranea MF3/22 h-sco1 (FOMMEDRAFT_110107), partial mRNA
CL1100.Contig22_All	3229	0	10.45	3.60994	0.0128003	0.0368894	Up	NA
CL2122.Contig2_All	797	18.56	1.61	-2.88084	0.00319291	0.0106856	Down	gi|699034075|emb|HG970334.1|/7e-10/Fusarium graminearum chromosome 3, complete genome
CL2560.Contig2_All	1925	66.03	21.88	-1.39486	0.000163697	0.000685951	Down	gi|170094665|ref|XM_001878519.1|/5e-13/Laccaria bicolor S238N-H82 glycoside hydrolase family 3 protein partial mRNA
CL1556.Contig10_All	481	16.6	2.43	-2.38746	0.011213	0.0328695	Down	gi|224419329|emb|FM202436.1|/3e-11/Pleurotus sp. 'Florida' partial HET gene, strain PC15
CL5137.Contig4_All	1602	64.45	16.39	-1.86147	0.00345711	0.0114939	Down	gi|630192461|ref|XM_007850817.1|/1e-16/Moniliophthora roreri MCA 2997 glycoside hydrolase family 61 protein partial mRNA
Unigene5589_All	2029	211.94	52.59	-1.86872	1.35e-06	7.29e-06	Down	gi|169863713|ref|XM_001838423.1|/7e-06/Coprinopsis cinerea okayama7#130 ### Bna2p, mRNA
CL1477.Contig2_All	600	0	11.71	4.98608	0.000114044	0.000488756	Up	NA
CL6421.Contig1_All	3783	479.07	5.64	-3.95001	0.00408671	0.0133797	Down	gi|597999612|ref|XM_007368142.1|/8e-07/Dichomitus squalens LYAD-421 SS1 cysteine proteinase (DICSQDRAFT_172405), partial mRNA
CL5175.Contig1_All	1829	55.63	12.8	-1.88806	9.01e-06	4.44e-05	Down	gi|302685100|ref|XM_003032185.1|/7e-15/Schizophyllum commune H4-8 glycoside hydrolase family 5 protein, mRNA
CL2125.Contig2_All	4343	73.33	0	-7.10012	5.26e-10	3.85e-09	Down	gi|223644953|emb|FM992695.1|/2e-07/Candida dubliniensis CD36 chromosome R, complete sequence
CL1076.Contig4_All	3477	158.95	25.17	-2.49535	4.26e-12	3.59e-11	Down	NA
Unigene6949_All	6842	365.43	860.69	1.40552	7.93e-24	1.18e-22	Up	gi|630193228|ref|XM_007851065.1|/2e-08/Moniliophthora roreri MCA 2997 rho gtpase activating protein 22 partial mRNA
Unigene3926_All	819	0	5.07	3.74222	0.00771549	0.0235716	Up	NA
CL6707.Contig3_All	1106	271.61	76.45	-1.68706	8.6e-17	9.47e-16	Down	gi|636613288|ref|XM_008039588.1|/4e-12/Trametes versicolor FP-101664 SS1 YjeF N-terminal domain-like protein mRNA
CL2289.Contig2_All	1319	232.43	70.1	-1.56258	6.03e-11	4.72e-10	Down	gi|667653640|ref|XM_008600430.1|/8e-14/Beauveria bassiana ARSEF 2860 zinc finger, FYVE domain containing protein partial mRNA
CL3611.Contig2_All	3652	222.12	684.74	1.78028	8.43e-17	9.28e-16	Up	gi|636615602|ref|XM_008040745.1|/5e-08/Trametes versicolor FP-101664 SS1 dihydroorotate dehydrogenase mRNA
Unigene1820_All	6932	726.06	322.68	-1.02239	4.05e-18	4.74e-17	Down	gi|568453656|ref|XM_006460277.1|/6e-06/Agaricus bisporus var. bisporus H97 RNA-dependent RNA polymerase (AGABI2DRAFT_220313), mRNA
CL2598.Contig1_All	4854	1054.6	395.25	-1.23348	4.54e-19	5.56e-18	Down	gi|89113928|gb|DQ398769.1|/3e-07/Phanerochaete chrysosporium copper radical oxidase (cro3) mRNA, complete cds
CL635.Contig7_All	3101	20.95	0	-4.03597	0.00485148	0.0155951	Down	NA
CL5802.Contig3_All	3347	10.91	78.03	2.88181	1.88e-07	1.11e-06	Up	NA
CL2543.Contig2_All	3878	235.42	694.92	1.72352	4.57e-33	9.54e-32	Up	gi|599104057|ref|XM_007382049.1|/2e-17/Punctularia strigosozonata HHB-11173 SS5 glycoside hydrolase family 105 protein (PUNSTDRAFT_100237), partial mRNA
Unigene3273_All	4087	738.23	1394.24	1.07461	7.59e-34	1.62e-32	Up	gi|242218314|ref|XM_002474904.1|/9e-07/Postia placenta Mad-698-R predicted protein, mRNA
Unigene9151_All	1028	278.36	64.29	-1.92867	1.98e-17	2.25e-16	Down	NA
Unigene8794_All	685	14.06	2.03	-2.45854	0.00546007	0.0172923	Down	NA
CL1523.Contig11_All	4021	43.27	0	-6.47308	4.19e-08	2.63e-07	Down	NA
Unigene3892_All	636	636.42	1621.94	1.48605	4.7e-17	5.23e-16	Up	gi|302676961|ref|XM_003028118.1|/7e-99/Schizophyllum commune H4-8 ubiquitin-60S ribosomal protein L40 fusion protein, partial mRNA
CL2747.Contig2_All	1267	50.24	12.84	-1.7587	0.00702621	0.0216936	Down	NA
CL6679.Contig3_All	7091	2480.43	1073.82	-1.04277	9.04e-55	3.33e-53	Down	gi|223644147|emb|FM992693.1|/4e-10/Candida dubliniensis CD36 chromosome 6, complete sequence
Unigene2199_All	10086	935.23	421.51	-1.00129	1.96e-18	2.33e-17	Down	gi|695536013|ref|XM_009543568.1|/4e-17/Heterobasidion irregulare TC 32-1 glycoside hydrolase family 31 protein partial mRNA
CL6220.Contig1_All	2409	623.87	187.72	-1.59037	8.94e-15	8.82e-14	Down	gi|599114329|ref|XM_007385431.1|/1e-29/Punctularia strigosozonata HHB-11173 SS5 bifunctional tryptophan synthase TRP1 (PUNSTDRAFT_53573), mRNA
CL1272.Contig4_All	2377	30.65	5.35	-2.26904	0.000109223	0.000469672	Down	gi|169412026|gb|EU502656.1|/7e-25/Pleurotus ostreatus clone POCM-83 SSR marker genomic sequence
Unigene5776_All	1144	551.98	236.75	-1.07698	1.96e-11	1.58e-10	Down	NA
CL4217.Contig1_All	505	19.04	1.75	-3.02256	0.00148274	0.00530413	Down	NA
CL4258.Contig1_All	1782	268.69	38.36	-2.61682	3.43e-21	4.6e-20	Down	gi|347009717|gb|CP003004.1|/6e-06/Myceliophthora thermophila ATCC 42464 chromosome 3, complete sequence
Unigene11133_All	2130	614.9	216.35	-1.33575	6.36e-20	8.09e-19	Down	NA
CL4752.Contig3_All	2262	91.93	3.86	-3.99868	3.18e-07	1.84e-06	Down	gi|599398052|ref|XM_007400393.1|/5e-13/Phanerochaete carnosa HHB-10118-sp glycoside hydrolase family 5 protein (PHACADRAFT_263356), mRNA
CL6935.Contig2_All	7384	1782.8	3829.35	1.27065	1.2e-68	5.94e-67	Up	gi|630183269|ref|XM_007847871.1|/2e-15/Moniliophthora roreri MCA 2997 pab1 binding protein partial mRNA
CL985.Contig9_All	2781	55.21	0	-6.70281	1.01e-08	6.72e-08	Down	gi|589104640|ref|XM_006964281.1|/2e-07/Trichoderma reesei QM6a predicted protein (TRIREDRAFT_106116), partial mRNA
Unigene3132_All	3740	163.74	51.11	-1.49841	1.86e-07	1.1e-06	Down	NA
Unigene1630_All	1389	61.9	346.59	2.62788	1.2e-36	2.74e-35	Up	NA
CL161.Contig3_All	679	9.17	0.32	-3.42041	0.00541707	0.0171987	Down	NA
CL305.Contig6_All	5708	54.82	7.81	-2.44549	0.000793524	0.00297809	Down	gi|636602844|ref|XM_008034366.1|/3e-13/Trametes versicolor FP-101664 SS1 P-loop containing nucleoside triphosphate hydrolase protein mRNA
CL363.Contig3_All	1409	24.34	5.11	-1.98925	0.00877759	0.0264751	Down	NA
CL4007.Contig2_All	2038	752.69	26.94	-4.63326	7.06e-51	2.34e-49	Down	NA
CL6712.Contig1_All	3600	2442.6	306.88	-2.83007	1.19e-226	3.57e-224	Down	gi|695562381|ref|XM_009550439.1|/1e-08/Heterobasidion irregulare TC 32-1 sensor histidine kinase-like protein mRNA
CL2581.Contig1_All	2672	59.95	313.98	2.54731	0.00010276	0.000442656	Up	NA
CL6727.Contig1_All	3105	439.2	1726.01	2.14055	3.1e-102	2.72e-100	Up	gi|628827506|ref|XM_007765867.1|/1e-17/Coniophora puteana RWD-64-598 SS2 glycerol-3-phosphate O-acyltransferase partial mRNA
Unigene8543_All	831	22.42	134.23	2.70861	1.54e-17	1.75e-16	Up	NA
CL6056.Contig2_All	1814	7.19	234.86	4.97517	2.63e-19	3.26e-18	Up	gi|422709504|gb|JX843776.1|/4e-16/Volvariella volvacea strain PYd21 homeobox protein (Hox1) gene, complete cds
CL3464.Contig3_All	1218	20.78	0	-5.46909	1.31e-05	6.37e-05	Down	NA
Unigene5074_All	1165	61.96	172.4	1.62549	7.02e-11	5.46e-10	Up	NA
CL2375.Contig4_All	2210	144.16	56.4	-1.19945	0.000114895	0.000492261	Down	NA
Unigene5748_All	1321	33.22	2.67	-3.31117	5.39e-07	3.05e-06	Down	NA
Unigene3266_All	3889	617.57	206.06	-1.4064	5.56e-18	6.47e-17	Down	gi|702066577|emb|FO905657.1|/1e-18/Leptosphaeria biglobosa brassicae b35_scaffold00007 complete sequence
CL5138.Contig2_All	2119	98.91	221.13	1.27721	1.52e-06	8.18e-06	Up	gi|389616335|gb|JQ782582.1|/2e-18/Cerrena unicolor manganese peroxidase 3 (mnp3) mRNA, complete cds
Unigene11042_All	900	402.45	100.32	-1.83892	2.6e-22	3.66e-21	Down	NA
CL4359.Contig2_All	1166	59.38	126.25	1.30253	0.00391472	0.0128639	Up	gi|630202973|ref|XM_007854228.1|/1e-46/Moniliophthora roreri MCA 2997 splicing factor 3b subunit 4 partial mRNA
Unigene3454_All	1057	28.1	121.98	2.21819	1.08e-09	7.7e-09	Up	NA
CL1020.Contig1_All	1655	2089.56	4450.65	1.25195	2.23e-65	1.04e-63	Up	gi|299752649|ref|XM_001841095.2|/0.0/Coprinopsis cinerea okayama7#130 KQ# ATP-dependent RNA helicase eIF4A, mRNA
CL3301.Contig2_All	2017	244.51	103.2	-1.08472	5.16e-06	2.61e-05	Down	NA
CL5690.Contig1_All	1152	119.15	17.71	-2.53978	3.25e-12	2.76e-11	Down	NA
CL1368.Contig4_All	3384	12.05	0	-3.66873	0.0113188	0.0331234	Down	NA
Unigene11417_All	1110	376.72	32.06	-3.40114	1.07e-29	2.02e-28	Down	NA
CL1633.Contig3_All	2130	98.39	26.65	-1.72922	7.11e-08	4.37e-07	Down	NA
Unigene8090_All	1373	231.37	51.65	-1.97486	7.14e-18	8.23e-17	Down	NA
Unigene7998_All	1502	103.07	241.81	1.38391	5.62e-13	5.02e-12	Up	gi|630206399|ref|XM_007855346.1|/5e-09/Moniliophthora roreri MCA 2997 transcription initiation factor tfiid 55 kda subunit partial mRNA
CL3958.Contig2_All	1230	244.78	448.16	1.0183	2.49e-11	1.99e-10	Up	gi|599107192|ref|XM_007383082.1|/3e-10/Punctularia strigosozonata HHB-11173 SS5 mitochondrial carrier (PUNSTDRAFT_52047), mRNA
CL855.Contig1_All	1258	25.8	0.95	-4.02979	7.59e-06	3.78e-05	Down	NA
CL4202.Contig1_All	1336	0	7.76	4.18512	0.00236901	0.00814343	Up	NA
CL1703.Contig2_All	3427	157.01	57.35	-1.32197	0.00137192	0.0049432	Down	NA
Unigene8693_All	3281	301.35	839.67	1.6313	1.7e-32	3.47e-31	Up	NA
Unigene9169_All	1017	79.34	280.11	1.96572	1.4e-26	2.33e-25	Up	NA
CL4265.Contig1_All	903	96.92	4.66	-4.11097	4.8e-18	5.6e-17	Down	gi|597907717|ref|XM_007301096.1|/3e-06/Stereum hirsutum FP-91666 SS1 kynureninase (STEHIDRAFT_92910), mRNA
CL6140.Contig2_All	1536	104.4	5.7	-3.44536	0.00237164	0.00815054	Down	NA
CL3890.Contig2_All	2207	267.61	908.96	1.92199	1.45e-42	3.88e-41	Up	gi|630342908|ref|XM_007862564.1|/1e-07/Gloeophyllum trabeum ATCC 11539 MFS general substrate transporter partial mRNA
CL2978.Contig5_All	1421	18.32	4.64	-1.74819	0.0122764	0.0355366	Down	NA
CL2627.Contig2_All	1540	232.12	59.11	-1.7845	2.66e-10	1.99e-09	Down	NA
CL979.Contig12_All	4028	0.66	18.45	3.98426	0.000250926	0.00102076	Up	gi|681094748|emb|FO904937.1|/6e-11/Podospora anserina genomic DNA, chromosome 2
Unigene3819_All	1671	23.93	0.65	-4.27857	1.52e-05	7.32e-05	Down	NA
CL2802.Contig3_All	2296	23.38	0	-5.50773	1.45e-05	7e-05	Down	NA
CL3513.Contig2_All	1367	59.1	5.26	-3.07056	2.4e-06	1.26e-05	Down	NA
CL5234.Contig2_All	772	14920	7.85	-10.6668	4.54e-292	2.38e-289	Down	NA
CL5728.Contig3_All	3719	399.64	53.2	-2.74005	1.53e-15	1.58e-14	Down	gi|636613334|ref|XM_008039611.1|/2e-07/Trametes versicolor FP-101664 SS1 TBCD protein partial mRNA
CL6695.Contig2_All	1349	256	92.75	-1.32723	5.6e-08	3.47e-07	Down	NA
CL7005.Contig2_All	1382	7.16	0	-4.07718	0.00309809	0.0103967	Down	NA
Unigene8595_All	416	13.57	0.32	-3.92984	0.000863455	0.00321846	Down	NA
CL4960.Contig2_All	552	0	10.39	4.81863	0.000226622	0.000928836	Up	NA
CL4088.Contig1_All	2532	80.77	5.57	-3.45161	5.55e-05	0.000249165	Down	NA
CL985.Contig6_All	2893	160.62	0	-8.24953	9.49e-15	9.35e-14	Down	gi|589104640|ref|XM_006964281.1|/2e-07/Trichoderma reesei QM6a predicted protein (TRIREDRAFT_106116), partial mRNA
CL5495.Contig3_All	2562	63.33	10.64	-2.27307	0.0148552	0.0420691	Down	NA
CL4102.Contig1_All	1324	102.23	27.23	-1.74063	1.42e-06	7.66e-06	Down	NA
Unigene8269_All	1288	87.67	200.8	1.36063	2.19e-11	1.76e-10	Up	gi|636611290|ref|XM_008038589.1|/5e-21/Trametes versicolor FP-101664 SS1 methionine aminopeptidase mRNA
CL2173.Contig2_All	2283	337.09	79.27	-1.92563	2.06e-25	3.28e-24	Down	NA
CL4202.Contig2_All	1256	0	8.86	4.45227	0.000950389	0.00351444	Up	NA
Unigene5612_All	570	2.76	245.4	6.38989	1.04e-34	2.28e-33	Up	NA
CL4162.Contig1_All	558	91.38	21.97	-1.88809	4.15e-09	2.84e-08	Down	NA
CL711.Contig3_All	5230	4231.31	9071.78	1.27657	6.2e-27	1.05e-25	Up	gi|630174885|ref|XM_007845161.1|/9e-57/Moniliophthora roreri MCA 2997 eukaryotic initiation factor 4f subunit p130 partial mRNA
Unigene7394_All	870	169.13	703.68	2.23066	7.05e-50	2.28e-48	Up	gi|695566792|ref|XM_009551626.1|/1e-11/Heterobasidion irregulare TC 32-1 hypothetical protein partial mRNA
CL4252.Contig2_All	1492	10.8	1.32	-2.54303	0.00674373	0.0209291	Down	NA
CL4189.Contig3_All	961	142.92	23.12	-2.44163	2.37e-17	2.67e-16	Down	NA
CL808.Contig1_All	1097	124.61	2244.74	4.32636	3.98e-241	1.41e-238	Up	NA
CL4962.Contig4_All	1204	721.61	38.94	-4.06698	1.2e-46	3.55e-45	Down	gi|599356011|ref|XM_007392329.1|/3e-07/Phanerochaete carnosa HHB-10118-sp glycoside hydrolase family 2 protein (PHACADRAFT_250578), mRNA
CL6764.Contig1_All	1878	156.01	62.29	-1.15382	0.000122281	0.000521398	Down	NA
Unigene647_All	480	44.82	0.36	-5.78867	4.58e-09	3.12e-08	Down	NA
Unigene6966_All	1697	110.92	269.96	1.43182	1.09e-15	1.13e-14	Up	gi|630204766|ref|XM_007854814.1|/6e-09/Moniliophthora roreri MCA 2997 3-deoxy-7-phosphoheptulonate synthase partial mRNA
CL6419.Contig2_All	1116	96.04	14.42	-2.56315	1.53e-12	1.32e-11	Down	NA
CL1772.Contig1_All	2794	465.43	1796.4	2.09393	8.6e-127	1.06e-124	Up	gi|630183136|ref|XM_007847828.1|/3e-55/Moniliophthora roreri MCA 2997 c-14 sterol reductase partial mRNA
CL1628.Contig5_All	2395	7.47	0	-4.07247	0.00308057	0.0103449	Down	NA
CL3597.Contig1_All	866	0	17.55	5.45065	1.5e-05	7.2e-05	Up	NA
CL337.Contig2_All	2592	63.06	117.7	1.03593	6.29e-05	0.000279989	Up	NA
CL655.Contig2_All	4422	81.99	0	-7.32783	5.91e-11	4.62e-10	Down	NA
Unigene2742_All	1222	29.02	248.65	3.22193	1.54e-32	3.16e-31	Up	gi|681091882|emb|FO904936.1|/1e-06/Podospora anserina genomic DNA, chromosome 1
CL4803.Contig2_All	1495	2.53	66.19	4.65956	1.16e-13	1.07e-12	Up	gi|597981314|ref|XM_007363415.1|/5e-09/Dichomitus squalens LYAD-421 SS1 DNA binding protein (DICSQDRAFT_54537), partial mRNA
CL6560.Contig2_All	770	33.65	0	-6.20166	2.06e-07	1.21e-06	Down	NA
CL1758.Contig6_All	4377	38.84	0	-6.32095	1.21e-07	7.26e-07	Down	NA
CL377.Contig5_All	2364	39.94	7.28	-2.20746	0.000101535	0.0004377	Down	NA
CL1839.Contig18_All	3123	6.72	0	-4.05046	0.00312327	0.0104764	Down	NA
Unigene9681_All	1003	0	110.84	7.94196	2.37e-13	2.17e-12	Up	NA
CL1409.Contig4_All	1082	14.1	0.65	-3.35503	0.00372646	0.012292	Down	gi|599123339|ref|XM_007388776.1|/1e-12/Punctularia strigosozonata HHB-11173 SS5 MFS general substrate transporter (PUNSTDRAFT_146786), partial mRNA
CL3786.Contig2_All	2517	30.72	4.2	-2.35171	0.0159788	0.0448575	Down	NA
CL1131.Contig2_All	2719	2114.76	866.91	-1.1368	9.22e-47	2.74e-45	Down	gi|242209378|ref|XM_002470492.1|/4e-79/Postia placenta Mad-698-R eukaryotic translation initiation factor 1A, mRNA
CL4487.Contig1_All	3102	91.11	567.06	2.80416	6.57e-38	1.56e-36	Up	gi|630217869|ref|XM_007859073.1|/1e-14/Moniliophthora roreri MCA 2997 nucleosome remodeling complex atpase subunit partial mRNA
Unigene1385_All	863	11.1	27.54	1.40128	0.00533778	0.0169745	Up	NA
Unigene341_All	717	181.55	38.21	-2.10778	6.7e-14	6.31e-13	Down	NA
Unigene545_All	1083	131.55	374.97	1.6706	7.7e-15	7.62e-14	Up	gi|598012588|ref|XM_007371477.1|/2e-20/Dichomitus squalens LYAD-421 SS1 microtubule binding protein (DICSQDRAFT_158225), mRNA
CL143.Contig3_All	3451	59.35	11.44	-2.1358	1.04e-05	5.11e-05	Down	gi|630350282|ref|XM_007866251.1|/5e-14/Gloeophyllum trabeum ATCC 11539 tetrapyrrole biosynthesis, porphobilinogen synthase mRNA
Unigene4585_All	5300	1929.93	3830.75	1.15395	3.54e-44	9.88e-43	Up	gi|299745252|ref|XM_001831538.2|/0.0/Coprinopsis cinerea okayama7#130 # clathrin heavy chain 1, mRNA
CL6073.Contig1_All	1932	208.34	512.63	1.45674	1.61e-14	1.58e-13	Up	NA
CL2590.Contig2_All	3609	154.87	0	-8.05172	1.4e-13	1.29e-12	Down	NA
CL4941.Contig1_All	2226	449.52	138.03	-1.56573	1.26e-10	9.6e-10	Down	gi|170093062|ref|XM_001877718.1|/3e-17/Laccaria bicolor S238N-H82 gamma glutamylcysteine synthetase (LbGCS) partial mRNA
CL2733.Contig1_All	499	19.43	37.68	1.05086	0.0166777	0.0465617	Up	NA
Unigene163_All	2461	0.38	17.47	4.58613	3.68e-05	0.000168509	Up	NA
Unigene4294_All	2625	345.56	1501.87	2.2729	4.18e-68	2.06e-66	Up	gi|599112504|ref|XM_007384835.1|/4e-23/Punctularia strigosozonata HHB-11173 SS5 glycoside hydrolase (PUNSTDRAFT_70269), partial mRNA
Unigene7590_All	2818	3161.94	1256	-1.15613	1.29e-17	1.48e-16	Down	gi|597914028|ref|XM_007304251.1|/1e-17/Stereum hirsutum FP-91666 SS1 mitochondria import inner membrane translocase TIM44 subunit (STEHIDRAFT_97375), mRNA
CL1301.Contig27_All	3883	11.05	49.19	2.28739	0.000307041	0.00123147	Up	gi|299743106|ref|XM_001835493.2|/1e-21/Coprinopsis cinerea okayama7#130 #n# transforming growth factor beta regulator 1, mRNA
Unigene7210_All	663	0	38.32	6.52305	2.82e-08	1.8e-07	Up	NA
CL5457.Contig4_All	1580	15.93	2.64	-2.23329	0.0158633	0.0445802	Down	NA
CL932.Contig2_All	507	18.18	3.26	-2.08401	0.0134162	0.038506	Down	NA
CL2283.Contig4_All	2821	64.8	12.4	-2.02862	0.00126248	0.00457917	Down	NA
CL6852.Contig1_All	1401	221.62	447.76	1.17265	3.23e-18	3.8e-17	Up	NA
Unigene927_All	687	114.31	8.03	-3.62659	1.33e-18	1.59e-17	Down	NA
Unigene2314_All	338	27.59	4.96	-2.23148	0.000696371	0.00263782	Down	NA
CL3282.Contig3_All	2603	33.66	0	-5.83439	4.12e-06	2.11e-05	Down	NA
Unigene9386_All	1641	545.81	237.78	-1.04164	2.16e-17	2.44e-16	Down	NA
CL3843.Contig1_All	1261	1938.17	56.72	-4.942	1.89e-238	6.37e-236	Down	NA
Unigene4428_All	350	75.9	10.03	-2.70736	2.9e-09	2e-08	Down	NA
CL300.Contig1_All	1076	8.79	26.92	1.67009	0.00441288	0.0143278	Up	NA
Unigene9557_All	4516	1576.48	9223.66	2.71721	0	0	Up	gi|299738006|ref|XM_001841474.2|/1e-128/Coprinopsis cinerea okayama7#130 atypical/HisK protein kinase atypical/HisK protein kinase, mRNA
CL5735.Contig1_All	843	0	8.73	4.53617	0.000678011	0.00257425	Up	NA
CL708.Contig1_All	730	463.56	1027.88	1.28731	1.72e-15	1.77e-14	Up	gi|299746402|ref|XM_001837901.2|/3e-33/Coprinopsis cinerea okayama7#130 60S ribosomal protein L27, partial mRNA
CL6176.Contig2_All	654	10.5	0	-4.67547	0.000380549	0.00150433	Down	NA
Unigene3758_All	1139	790.82	299.52	-1.24534	4.27e-18	5e-17	Down	NA
Unigene1278_All	2379	229.45	669	1.70784	3.1e-28	5.5e-27	Up	gi|599347757|ref|XM_007390254.1|/2e-06/Phanerochaete carnosa HHB-10118-sp hypothetical protein (PHACADRAFT_110678), mRNA
Unigene4950_All	1056	0	6.43	4.09518	0.00286509	0.00969223	Up	NA
CL3177.Contig4_All	1833	88.98	207.86	1.37601	3.19e-13	2.89e-12	Up	NA
CL6630.Contig1_All	713	32.53	108.82	1.90929	1.36e-07	8.15e-07	Up	NA
CL380.Contig1_All	1884	123.06	324.13	1.57695	8.07e-16	8.45e-15	Up	gi|599098364|ref|XM_007380184.1|/1e-10/Punctularia strigosozonata HHB-11173 SS5 mitochondrial distribution and morphology family 33 (PUNSTDRAFT_17700), partial mRNA
Unigene10928_All	3570	778.29	1635.6	1.22166	1.08e-44	3.06e-43	Up	gi|169855175|ref|XM_001834205.1|/1e-30/Coprinopsis cinerea okayama7#130 #~# leucine-tRNA ligase, mRNA
CL564.Contig5_All	976	1.42	19.76	3.5524	4.93e-05	0.000222252	Up	NA
CL2567.Contig2_All	1435	79.15	4.55	-3.08526	0.0086335	0.0260914	Down	NA
Unigene3656_All	1360	828.43	1673.79	1.18682	4.89e-18	5.7e-17	Up	gi|597986182|ref|XM_007364668.1|/1e-18/Dichomitus squalens LYAD-421 SS1 single hybrid motif-containing protein (DICSQDRAFT_84545), mRNA
CL667.Contig3_All	2179	58.76	13.27	-1.97976	8.85e-05	0.000385418	Down	NA
CL2192.Contig2_All	1736	184.66	54.32	-1.60839	4.72e-10	3.47e-09	Down	gi|599373978|ref|XM_007395655.1|/1e-07/Phanerochaete carnosa HHB-10118-sp hypothetical protein (PHACADRAFT_120746), mRNA
Unigene3775_All	414	45.06	6.07	-2.68555	5.28e-07	2.99e-06	Down	NA
Unigene11499_All	951	161.5	330.89	1.17345	6.4e-10	4.65e-09	Up	NA
CL4668.Contig2_All	3477	49.32	5.98	-2.61328	0.0066026	0.020541	Down	gi|595778343|ref|XM_007267653.1|/5e-14/Fomitiporia mediterranea MF3/22 agmatinase (FOMMEDRAFT_87153), partial mRNA
Unigene8089_All	4241	81.03	559.27	2.94788	4.27e-67	2.06e-65	Up	gi|597975840|ref|XM_007362021.1|/2e-07/Dichomitus squalens LYAD-421 SS1 digestive organ expansion factor (DICSQDRAFT_133072), mRNA
Unigene7381_All	2075	14.59	69.27	2.32047	1.34e-07	8.04e-07	Up	NA
CL3509.Contig2_All	1434	38.1	12.94	-1.39508	0.003398	0.0113165	Down	NA
CL1979.Contig3_All	743	12.54	0.32	-3.59144	0.00463669	0.0149718	Down	NA
CL2307.Contig3_All	773	0	7.94	4.48191	0.000798945	0.00299625	Up	NA
Unigene1963_All	2860	175.75	60.31	-1.40858	5.8e-08	3.59e-07	Down	gi|598034890|ref|XM_007346756.1|/6e-07/Auricularia delicata TFB-10046 SS5 hypothetical protein (AURDEDRAFT_165835), partial mRNA
CL5751.Contig1_All	3514	156.72	814.3	2.52697	3.58e-71	1.85e-69	Up	NA
Unigene12351_All	1288	10.82	37.7	1.90541	5.69e-05	0.000254944	Up	gi|146350519|emb|AM262993.1|/0.0/Pleurotus ostreatus cbhI-1 gene for cellulose 1,4-beta-cellobiosidase precursor, exons 1-4
CL6781.Contig1_All	836	0	5.32	3.94176	0.0043578	0.0141631	Up	gi|667790829|ref|XM_007876363.1|/2e-16/Pneumocystis murina B123 translation elongation factor Tu mRNA
Unigene3679_All	428	4.35	13.93	1.78149	0.0170101	0.0473546	Up	NA
CL144.Contig3_All	3225	280.46	7.68	-4.61273	1.11e-10	8.53e-10	Down	gi|630362688|ref|XM_007872428.1|/7e-07/Gloeophyllum trabeum ATCC 11539 FAD dependent oxidoreductase partial mRNA
CL4396.Contig6_All	3369	749.37	3.57	-5.31132	3.85e-05	0.000176019	Down	gi|299749111|ref|XM_001838463.2|/6e-26/Coprinopsis cinerea okayama7#130 ### ATP-dependent permease, mRNA
CL3470.Contig6_All	1296	24.56	2.63	-2.83098	0.000158681	0.000666364	Down	NA
Unigene4992_All	690	0	4	3.50811	0.0135216	0.0387518	Up	gi|403171927|ref|XM_003331060.2|/9e-06/Puccinia graminis f. sp. tritici CRL 75-36-700-3 hypothetical protein (PGTG_13071), mRNA
CL647.Contig4_All	1400	129.41	2.51	-4.68153	1.43e-06	7.71e-06	Down	gi|308387184|dbj|AB551984.1|/0.0/Pleurotus ostreatus mRNA, regulated by blue-light stimulation, clone: MK-2010-32
Unigene3964_All	1794	198.4	369.74	1.05544	2.87e-15	2.91e-14	Up	NA
CL6604.Contig2_All	530	0	11.99	5.01999	9.99e-05	0.000431365	Up	NA
Unigene7487_All	1895	56.89	134.58	1.36952	1.46e-08	9.54e-08	Up	NA
CL2516.Contig4_All	6993	109.54	412.59	2.04555	1.04e-28	1.87e-27	Up	gi|630206384|ref|XM_007855341.1|/7e-21/Moniliophthora roreri MCA 2997 dihydroxy-acid dehydratase partial mRNA
CL4266.Contig1_All	1043	20.59	122.92	2.70267	4.92e-14	4.68e-13	Up	NA
Unigene7682_All	3083	168.21	447.94	1.55183	2.41e-16	2.59e-15	Up	NA
CL2487.Contig1_All	4074	12.25	0	-3.57064	0.0140096	0.0399708	Down	NA
CL4233.Contig6_All	3675	49.04	9.14	-2.25513	0.000168051	0.00070319	Down	NA
CL390.Contig1_All	1605	55.74	19.41	-1.36246	0.000330063	0.00131752	Down	gi|599114603|ref|XM_007385522.1|/1e-09/Punctularia strigosozonata HHB-11173 SS5 Cupredoxin (PUNSTDRAFT_45735), partial mRNA
CL3490.Contig2_All	2897	39.72	5.71	-2.38745	0.00599833	0.0188353	Down	NA
CL5889.Contig1_All	1176	134.54	33.53	-1.87396	0.000219654	0.000902291	Down	gi|597911954|ref|XM_007303214.1|/5e-24/Stereum hirsutum FP-91666 SS1 pre-mRNA-splicing factor ISY1 (STEHIDRAFT_78001), mRNA
CL2950.Contig1_All	3717	160.69	395.33	1.50811	0.000247969	0.00100971	Up	NA
CL5826.Contig2_All	1100	169.06	464.53	1.6189	7.4e-16	7.77e-15	Up	gi|597968798|ref|XM_007360204.1|/2e-32/Dichomitus squalens LYAD-421 SS1 N-terminal nucleophile aminohydrolase (DICSQDRAFT_176537), mRNA
CL3974.Contig1_All	1178	97.18	254.92	1.58549	2.15e-07	1.26e-06	Up	gi|681099175|emb|FO904940.1|/1e-12/Podospora anserina genomic DNA, chromosome 5
CL3012.Contig4_All	2443	11342.3	4452.8	-1.15763	2.02e-10	1.53e-09	Down	gi|308387181|dbj|AB551981.1|/0.0/Pleurotus ostreatus mRNA, regulated by blue-light stimulation, clone: MK-2010-29
Unigene9652_All	1623	0	10.1	4.69091	0.000397743	0.00156598	Up	NA
CL1680.Contig5_All	1660	17.55	0	-3.96439	0.0057138	0.0180375	Down	NA
CL759.Contig11_All	3069	163.92	27.63	-2.37194	6.77e-12	5.66e-11	Down	NA
CL711.Contig4_All	2907	38.97	146.45	2.06328	8.94e-15	8.82e-14	Up	gi|636624130|ref|XM_008045009.1|/3e-06/Trametes versicolor FP-101664 SS1 ARM repeat-containing protein partial mRNA
CL1412.Contig2_All	542	15.33	2.06	-2.55367	0.00328383	0.0109686	Down	NA
CL2312.Contig1_All	600	13.9	2.29	-2.17924	0.016264	0.0455859	Down	NA
Unigene825_All	864	0.38	31.01	5.445	1.54e-07	9.15e-07	Up	gi|693903934|dbj|AP014604.1|/9e-19/Kluyveromyces marxianus DNA, chromosome 6, complete genome, strain: NBRC 1777
CL2454.Contig1_All	1942	897.41	176.91	-2.17533	7.82e-43	2.11e-41	Down	gi|597980004|ref|XM_007363079.1|/7e-06/Dichomitus squalens LYAD-421 SS1 glycoside hydrolase (DICSQDRAFT_101207), partial mRNA
CL1741.Contig2_All	2396	0	12.5	5.04885	9.45e-05	0.000409322	Up	gi|597986734|ref|XM_007364812.1|/3e-21/Dichomitus squalens LYAD-421 SS1 hexose transporter (DICSQDRAFT_180051), mRNA
CL6409.Contig1_All	2990	199.19	88.89	-1.00175	2.49e-07	1.45e-06	Down	NA
Unigene8503_All	255	8.09	0	-4.28234	0.00154761	0.00551535	Down	NA
CL4418.Contig3_All	2329	42.66	313.84	3.03665	1.29e-22	1.84e-21	Up	NA
Unigene220_All	703	71.41	151	1.25916	1.48e-06	7.98e-06	Up	NA
CL5141.Contig1_All	1271	169.81	71.01	-1.11566	1.24e-06	6.75e-06	Down	NA
Unigene6955_All	1191	1.7	16.33	2.88894	0.00540696	0.0171685	Up	NA
CL4178.Contig1_All	1319	128.99	21.48	-2.43109	7.76e-13	6.88e-12	Down	NA
CL1078.Contig5_All	696	58.55	23.31	-1.17608	0.00501752	0.0160761	Down	NA
Unigene2498_All	287	8.9	0.68	-2.91231	0.0087028	0.0262711	Down	NA
CL4396.Contig5_All	3264	152.43	1113.09	2.92144	3.12e-06	1.62e-05	Up	gi|299749111|ref|XM_001838463.2|/6e-26/Coprinopsis cinerea okayama7#130 ### ATP-dependent permease, mRNA
Unigene2951_All	1062	66.83	118.93	1.00605	4.13e-05	0.000187948	Up	NA
CL2835.Contig5_All	6179	88.52	0	-7.48432	1.37e-11	1.12e-10	Down	gi|595769317|ref|XM_007263140.1|/1e-09/Fomitiporia mediterranea MF3/22 hypothetical protein (FOMMEDRAFT_152276), partial mRNA
CL2984.Contig3_All	1669	133.66	264.58	1.12173	1.03e-09	7.38e-09	Up	gi|630345976|ref|XM_007864098.1|/2e-52/Gloeophyllum trabeum ATCC 11539 ubiquitin--protein ligase partial mRNA
Unigene8265_All	1002	4.09	364.05	6.44162	1.34e-50	4.41e-49	Up	NA
CL419.Contig1_All	2619	431.36	1232.82	1.69023	2.4e-44	6.74e-43	Up	gi|599117921|ref|XM_007386614.1|/1e-85/Punctularia strigosozonata HHB-11173 SS5 oligosaccharyl transferase STT3 subunit (PUNSTDRAFT_122067), mRNA
Unigene2905_All	959	248.65	449.66	1.01517	7.55e-13	6.7e-12	Up	NA
Unigene6208_All	1537	0	25.81	6.00977	8.27e-07	4.58e-06	Up	NA
Unigene12359_All	1373	376.18	904.95	1.44222	4.99e-28	8.82e-27	Up	NA
CL5392.Contig2_All	489	6.49	0	-3.86876	0.00543958	0.0172553	Down	NA
CL4498.Contig1_All	1375	57.47	3.74	-3.6389	9.43e-10	6.75e-09	Down	NA
CL1425.Contig2_All	556	371.32	771.4	1.20905	2.24e-21	3.03e-20	Up	gi|242206610|ref|XM_002469116.1|/1e-62/Postia placenta Mad-698-R 60S ribosomal protein L30, mRNA
CL4045.Contig4_All	688	7.7	19.24	1.4174	0.0133305	0.03829	Up	NA
CL6392.Contig2_All	1913	93.34	173.15	1.05489	5.63e-07	3.17e-06	Up	NA
Unigene9284_All	2195	1478.5	530.35	-1.32833	1.25e-52	4.34e-51	Down	gi|299748052|ref|XM_001837372.2|/3e-14/Coprinopsis cinerea okayama7#130 t## hypothetical protein, mRNA
CL3638.Contig1_All	1074	109.35	39.15	-1.2689	0.00759913	0.0232839	Down	NA
CL5690.Contig4_All	1265	132.39	9.12	-3.45607	1.42e-05	6.87e-05	Down	NA
Unigene8851_All	552	3.48	15.84	2.18976	0.00254658	0.00870391	Up	NA
CL4279.Contig1_All	852	219.37	15355.5	6.2782	0	0	Up	NA
CL5632.Contig1_All	1954	894.47	1715.66	1.10148	5.59e-36	1.26e-34	Up	gi|618805508|ref|XM_007305452.1|/3e-17/Stereum hirsutum FP-91666 SS1 proteasome subunit iota (STEHIDRAFT_99001), mRNA
Unigene937_All	760	338.52	1308.89	2.08	8.99e-29	1.63e-27	Up	gi|636607596|ref|XM_008036742.1|/2e-56/Trametes versicolor FP-101664 SS1 60S ribosomal protein L9 partial mRNA
CL5045.Contig2_All	3136	138.06	445.56	1.858	3.35e-23	4.89e-22	Up	NA
CL3965.Contig7_All	676	0	5.27	3.93279	0.00450273	0.0145857	Up	gi|71004925|ref|XM_752036.1|/6e-10/Ustilago maydis 521 ubiquitin-conjugating enzyme E2-16 kDa (UM00982.1) partial mRNA
CL3164.Contig2_All	974	0	8.01	4.47927	0.000801812	0.0030047	Up	gi|414079930|gb|JQ846458.1|/1e-18/Hypogymnia physodes strain 41 glyceraldehyde-3-phosphate dehydrogenase (gpd) gene, partial cds
Unigene279_All	3223	4798.64	10203.1	1.22969	7.86e-28	1.38e-26	Up	NA
Unigene480_All	1379	55.44	266.73	2.41812	8.04e-33	1.66e-31	Up	NA
CL1990.Contig1_All	2431	16.13	0	-5.12089	6.7e-05	0.00029734	Down	NA
CL4166.Contig1_All	584	302.69	24.41	-3.44705	3.86e-37	8.97e-36	Down	gi|170097995|ref|XM_001880182.1|/7e-77/Laccaria bicolor S238N-H82 phosphoenolpyruvate carboxykinase partial mRNA
Unigene3869_All	1518	940.83	2171.58	1.37743	3.97e-26	6.46e-25	Up	gi|599121311|ref|XM_007387762.1|/6e-12/Punctularia strigosozonata HHB-11173 SS5 survival factor 1 (PUNSTDRAFT_122610), partial mRNA
CL3897.Contig1_All	3181	6.73	67.87	3.18547	1.09e-06	5.95e-06	Up	gi|170086178|ref|XM_001874278.1|/2e-10/Laccaria bicolor S238N-H82 hypothetical protein partial mRNA
Unigene3169_All	1553	56.72	9.64	-2.3409	5.59e-08	3.47e-07	Down	NA
Unigene7093_All	2743	1120.98	2699.73	1.44446	4.33e-25	6.77e-24	Up	gi|169863126|ref|XM_001838134.1|/2e-44/Coprinopsis cinerea okayama7#130 ]# elongation factor g 1, mRNA
CL1345.Contig4_All	2375	68.85	0	-7.1507	2.37e-10	1.78e-09	Down	NA
CL2640.Contig4_All	1824	253.94	94.37	-1.25111	8e-11	6.19e-10	Down	gi|299750616|ref|XM_002911478.1|/2e-46/Coprinopsis cinerea okayama7#130 SeqLit heterotrimeric G protein alpha subunit 2, mRNA
CL330.Contig2_All	5268	115	29.35	-1.7459	0.00131112	0.00473747	Down	gi|599367847|ref|XM_007394464.1|/8e-11/Phanerochaete carnosa HHB-10118-sp hypothetical protein (PHACADRAFT_253952), mRNA
CL4037.Contig2_All	1959	0	50.4	6.8762	2.37e-09	1.65e-08	Up	gi|149235114|ref|XM_001523386.1|/7e-09/Lodderomyces elongisporus NRRL YB-4239 inositol-3-phosphate synthase (LELG_05282) partial mRNA
CL6725.Contig2_All	395	0	5.53	3.58255	0.0120391	0.0349184	Up	NA
CL1068.Contig2_All	2345	115	42.97	-1.25685	0.000246383	0.00100395	Down	NA
CL6311.Contig2_All	1946	72.18	221.6	1.78877	1.82e-09	1.27e-08	Up	gi|597980530|ref|XM_007363210.1|/3e-14/Dichomitus squalens LYAD-421 SS1 hypothetical protein (DICSQDRAFT_178870), partial mRNA
CL1571.Contig3_All	1377	302.48	85.13	-1.5817	0.000246267	0.00100361	Down	NA
CL2567.Contig1_All	1387	388.75	19.18	-3.66368	3.81e-05	0.000174389	Down	NA
CL1833.Contig2_All	838	0	23.09	5.8926	1.31e-06	7.12e-06	Up	NA
Unigene5966_All	627	0	38.47	6.57187	1.82e-08	1.18e-07	Up	NA
Unigene499_All	1741	3532.02	769.57	-2.02866	1.06e-111	1.08e-109	Down	gi|169843570|ref|XM_001828462.1|/4e-13/Coprinopsis cinerea okayama7#130 ### sterol carrier protein 2, mRNA
CL6643.Contig2_All	3433	1925.68	237.45	-2.87262	4.79e-71	2.47e-69	Down	NA
CL3383.Contig4_All	1172	40.03	11.05	-1.67109	0.000496646	0.00192622	Down	gi|628825064|ref|XM_007764646.1|/4e-12/Coniophora puteana RWD-64-598 SS2 tubulin binding cofactor A mRNA
CL5081.Contig4_All	5864	573.96	1982.65	1.94467	2.66e-145	4.2e-143	Up	gi|242218203|ref|XM_002474850.1|/3e-10/Postia placenta Mad-698-R predicted protein, mRNA
CL4963.Contig2_All	1493	0	9.12	4.34481	0.00148796	0.00532018	Up	gi|296816452|ref|XM_002848517.1|/3e-07/Arthroderma otae CBS 113480 basic proline-rich protein, mRNA
CL2759.Contig3_All	684	150.64	24.08	-2.43152	7.27e-11	5.64e-10	Down	NA
Unigene6620_All	1331	0	8.44	4.47593	0.000838149	0.00313091	Up	gi|403164105|ref|XM_003324132.2|/5e-12/Puccinia graminis f. sp. tritici CRL 75-36-700-3 phosphoglucomutase (PGTG_06082), mRNA
CL1805.Contig1_All	1384	751.98	1831.87	1.45437	1.79e-32	3.66e-31	Up	gi|597972346|ref|XM_007361119.1|/1e-150/Dichomitus squalens LYAD-421 SS1 26S proteasome subunit P45 (DICSQDRAFT_143278), partial mRNA
CL1187.Contig14_All	2482	8.72	0.31	-3.37428	0.00612056	0.0191835	Down	NA
CL6064.Contig1_All	1923	2.48	13.15	2.39651	0.00293648	0.00990635	Up	NA
Unigene1479_All	1361	33.61	411.63	3.7743	1.62e-34	3.51e-33	Up	NA
Unigene5970_All	1316	360.99	723.73	1.16611	1.75e-24	2.68e-23	Up	gi|628836208|ref|XM_007770218.1|/4e-25/Coniophora puteana RWD-64-598 SS2 ATPase V0 complex subunit D mRNA
Unigene10184_All	1596	221.73	986.44	2.32787	2.72e-32	5.54e-31	Up	gi|636614122|ref|XM_008040005.1|/2e-14/Trametes versicolor FP-101664 SS1 mitochondrial carrier mRNA
Unigene821_All	423	0	6.93	4.31416	0.00140033	0.00503662	Up	NA
Unigene11968_All	4976	1116.3	2838.56	1.5074	1.5e-104	1.38e-102	Up	gi|299756374|ref|XM_001829237.2|/9e-66/Coprinopsis cinerea okayama7#130 ### coatomer subunit gamma, mRNA
Unigene10760_All	3312	208.75	531.73	1.49463	1.72e-23	2.53e-22	Up	gi|636620658|ref|XM_008043273.1|/1e-135/Trametes versicolor FP-101664 SS1 antiviral helicase partial mRNA
CL6258.Contig1_All	1623	1224.59	279.32	-1.95698	1.5e-41	3.94e-40	Down	gi|299752736|ref|XM_001841159.2|/9e-08/Coprinopsis cinerea okayama7#130 KQ# transcription factor Hsf1, mRNA
CL4673.Contig1_All	236	4.73	0	-3.41017	0.0169638	0.0472571	Down	NA
CL2513.Contig2_All	716	25.18	166.74	2.7955	8.76e-15	8.65e-14	Up	NA
CL3573.Contig2_All	405	94.76	175.66	1.03357	2.18e-07	1.28e-06	Up	gi|597901777|ref|XM_007298126.1|/5e-43/Stereum hirsutum FP-91666 SS1 40S ribosomal protein S27 (STEHIDRAFT_71654), mRNA
CL6868.Contig1_All	2173	127.02	38.66	-1.54637	3.3e-07	1.9e-06	Down	NA
CL233.Contig3_All	1787	69.21	9.05	-2.53069	0.00820492	0.0249166	Down	gi|628293176|ref|XM_007735168.1|/6e-06/Capronia epimyces CBS 606.96 hypothetical protein partial mRNA
CL5654.Contig1_All	3453	283.6	30.02	-2.99718	1.4e-16	1.53e-15	Down	gi|597922621|ref|XM_007315593.1|/2e-16/Serpula lacrymans var. lacrymans S7.9 hypothetical protein (SERLADRAFT_360246), partial mRNA
CL3676.Contig2_All	477	11.29	0.64	-3.25649	0.00211873	0.00735624	Down	NA
Unigene7648_All	478	390.21	874.59	1.32733	2.28e-13	2.08e-12	Up	NA
CL2712.Contig2_All	1826	2728.94	285.41	-3.01064	7.93e-24	1.18e-22	Down	NA
CL6330.Contig2_All	626	37.05	1.93	-3.74499	5.27e-07	2.98e-06	Down	NA
CL6732.Contig1_All	2452	482.36	114.72	-1.87656	4.27e-14	4.08e-13	Down	gi|628827716|ref|XM_007765972.1|/1e-20/Coniophora puteana RWD-64-598 SS2 aminotransferase partial mRNA
Unigene1638_All	960	0	4.46	3.41254	0.0173698	0.0482327	Up	NA
Unigene2431_All	514	0	4.39	3.58828	0.0112061	0.0328525	Up	NA
CL3460.Contig2_All	1907	30.25	62.21	1.16866	0.000608931	0.00232761	Up	NA
CL6739.Contig2_All	1652	539	143.2	-1.72658	1.52e-12	1.32e-11	Down	NA
CL2907.Contig4_All	1918	153.42	8.14	-3.84079	2.82e-07	1.64e-06	Down	gi|73661234|gb|AC156593.2|/2e-09/Laccaria bicolor clone JGIAHZW-12X, complete sequence
CL6348.Contig2_All	704	0	43.26	6.69509	8.37e-09	5.59e-08	Up	NA
CL3895.Contig2_All	1240	0	42.01	6.65159	1.22e-08	8.01e-08	Up	NA
CL2579.Contig2_All	2762	411.91	39.14	-3.21515	8.23e-12	6.83e-11	Down	gi|685398044|ref|XM_009219621.1|/9e-06/Gaeumannomyces graminis var. tritici R3-111a-1 hypothetical protein mRNA
CL4327.Contig1_All	639	42.05	6.89	-2.32766	8.56e-05	0.000373861	Down	NA
CL1876.Contig9_All	3751	132.99	57.4	-1.07219	0.000130072	0.000552532	Down	NA
CL4112.Contig2_All	2420	137.71	7.15	-3.16291	0.00904152	0.0271791	Down	gi|598040018|ref|XM_007349320.1|/8e-06/Auricularia delicata TFB-10046 SS5 transmembrane amino acid transporter (AURDEDRAFT_138209), partial mRNA
CL2778.Contig1_All	963	71.85	862.06	3.7281	1.08e-68	5.38e-67	Up	gi|630355114|ref|XM_007868667.1|/1e-11/Gloeophyllum trabeum ATCC 11539 Emopamil-binding protein mRNA
CL4826.Contig2_All	1265	100.94	24.72	-1.82601	5.57e-08	3.46e-07	Down	NA
CL2881.Contig1_All	4269	634.64	150.68	-1.94068	1.13e-10	8.66e-10	Down	NA
CL4762.Contig1_All	2161	17358	2205.31	-2.85431	1.15e-22	1.65e-21	Down	gi|630187191|ref|XM_007849126.1|/3e-14/Moniliophthora roreri MCA 2997 aldehyde dehydrogenase partial mRNA
CL1667.Contig3_All	1398	10.72	0	-4.60257	0.000521226	0.0020157	Down	NA
CL471.Contig17_All	692	43.46	5.98	-2.61335	1.56e-06	8.4e-06	Down	NA
CL4765.Contig3_All	776	13.44	0.32	-4.03191	0.000412814	0.00162032	Down	NA
CL6832.Contig1_All	3791	73.6	218.76	1.72333	9.3e-19	1.12e-17	Up	NA
CL774.Contig1_All	1918	0	27.22	5.92766	1.47e-06	7.91e-06	Up	NA
CL3706.Contig3_All	534	0	4.03	3.50513	0.0135939	0.0389057	Up	NA
Unigene2412_All	3884	194.7	24.26	-2.82639	2.45e-25	3.88e-24	Down	gi|599412853|ref|XM_007403172.1|/1e-08/Phanerochaete carnosa HHB-10118-sp hypothetical protein (PHACADRAFT_203097), partial mRNA
Unigene10347_All	1402	0	35.15	6.4428	4.49e-08	2.81e-07	Up	NA
Unigene11182_All	830	0	8.71	4.58489	0.000549332	0.00211659	Up	NA
Unigene9535_All	2118	92.5	490.37	2.55	1.67e-39	4.15e-38	Up	NA
CL53.Contig18_All	3497	57.9	164.15	1.7029	8.84e-05	0.000384862	Up	NA
CL5203.Contig1_All	1302	0	19.08	5.62989	5.58e-06	2.82e-05	Up	NA
Unigene5825_All	2995	571.09	1037.14	1.04204	2.63e-12	2.25e-11	Up	gi|695546783|ref|XM_009546367.1|/1e-26/Heterobasidion irregulare TC 32-1 transmembrane protein PFT27 partial mRNA
CL6310.Contig2_All	2136	80.58	243.66	1.74412	6.27e-21	8.33e-20	Up	gi|597911003|ref|XM_007302739.1|/7e-06/Stereum hirsutum FP-91666 SS1 hypothetical protein (STEHIDRAFT_130085), partial mRNA
Unigene2085_All	1443	0	20.89	5.69494	4.28e-06	2.19e-05	Up	NA
CL239.Contig5_All	360	160.77	0	-8.20289	1.78e-14	1.73e-13	Down	NA
Unigene3391_All	2867	522.03	152.32	-1.60766	6.09e-12	5.1e-11	Down	gi|630343922|ref|XM_007863071.1|/7e-13/Gloeophyllum trabeum ATCC 11539 SGT1-domain-containing protein partial mRNA
CL4551.Contig1_All	614	24.47	4.62	-2.1394	0.000609573	0.00232946	Down	NA
CL4096.Contig3_All	1382	44.12	0	-6.57128	1.88e-08	1.22e-07	Down	NA
CL1664.Contig1_All	4390	1051.37	89.46	-3.36974	3.1e-37	7.24e-36	Down	NA
Unigene7531_All	621	18.52	37.46	1.12288	0.00634792	0.0198222	Up	gi|597909499|ref|XM_007301987.1|/2e-15/Stereum hirsutum FP-91666 SS1 acyl-CoA N-acyltransferase (STEHIDRAFT_119894), mRNA
CL2408.Contig3_All	7564	1082.35	1939.88	1.0021	1.05e-22	1.51e-21	Up	gi|599112210|ref|XM_007384738.1|/1e-07/Punctularia strigosozonata HHB-11173 SS5 alpha/beta-hydrolase (PUNSTDRAFT_45222), partial mRNA
CL6411.Contig2_All	1309	38.64	6.29	-2.30646	0.000354267	0.00140762	Down	NA
CL1622.Contig1_All	467	55.39	3.58	-3.60679	4.47e-10	3.29e-09	Down	gi|597985804|ref|XM_007364569.1|/6e-06/Dichomitus squalens LYAD-421 SS1 hypothetical protein (DICSQDRAFT_154414), partial mRNA
CL1057.Contig6_All	3201	26.8	0	-5.84993	1.91e-06	1.02e-05	Down	NA
CL282.Contig5_All	2392	213.14	18.62	-3.32206	6.37e-32	1.28e-30	Down	NA
Unigene11249_All	1089	398.68	65.76	-2.45244	6.69e-32	1.34e-30	Down	gi|302698222|ref|XM_003038744.1|/6e-11/Schizophyllum commune H4-8 carbohydrate esterase family 1 protein, mRNA
CL5317.Contig2_All	4016	78.48	17.37	-2.02629	0.000163479	0.000685134	Down	gi|170104704|ref|XM_001883531.1|/1e-12/Laccaria bicolor S238N-H82 hypothetical protein partial mRNA
CL1161.Contig1_All	839	9.22	0	-4.44664	0.000947289	0.00350516	Down	NA
Unigene12121_All	621	28.59	303.72	3.53602	1.47e-46	4.35e-45	Up	gi|628844940|ref|XM_007773287.1|/3e-39/Coniophora puteana RWD-64-598 SS2 histone-fold-containing protein mRNA
Unigene3459_All	4162	83.57	642.76	3.07532	5.18e-26	8.4e-25	Up	gi|170095702|ref|XM_001879037.1|/1e-08/Laccaria bicolor S238N-H82 SNF2 family DNA-dependent ATPase (CHR16217) partial mRNA
Unigene1852_All	568	57.77	5.75	-3.10333	1.17e-08	7.72e-08	Down	NA
Unigene9078_All	1086	298.82	798.57	1.58466	9.1e-40	2.27e-38	Up	NA
CL1328.Contig5_All	2312	12.9	0	-3.66539	0.0113143	0.0331136	Down	gi|630201970|ref|XM_007853898.1|/3e-11/Moniliophthora roreri MCA 2997 mfs allantoate partial mRNA
Unigene9703_All	2551	184.96	450.45	1.45735	1.01e-22	1.45e-21	Up	gi|299755429|ref|XM_001828603.2|/3e-18/Coprinopsis cinerea okayama7#130 ### TFIID and SAGA subunit, mRNA
CL3392.Contig2_All	2767	83.73	6.39	-3.173	0.000101187	0.000436395	Down	gi|628831384|ref|XM_007767806.1|/2e-07/Coniophora puteana RWD-64-598 SS2 hypothetical protein partial mRNA
CL2001.Contig2_All	826	6.09	0	-3.76344	0.00727789	0.0223953	Down	NA
CL2817.Contig1_All	862	78.41	0.97	-5.53132	1.88e-10	1.43e-09	Down	NA
Unigene5252_All	301	4.85	0	-3.6572	0.00920579	0.027608	Down	NA
CL6239.Contig2_All	3782	265.37	659.23	1.46385	3.33e-09	2.29e-08	Up	gi|597993510|ref|XM_007366574.1|/4e-12/Dichomitus squalens LYAD-421 SS1 aspartate kinase homoserine dehydrogenase (DICSQDRAFT_137344), mRNA
CL6270.Contig1_All	1898	581.81	175	-1.56606	1.18e-27	2.05e-26	Down	NA
CL2435.Contig2_All	714	259.13	1274.15	2.43844	1.22e-50	4.01e-49	Up	gi|630356774|ref|XM_007869497.1|/2e-28/Gloeophyllum trabeum ATCC 11539 60S ribosomal protein L14 partial mRNA
CL1803.Contig7_All	946	14.77	0	-5.09077	7.8e-05	0.000342903	Down	NA
CL2116.Contig1_All	954	2988.1	33.46	-6.29439	1.74e-144	2.68e-142	Down	NA
Unigene3556_All	282	32.97	5.86	-2.1819	0.00053727	0.00207283	Down	NA
CL985.Contig20_All	3011	131.07	0.65	-6.74303	4.39e-17	4.89e-16	Down	gi|589104640|ref|XM_006964281.1|/2e-07/Trichoderma reesei QM6a predicted protein (TRIREDRAFT_106116), partial mRNA
Unigene5079_All	1281	0	5.07	3.72699	0.00806161	0.0245296	Up	NA
CL1788.Contig1_All	801	99.27	0.63	-6.35072	8.07e-15	7.99e-14	Down	gi|630179295|ref|XM_007846595.1|/5e-17/Moniliophthora roreri MCA 2997 cyanate hydratase partial mRNA
CL2446.Contig1_All	1632	37.28	7.33	-2.11177	0.00013295	0.000563861	Down	NA
Unigene5479_All	1396	350.01	1719.16	2.46264	6.93e-77	4e-75	Up	gi|299744616|ref|XM_001831098.2|/5e-09/Coprinopsis cinerea okayama7#130 # aminomethyltransferase, mRNA
Unigene11066_All	1370	182.14	56.38	-1.54888	7.21e-07	4.02e-06	Down	NA
Unigene5397_All	1174	0	7.35	4.30067	0.00151946	0.00542162	Up	NA
Unigene8227_All	1785	718.86	1955.55	1.57772	7.29e-28	1.28e-26	Up	gi|636615580|ref|XM_008040734.1|/4e-53/Trametes versicolor FP-101664 SS1 60S ribosomal protein L37 mRNA
CL6964.Contig1_All	3293	3.25	101.51	4.98927	1.95e-19	2.44e-18	Up	NA
Unigene3376_All	3417	94.39	239.4	1.49474	4.95e-11	3.89e-10	Up	NA
Unigene2630_All	1164	16.87	94.44	2.61591	1.26e-14	1.23e-13	Up	NA
CL2791.Contig26_All	1618	5.96	20.2	1.84112	0.00204408	0.00711688	Up	NA
Unigene2543_All	897	189.2	34.59	-2.28717	5.17e-21	6.89e-20	Down	NA
CL756.Contig4_All	1003	6.37	0	-3.74123	0.00825125	0.0250418	Down	NA
CL2055.Contig4_All	5506	481.84	12.25	-4.82785	2.43e-09	1.69e-08	Down	gi|630200344|ref|XM_007853367.1|/5e-06/Moniliophthora roreri MCA 2997 rna-directed rna polymerase partial mRNA
CL6117.Contig2_All	703	128.24	32.17	-1.85642	7.12e-09	4.78e-08	Down	NA
CL3282.Contig6_All	2602	42.17	0	-6.52047	2.52e-08	1.61e-07	Down	NA
CL2716.Contig1_All	4260	836.2	181.23	-2.04073	4.64e-30	8.87e-29	Down	gi|628832680|ref|XM_007768454.1|/3e-22/Coniophora puteana RWD-64-598 SS2 mannose-1-phosphate guanylyltransferase mRNA
CL1232.Contig1_All	801	63.05	11.24	-2.28954	1.13e-05	5.51e-05	Down	NA
CL6776.Contig1_All	862	17.53	2.62	-2.37466	0.00173885	0.00613958	Down	NA
Unigene3283_All	506	3.5	15.97	2.0798	0.0124153	0.0358855	Up	NA
CL5023.Contig1_All	1015	316.32	28.13	-3.20643	9.16e-12	7.57e-11	Down	NA
CL3638.Contig5_All	1577	70.07	20.63	-1.60148	3.24e-05	0.000149337	Down	NA
CL6087.Contig2_All	5390	154.1	1342.98	3.26542	2e-37	4.68e-36	Up	gi|628835498|ref|XM_007769863.1|/8e-14/Coniophora puteana RWD-64-598 SS2 nicotinate-nucleotide diphosphorylase mRNA
CL2819.Contig3_All	804	24.76	5.03	-2.04421	0.000961089	0.00355041	Down	NA
Unigene10729_All	1314	165.64	414.66	1.4753	8.44e-21	1.12e-19	Up	gi|170097666|ref|XM_001880018.1|/3e-35/Laccaria bicolor S238N-H82 histone 2A (HTA16202) partial mRNA
Unigene11088_All	5672	3964.47	1711.18	-1.03926	7.06e-21	9.36e-20	Down	gi|169849324|ref|XM_001831314.1|/0.0/Coprinopsis cinerea okayama7#130 # small nuclear ribonucleoprotein, mRNA
CL2716.Contig2_All	4211	702.6	2051.53	1.72446	1.04e-38	2.54e-37	Up	gi|628832680|ref|XM_007768454.1|/3e-22/Coniophora puteana RWD-64-598 SS2 mannose-1-phosphate guanylyltransferase mRNA
CL4483.Contig3_All	2208	42.53	14.91	-1.33442	0.00312699	0.0104865	Down	gi|630346148|ref|XM_007864184.1|/2e-12/Gloeophyllum trabeum ATCC 11539 MFS general substrate transporter mRNA
Unigene11276_All	3360	308.77	851.14	1.64117	3.02e-26	4.94e-25	Up	gi|636614256|ref|XM_008040072.1|/5e-45/Trametes versicolor FP-101664 SS1 CMGC/CDK/CDK7 protein kinase partial mRNA
Unigene11011_All	1039	10.16	0	-4.3395	0.00142214	0.00510972	Down	NA
CL5387.Contig2_All	1078	9.16	128.53	3.91637	2.91e-21	3.93e-20	Up	NA
CL2544.Contig1_All	3262	66.11	212.61	1.8652	2.67e-08	1.7e-07	Up	gi|597995914|ref|XM_007367187.1|/4e-24/Dichomitus squalens LYAD-421 SS1 DNA replication factor C, large subunit (DICSQDRAFT_63825), partial mRNA
CL4063.Contig2_All	1780	3303.46	1041.78	-1.5386	7.93e-09	5.31e-08	Down	gi|13183345|gb|AF286097.1|AF286097/0.0/Pleurotus sajor-caju heat-induced catalase mRNA, complete cds
CL2717.Contig1_All	2511	262.59	5.04	-5.43517	1.6e-38	3.88e-37	Down	gi|695531086|ref|XM_009542235.1|/4e-14/Heterobasidion irregulare TC 32-1 major facilitator superfamily partial mRNA
Unigene12092_All	2677	115.6	231.38	1.16146	4.7e-11	3.7e-10	Up	gi|628830806|ref|XM_007767517.1|/2e-10/Coniophora puteana RWD-64-598 SS2 mannose-P-dolichol utilization defect 1 protein mRNA
CL1475.Contig2_All	2197	61.25	23.04	-1.21605	0.00255602	0.00873212	Down	gi|295672589|ref|XM_002796795.1|/3e-11/Paracoccidioides brasiliensis Pb01 cell division control protein, mRNA
CL879.Contig2_All	957	0	5.04	3.74396	0.00769309	0.0235227	Up	NA
CL3253.Contig1_All	5936	552.51	1351.89	1.47453	1.13e-15	1.17e-14	Up	gi|628853461|ref|XM_007775930.1|/2e-33/Coniophora puteana RWD-64-598 SS2 hypothetical protein partial mRNA
CL4257.Contig3_All	1006	0	4.62	3.66869	0.00930911	0.0278638	Up	gi|303312812|ref|XM_003066372.1|/6e-11/Coccidioides posadasii C735 delta SOWgp Calreticulin family protein, mRNA
CL2439.Contig1_All	857	135.5	311.19	1.37412	3.55e-08	2.24e-07	Up	NA
CL2705.Contig2_All	1210	217.64	390.6	1.02244	8.43e-10	6.07e-09	Up	gi|299741116|ref|XM_001834176.2|/4e-06/Coprinopsis cinerea okayama7#130 #~# hnRNP A1-gamma isoform, mRNA
CL2941.Contig3_All	1455	83.12	468.64	2.64193	1.47e-53	5.24e-52	Up	NA
CL4586.Contig4_All	956	39.36	7.3	-2.13224	0.000949021	0.00351024	Down	NA
Unigene6945_All	1641	17.34	0	-5.21684	5.19e-05	0.000233535	Down	NA
CL3711.Contig5_All	3093	2391.67	598.58	-1.8315	6.95e-94	5.42e-92	Down	gi|630350472|ref|XM_007866346.1|/1e-17/Gloeophyllum trabeum ATCC 11539 mitochondrial carrier mRNA
CL1602.Contig2_All	972	20.32	62.99	1.73147	0.00018849	0.000782037	Up	NA
Unigene11365_All	1303	0	23.77	5.92545	1.1e-06	6.02e-06	Up	NA
Unigene860_All	5010	211.57	77.16	-1.29029	1.22e-09	8.69e-09	Down	NA
CL3441.Contig2_All	1038	2.84	28.59	3.2132	0.000165326	0.000692579	Up	gi|630221509|ref|XM_007860259.1|/9e-07/Moniliophthora roreri MCA 2997 ribonuclease h2 subunit a partial mRNA
CL3465.Contig2_All	3153	85.21	10.96	-2.60776	0.00334683	0.0111575	Down	gi|630348538|ref|XM_007865379.1|/2e-16/Gloeophyllum trabeum ATCC 11539 CDC45-like protein partial mRNA
CL1814.Contig1_All	1328	314.58	107.53	-1.38043	1.91e-15	1.96e-14	Down	gi|354545630|emb|HE605206.1|/1e-06/Candida parapsilosis strain CDC317 annotated contig 005809
Unigene5093_All	2437	383.31	696.56	1.02216	5.8e-10	4.23e-09	Up	NA
CL704.Contig13_All	2733	67.94	0	-7.07053	6.18e-10	4.5e-09	Down	gi|630351730|ref|XM_007866975.1|/2e-06/Gloeophyllum trabeum ATCC 11539 UAA transporter partial mRNA
Unigene1957_All	2795	95.32	43.56	-1.0133	0.00563298	0.0177958	Down	gi|38566976|emb|BX842627.1|/6e-10/Neurospora crassa DNA linkage group I BAC clone B8J22
CL6183.Contig2_All	1528	3.65	194.59	5.45311	1.42e-12	1.23e-11	Up	NA
CL712.Contig3_All	3007	80.18	20.54	-1.72157	0.00953637	0.02846	Down	gi|630209119|ref|XM_007856235.1|/7e-10/Moniliophthora roreri MCA 2997 amp- ligase partial mRNA
CL4449.Contig3_All	2237	852.43	278.8	-1.45568	5.73e-43	1.55e-41	Down	NA
Unigene8796_All	1082	29.32	203.12	2.95373	1.73e-20	2.26e-19	Up	gi|149237379|ref|XM_001524517.1|/4e-06/Lodderomyces elongisporus NRRL YB-4239 hypothetical protein (LELG_04539) partial mRNA
CL780.Contig2_All	808	522.86	1.25	-7.99423	8.38e-35	1.83e-33	Down	NA
CL1106.Contig8_All	6459	185.66	39.73	-2.05595	1.49e-10	1.13e-09	Down	gi|302693482|ref|XM_003036374.1|/9e-08/Schizophyllum commune H4-8 hypothetical protein, mRNA
CL2821.Contig4_All	2033	1243.71	402.78	-1.47998	8.76e-11	6.76e-10	Down	NA
CL5269.Contig1_All	1725	250.28	72.45	-1.64656	1.25e-06	6.79e-06	Down	gi|170109814|ref|XM_001886079.1|/1e-31/Laccaria bicolor S238N-H82 anthranilate phosphoribosyltransferase, TrpD (TrpD) partial mRNA
Unigene9326_All	1054	13.64	2.06	-2.39166	0.00604741	0.0189725	Down	NA
CL1667.Contig2_All	1442	27.27	1.88	-2.81917	0.0161233	0.0452417	Down	NA
CL6384.Contig2_All	2646	12.5	33.14	1.46928	0.00472926	0.0152339	Up	NA
CL4404.Contig1_All	1412	0	24.55	5.99334	7.38e-07	4.11e-06	Up	NA
CL1061.Contig1_All	1009	0	14.15	5.21479	4.58e-05	0.000207678	Up	NA
CL4655.Contig1_All	577	131	14.74	-2.97477	5.88e-17	6.52e-16	Down	NA
Unigene2474_All	950	116.56	5.78	-4.10191	6.94e-17	7.68e-16	Down	NA
CL2901.Contig3_All	1637	29.57	0.71	-4.39994	4.6e-05	0.000208241	Down	NA
CL3411.Contig2_All	3975	224.69	66.76	-1.54293	0.000968334	0.00357538	Down	gi|618804194|ref|XM_007304815.1|/4e-12/Stereum hirsutum FP-91666 SS1 nonribosomal peptide synthetase 12 (STEHIDRAFT_147542), partial mRNA
Unigene7573_All	515	77.29	214.33	1.64988	2.77e-11	2.21e-10	Up	gi|695541214|ref|XM_009544927.1|/2e-15/Heterobasidion irregulare TC 32-1 hypothetical protein partial mRNA
Unigene3412_All	499	20.45	38.01	1.03343	0.00863533	0.0260943	Up	NA
Unigene5727_All	2757	19.8	138.8	2.95121	1.21e-18	1.45e-17	Up	gi|628850052|ref|XM_007774904.1|/1e-08/Coniophora puteana RWD-64-598 SS2 hypothetical protein partial mRNA
CL5011.Contig2_All	5411	2664.92	1019.39	-1.25965	7.9e-14	7.4e-13	Down	gi|636611558|ref|XM_008038723.1|/5e-52/Trametes versicolor FP-101664 SS1 malate dehydrogenase mRNA
CL250.Contig6_All	962	9.54	0	-4.52478	0.000662083	0.00251768	Down	gi|55466914|emb|AJ810032.1|/0.0/Pleurotus sapidus mRNA for carotenoid ester lipase precursor (lip2 gene)
CL3425.Contig2_All	1004	100.37	11.76	-2.90708	2.13e-13	1.95e-12	Down	NA
Unigene7990_All	1567	0	15.87	5.40577	1.75e-05	8.35e-05	Up	NA
CL4067.Contig3_All	1985	60.39	411.61	2.92538	3.89e-57	1.51e-55	Up	gi|636609396|ref|XM_008037642.1|/1e-10/Trametes versicolor FP-101664 SS1 tRNA modification GTPase TrmE partial mRNA
CL3578.Contig2_All	657	7.22	0	-4.15406	0.00235861	0.00810862	Down	gi|690563184|gb|KJ720284.1|/3e-30/Pleurotus ostreatus strain 831 clone ltf3 putative poxc laccase transcription factor mRNA, complete cds
CL790.Contig4_All	3071	28.13	112.31	2.12795	0.00150416	0.00537225	Up	NA
CL6787.Contig5_All	1442	5.81	0	-3.706	0.00869822	0.0262627	Down	NA
CL456.Contig33_All	3186	0	22.94	5.88284	1.56e-06	8.38e-06	Up	NA
Unigene4875_All	3587	1693.99	5190.48	1.78407	7.92e-76	4.49e-74	Up	gi|169858103|ref|XM_001835646.1|/8e-47/Coprinopsis cinerea okayama7#130 #n# isocitrate lyase, mRNA
CL3599.Contig5_All	957	872.32	3.01	-7.82711	1.42e-65	6.64e-64	Down	NA
CL32.Contig18_All	4778	68.31	2.72	-4.24993	1.54e-08	1e-07	Down	NA
CL5142.Contig1_All	1848	0	27.03	6.11559	3.48e-07	2e-06	Up	NA
Unigene6810_All	871	30.22	63.28	1.21539	0.000392137	0.00154598	Up	NA
CL170.Contig3_All	2611	68.22	0	-7.12044	3.66e-10	2.71e-09	Down	gi|224419329|emb|FM202436.1|/4e-20/Pleurotus sp. 'Florida' partial HET gene, strain PC15
CL99.Contig2_All	3337	40.44	321.35	2.87568	0.00228916	0.00788277	Up	gi|169863294|ref|XM_001838217.1|/3e-09/Coprinopsis cinerea okayama7#130 ]# NCP1, mRNA
Unigene1919_All	3925	64.06	15.78	-1.8071	0.000623845	0.00238028	Down	NA
CL6832.Contig2_All	1578	126.79	314.97	1.45063	7.21e-19	8.75e-18	Up	NA
CL3922.Contig1_All	1357	60.65	467.91	3.08445	2.92e-39	7.2e-38	Up	NA
CL136.Contig2_All	519	63.23	2.61	-4.18983	2.99e-10	2.23e-09	Down	NA
CL2341.Contig3_All	1597	356.91	1362.44	2.09194	9.49e-108	9.27e-106	Up	gi|630348510|ref|XM_007865365.1|/7e-24/Gloeophyllum trabeum ATCC 11539 citrate synthase mRNA
Unigene1121_All	3731	638.18	94.73	-2.59572	5.66e-54	2.04e-52	Down	NA
CL5947.Contig2_All	3364	848.35	1857.06	1.30504	6.53e-27	1.1e-25	Up	gi|169412011|gb|EU502641.1|/6e-69/Pleurotus ostreatus clone POCM-413T7 SSR marker genomic sequence
Unigene7202_All	1633	27.17	255.29	3.40198	9.71e-29	1.76e-27	Up	gi|695544243|ref|XM_009545718.1|/4e-07/Heterobasidion irregulare TC 32-1 AAA+-type ATPase partial mRNA
CL6451.Contig2_All	2115	100.36	11.12	-2.83392	2.25e-06	1.19e-05	Down	gi|695567369|ref|XM_009551809.1|/3e-11/Heterobasidion irregulare TC 32-1 hypothetical protein partial mRNA
Unigene2439_All	610	75.67	2.38	-4.61869	1.43e-13	1.32e-12	Down	NA
CL5753.Contig2_All	2704	175.55	0	-8.35391	3.79e-15	3.82e-14	Down	NA
Unigene11720_All	701	0	5.11	3.58575	0.0117702	0.0342568	Up	NA
CL875.Contig1_All	1034	33.6	3.53	-2.74956	0.00164354	0.00582966	Down	gi|702073676|emb|FO906023.1|/3e-16/Leptosphaeria maculans lepidii ibcn84_scaffold00001 complete sequence
CL5695.Contig2_All	379	107	2191.09	4.5087	2.99e-305	1.69e-302	Up	NA
CL3263.Contig3_All	374	15.37	2.67	-2.21982	0.00972826	0.0289591	Down	NA
CL549.Contig1_All	1044	0	5.99	4.07213	0.00302242	0.0101671	Up	gi|702073668|emb|FO906015.1|/1e-15/Leptosphaeria maculans lepidii ibcn84_scaffold00009 complete sequence
CL1379.Contig6_All	4216	378.15	89.72	-1.82835	4.11e-07	2.35e-06	Down	NA
CL3622.Contig7_All	331	7.03	36.57	2.45946	1.3e-06	7.06e-06	Up	gi|317158758|ref|XM_001827182.2|/4e-06/Aspergillus oryzae RIB40 DnaJ domain protein, mRNA
CL2401.Contig3_All	948	113.68	39.75	-1.35252	0.00440329	0.0142999	Down	NA
CL3924.Contig1_All	2009	54.91	109.42	1.15115	0.000119366	0.000509781	Up	gi|628834146|ref|XM_007769187.1|/2e-06/Coniophora puteana RWD-64-598 SS2 DNA polymerase epsilon, subunit B partial mRNA
CL855.Contig3_All	884	12.55	1.07	-2.91936	0.00909137	0.0273072	Down	NA
Unigene11067_All	1923	296.45	20.06	-3.70855	1.38e-47	4.19e-46	Down	gi|170106216|ref|XM_001884285.1|/1e-07/Laccaria bicolor S238N-H82 cytochrome P450 (P450_CYP52-2) partial mRNA
CL4794.Contig2_All	1620	130.61	12.03	-3.17842	2.91e-13	2.64e-12	Down	NA
CL4382.Contig1_All	1099	73.77	160.25	1.26742	4.79e-08	2.99e-07	Up	NA
Unigene28_All	2787	39.45	0	-5.48856	2.95e-05	0.000136633	Down	gi|558632125|gb|KF476532.1|/0.0/Tulasnella sp. CLM417 large subunit ribosomal RNA gene, partial sequence; mitochondrial
CL39.Contig4_All	4611	60.5	1.88	-3.74657	0.00117918	0.00429242	Down	NA
CL1410.Contig12_All	2208	15.16	0	-5.03254	0.000103427	0.000445464	Down	NA
Unigene1423_All	1363	16.02	0.97	-3.16217	0.0043652	0.0141824	Down	NA
CL1031.Contig5_All	4230	12.19	36.16	1.66932	0.00972707	0.0289585	Up	gi|169412016|gb|EU502646.1|/0.0/Pleurotus ostreatus clone POCM-451 SSR marker genomic sequence
Unigene298_All	403	36.07	108.39	1.67667	1.79e-07	1.06e-06	Up	NA
CL2610.Contig2_All	835	679.73	30.41	-4.31199	1.03e-107	9.98e-106	Down	gi|702066572|emb|FO905652.1|/5e-11/Leptosphaeria biglobosa brassicae b35_scaffold00012 complete sequence
Unigene1099_All	1358	75.5	20.26	-1.72698	7.5e-07	4.17e-06	Down	gi|597967104|ref|XM_007359771.1|/3e-07/Dichomitus squalens LYAD-421 SS1 TauD-domain-containing protein (DICSQDRAFT_46390), partial mRNA
CL282.Contig2_All	1399	86.55	18.52	-2.0418	6.46e-07	3.62e-06	Down	NA
CL6201.Contig2_All	1322	26.87	2.49	-2.76058	0.0175764	0.0487464	Down	gi|170104307|ref|XM_001883333.1|/4e-06/Laccaria bicolor S238N-H82 hypothetical protein partial mRNA
Unigene10913_All	1312	119.49	231.88	1.11545	8.62e-09	5.75e-08	Up	gi|588262736|ref|XM_006960450.1|/5e-09/Wallemia sebi CBS 633.66 MRG-domain-containing protein (WALSEDRAFT_61467), mRNA
CL27.Contig1_All	696	16.37	3.34	-2.03164	0.00445337	0.0144449	Down	NA
CL132.Contig3_All	5358	186.07	56.13	-1.50537	6.81e-05	0.000302145	Down	NA
CL296.Contig3_All	3470	979.46	63.66	-3.7698	3.39e-100	2.93e-98	Down	gi|597579524|ref|XM_007292757.1|/2e-07/Marssonina brunnea f. sp. 'multigermtubi' MB_m1 hypothetical protein (MBM_04930), mRNA
CL4226.Contig4_All	472	17.33	3.01	-2.19201	0.0042757	0.0139332	Down	NA
Unigene7957_All	548	0.33	979.46	10.0209	1.09e-30	2.12e-29	Up	gi|597995372|ref|XM_007367048.1|/7e-06/Dichomitus squalens LYAD-421 SS1 hypothetical protein (DICSQDRAFT_32454), partial mRNA
CL6141.Contig2_All	1608	78.76	11.85	-2.56639	1.33e-07	7.96e-07	Down	NA
CL1481.Contig2_All	2236	60.2	160.84	1.55134	1.07e-10	8.23e-10	Up	NA
CL6498.Contig1_All	1188	135.5	768.86	2.63698	7.17e-54	2.57e-52	Up	NA
Unigene1035_All	2147	130.87	49.47	-1.21874	2.88e-05	0.000133731	Down	gi|636612302|ref|XM_008039095.1|/1e-26/Trametes versicolor FP-101664 SS1 riboflavin kinase partial mRNA
CL4830.Contig1_All	3055	257.51	522.35	1.16671	6.65e-07	3.72e-06	Up	NA
CL2542.Contig3_All	3197	41.85	0	-5.30403	9.14e-05	0.000397225	Down	NA
CL2267.Contig2_All	1853	19.75	129.52	2.74415	1.58e-10	1.2e-09	Up	NA
CL867.Contig4_All	1457	33.45	0.97	-4.07438	0.000132773	0.000563356	Down	NA
CL5022.Contig2_All	3335	43.97	98.22	1.32815	0.000113538	0.000486803	Up	gi|675324087|gb|CP009075.1|/3e-06/Verticillium dahliae JR2 chromosome 1, complete sequence
CL1973.Contig1_All	3021	94.94	0	-7.40235	7.56e-11	5.86e-10	Down	gi|61676650|gb|AY857496.1|/3e-06/Paxillus involutus strain ATCC 200175 Gpr1 family protein (gprA) mRNA, complete cds
CL245.Contig4_All	4170	295.69	61.66	-2.00347	0.000160433	0.00067333	Down	NA
CL5909.Contig3_All	697	2.44	20.06	2.94909	0.000213013	0.000876725	Up	NA
Unigene5568_All	1197	0	10.17	4.6903	0.000396242	0.0015607	Up	NA
CL5210.Contig1_All	1415	190.8	14.98	-3.16269	0.000368583	0.00146037	Down	NA
CL3466.Contig1_All	2190	8.68	166.75	4.29701	2.72e-22	3.82e-21	Up	NA
CL2184.Contig2_All	855	0	6.1	3.98188	0.00404767	0.0132593	Up	NA
CL4031.Contig3_All	1999	98.63	16.67	-2.31662	1.05e-08	6.94e-08	Down	NA
CL2744.Contig3_All	3440	342.22	836.95	1.4947	8.48e-10	6.11e-09	Up	gi|628853589|ref|XM_007775958.1|/5e-91/Coniophora puteana RWD-64-598 SS2 transaldolase mRNA
CL4413.Contig5_All	2428	10.14	31.24	1.6835	0.00165745	0.00587403	Up	NA
CL4648.Contig1_All	5007	303.83	6825.33	4.63579	1.82e-85	1.21e-83	Up	NA
CL4005.Contig2_All	2047	260.51	64.49	-1.83913	1.14e-18	1.37e-17	Down	gi|3851523|gb|AF064069.1|/1e-130/Pleurotus eryngii aryl-alcohol oxidase precursor (aao) gene, complete cds
CL1120.Contig2_All	1534	37.73	0	-4.73072	0.000758456	0.0028568	Down	NA
CL4378.Contig1_All	479	0	4.39	3.58828	0.0112061	0.0328525	Up	NA
Unigene5726_All	1199	0	6.48	4.02716	0.00358692	0.0118817	Up	NA
Unigene665_All	4214	591.66	2111.68	1.99372	4.81e-61	2.03e-59	Up	gi|630183333|ref|XM_007847892.1|/4e-15/Moniliophthora roreri MCA 2997 pfkb family partial mRNA
CL2145.Contig5_All	1705	95.11	459.55	2.44265	1.44e-10	1.1e-09	Up	NA
CL1232.Contig4_All	1070	259.84	110.4	-1.1002	1.6e-06	8.59e-06	Down	NA
Unigene8841_All	2521	2864.51	481.77	-2.40389	4.16e-88	2.91e-86	Down	gi|636615298|ref|XM_008040593.1|/1e-35/Trametes versicolor FP-101664 SS1 MFS general substrate transporter partial mRNA
CL4284.Contig8_All	3385	166.25	15.92	-3.20062	9.59e-24	1.42e-22	Down	gi|597977786|ref|XM_007362517.1|/7e-07/Dichomitus squalens LYAD-421 SS1 hypothetical protein (DICSQDRAFT_159813), mRNA
Unigene8726_All	1822	627.11	2092.46	1.90219	9.17e-125	1.09e-122	Up	gi|299747651|ref|XM_002911154.1|/7e-12/Coprinopsis cinerea okayama7#130 t## nuclear segregation protein Bfr1, mRNA
Unigene1049_All	2080	108.07	29.8	-1.69924	6.18e-07	3.47e-06	Down	NA
Unigene8709_All	1764	13.5	185.13	3.91237	6.12e-22	8.47e-21	Up	NA
Unigene2745_All	1061	3.05	192.39	5.86453	1.88e-29	3.52e-28	Up	NA
Unigene3499_All	2056	5.07	23.81	2.28724	0.00118994	0.00432835	Up	NA
CL5389.Contig1_All	481	6.62	0	-3.42748	0.0180394	0.0498799	Down	NA
CL3226.Contig8_All	2348	14.54	0	-5.055	8.42e-05	0.000367762	Down	NA
CL2720.Contig2_All	840	19.73	2.37	-2.61049	0.00445015	0.0144393	Down	NA
CL693.Contig1_All	1398	0	52.2	6.90188	2.08e-09	1.45e-08	Up	NA
CL5044.Contig3_All	1072	35.78	7.78	-1.97578	0.000890439	0.00330897	Down	NA
CL3214.Contig3_All	4273	98.93	15.8	-2.48984	4.87e-06	2.47e-05	Down	gi|630355210|ref|XM_007868715.1|/4e-12/Gloeophyllum trabeum ATCC 11539 actin-like protein Arp6 mRNA
Unigene12124_All	983	12.55	41.15	1.81778	2.35e-05	0.000110241	Up	NA
Unigene6637_All	1036	0	5.85	3.79372	0.00695675	0.0215085	Up	NA
CL176.Contig4_All	5911	1101.27	164.94	-2.54363	5.99e-05	0.000267512	Down	gi|156558206|emb|AJ970312.1|/0.0/Hebeloma cylindrosporum mRNA for elongation factor (ef1 alpha gene)
CL5224.Contig2_All	825	130.32	42.07	-1.44596	0.000147919	0.00062366	Down	NA
Unigene9261_All	2708	205.69	817.09	2.15072	1.06e-49	3.38e-48	Up	gi|299747003|ref|XM_001839336.2|/1e-11/Coprinopsis cinerea okayama7#130 t## mRNA 3'-end-processing protein RNA14, mRNA
CL2793.Contig2_All	1228	2268.22	604.83	-1.76331	3.68e-19	4.52e-18	Down	gi|628827478|ref|XM_007765853.1|/2e-08/Coniophora puteana RWD-64-598 SS2 Ureohydrolase partial mRNA
Unigene4438_All	2208	345.29	1322.55	2.09892	3.91e-68	1.93e-66	Up	gi|597901803|ref|XM_007298139.1|/2e-06/Stereum hirsutum FP-91666 SS1 asparagine-linked glycosylation 9 protein isoform a (STEHIDRAFT_71964), mRNA
Unigene6051_All	238	0	20.16	5.66571	4.88e-06	2.48e-05	Up	NA
Unigene3979_All	2114	1500.14	2732.29	1.02501	3.04e-29	5.65e-28	Up	gi|403065180|gb|JN688664.1|/8e-18/Wolfiporia cocos squalene synthase mRNA, complete cds
Unigene1022_All	1429	85	8.72	-3.06763	1.01e-12	8.84e-12	Down	NA
CL4852.Contig1_All	2506	752.48	58.61	-3.51252	8.68e-67	4.15e-65	Down	NA
CL1622.Contig2_All	531	32.48	0	-6.15481	2.62e-07	1.53e-06	Down	gi|597985804|ref|XM_007364569.1|/7e-06/Dichomitus squalens LYAD-421 SS1 hypothetical protein (DICSQDRAFT_154414), partial mRNA
CL2.Contig1_All	713	389.12	818.48	1.2362	3.15e-22	4.41e-21	Up	gi|568461018|ref|XM_006462722.1|/4e-17/Agaricus bisporus var. bisporus H97 NdufS4 NADH dehydrogenase Fe-S protein subunit (AGABI2DRAFT_193877), mRNA
CL1883.Contig1_All	934	69.11	13.45	-2.15475	0.000324866	0.00129801	Down	gi|597988760|ref|XM_007365326.1|/3e-06/Dichomitus squalens LYAD-421 SS1 hypothetical protein (DICSQDRAFT_105333), mRNA
CL151.Contig1_All	5547	999.34	113.66	-2.98262	6.65e-107	6.41e-105	Down	gi|636617720|ref|XM_008041804.1|/1e-25/Trametes versicolor FP-101664 SS1 general substrate transporter mRNA
CL5023.Contig2_All	724	45.78	8.83	-2.00026	0.0163827	0.0458514	Down	NA
CL5929.Contig2_All	1041	0	4.82	3.4746	0.0152223	0.0429842	Up	gi|303312812|ref|XM_003066372.1|/9e-10/Coccidioides posadasii C735 delta SOWgp Calreticulin family protein, mRNA
Unigene6177_All	1664	240.46	805.93	1.88039	5.18e-33	1.08e-31	Up	gi|636612776|ref|XM_008039332.1|/2e-12/Trametes versicolor FP-101664 SS1 microtubule binding protein partial mRNA
CL4039.Contig11_All	4299	84.52	3.9	-3.43072	0.00246225	0.00843336	Down	gi|628852476|ref|XM_007775661.1|/6e-08/Coniophora puteana RWD-64-598 SS2 WD40 repeat-like protein partial mRNA
CL3869.Contig12_All	3883	122.72	48.86	-1.17683	0.00185759	0.0065212	Down	NA
CL1339.Contig1_All	943	0	18.61	5.62935	5.45e-06	2.75e-05	Up	NA
CL2983.Contig1_All	706	467.34	151.14	-1.446	1.75e-15	1.79e-14	Down	gi|630356850|ref|XM_007869535.1|/1e-35/Gloeophyllum trabeum ATCC 11539 delta 9-fatty acid desaturase protein partial mRNA
CL1096.Contig4_All	3387	133.93	791.79	2.70436	8.61e-28	1.5e-26	Up	NA
CL985.Contig13_All	2947	9.53	0	-4.51753	0.000684163	0.0025956	Down	gi|589104640|ref|XM_006964281.1|/2e-07/Trichoderma reesei QM6a predicted protein (TRIREDRAFT_106116), partial mRNA
CL6723.Contig2_All	1441	83.75	10.03	-2.84077	7.29e-10	5.27e-09	Down	NA
Unigene5357_All	1958	215.32	954.11	2.30557	5.75e-19	7.01e-18	Up	gi|302697094|ref|XM_003038180.1|/1e-07/Schizophyllum commune H4-8 hypothetical protein, mRNA
Unigene1418_All	1377	23.9	3.03	-2.53279	0.00390151	0.0128262	Down	NA
CL2441.Contig3_All	7769	19.82	212.95	3.35607	0.000289672	0.00116707	Up	gi|628845968|ref|XM_007773610.1|/1e-07/Coniophora puteana RWD-64-598 SS2 CBF-domain-containing protein partial mRNA
CL464.Contig1_All	330	0	5.08	3.59386	0.0115446	0.0337036	Up	NA
Unigene8004_All	2756	913.74	338.74	-1.25709	1.37e-13	1.27e-12	Down	NA
CL2883.Contig1_All	641	28.42	4.95	-2.24755	0.000216196	0.000889327	Down	NA
CL4828.Contig1_All	1935	440.3	1466.38	1.89046	2.27e-101	1.97e-99	Up	gi|170094992|ref|XM_001878682.1|/2e-24/Laccaria bicolor S238N-H82 NAD-aldehyde dehydrogenase partial mRNA
CL1911.Contig15_All	5591	15.14	0	-3.84343	0.0076058	0.0233019	Down	NA
Unigene1875_All	3875	1378.3	3744.88	1.61402	3.77e-41	9.8e-40	Up	gi|695555443|ref|XM_009548607.1|/2e-10/Heterobasidion irregulare TC 32-1 ABC transporter mRNA
Unigene3361_All	1765	784.31	64.52	-3.31048	4.24e-14	4.05e-13	Down	NA
CL3189.Contig2_All	2877	105.67	3.92	-4.04774	0.000112054	0.00048072	Down	NA
CL6738.Contig2_All	1751	975.4	33.49	-4.66528	2.41e-81	1.47e-79	Down	gi|597579438|ref|XM_007292714.1|/2e-06/Marssonina brunnea f. sp. 'multigermtubi' MB_m1 putative MFS nicotinic acid transporter Tna1 (MBM_04887), mRNA
CL18.Contig1_All	1359	5.99	57.88	3.29349	2.49e-09	1.73e-08	Up	NA
Unigene9634_All	1025	138.72	51.24	-1.23823	3.54e-05	0.000162415	Down	gi|597984908|ref|XM_007364340.1|/3e-06/Dichomitus squalens LYAD-421 SS1 Aldo/keto reductase (DICSQDRAFT_160801), mRNA
CL5669.Contig1_All	6058	149.14	437.54	1.66445	5.6e-12	4.7e-11	Up	gi|169865113|ref|XM_001839109.1|/3e-20/Coprinopsis cinerea okayama7#130 t## chromosome structural maintenance protein smc5, mRNA
Unigene5076_All	1521	0	12.03	5.0152	0.000102046	0.000439775	Up	NA
CL3986.Contig3_All	1101	11.51	34.36	1.62827	0.00193213	0.00675945	Up	gi|40455694|gb|AY425752.1|/7e-17/Pleurotus eryngii var. ferulae clone FM11 microsatellite sequence
Unigene8126_All	2043	11.9	186.8	4.07798	9.35e-34	1.99e-32	Up	gi|592961806|gb|KC879318.1|/0.0/Pleurotus eryngii var. eryngii pheromone receptor STE3.3.3 mRNA, complete cds
Unigene2931_All	734	266.57	951.47	1.97815	6.52e-27	1.1e-25	Up	gi|636601533|ref|XM_008033722.1|/3e-64/Trametes versicolor FP-101664 SS1 40S ribosomal protein S17 mRNA
CL6429.Contig1_All	467	3.32	25.75	2.70573	0.00191818	0.00671466	Up	NA
CL1492.Contig1_All	1662	209.48	21.36	-2.80757	0.0039451	0.0129579	Down	NA
Unigene5375_All	2236	45.05	155.9	1.93019	1.6e-12	1.39e-11	Up	gi|628832688|ref|XM_007768458.1|/5e-07/Coniophora puteana RWD-64-598 SS2 Aldo keto reductase mRNA
CL6225.Contig1_All	3313	208.24	610.11	1.68298	8.52e-26	1.37e-24	Up	NA
CL4898.Contig2_All	1617	143.96	59.86	-1.09973	0.000630874	0.00240617	Down	NA
CL2138.Contig3_All	2281	118.37	2.72	-5.1002	3.14e-18	3.69e-17	Down	NA
CL2165.Contig5_All	1181	19.26	3.08	-2.28803	0.0120977	0.0350745	Down	NA
CL4077.Contig2_All	2266	46.36	14.37	-1.47973	0.00526001	0.0167601	Down	gi|599354566|ref|XM_007392041.1|/8e-06/Phanerochaete carnosa HHB-10118-sp hypothetical protein (PHACADRAFT_250111), mRNA
Unigene555_All	1516	42.73	15.83	-1.28459	0.00344194	0.0114488	Down	NA
CL474.Contig1_All	1636	68.83	188.68	1.62874	3.81e-08	2.39e-07	Up	NA
CL4945.Contig1_All	3785	10.55	138.05	3.58778	1.94e-08	1.25e-07	Up	NA
CL3004.Contig1_All	1678	1045.03	77.19	-3.58822	1.46e-140	2.13e-138	Down	NA
Unigene8544_All	1692	21.83	2.89	-2.38498	0.00883064	0.0266242	Down	NA
CL4681.Contig1_All	2332	212.76	76.24	-1.31398	8.66e-11	6.69e-10	Down	gi|630186910|ref|XM_007849035.1|/2e-06/Moniliophthora roreri MCA 2997 proteasome component pup2 partial mRNA
Unigene974_All	600	234.79	523.03	1.33063	1.53e-17	1.74e-16	Up	gi|599107062|ref|XM_007383039.1|/5e-07/Punctularia strigosozonata HHB-11173 SS5 sterol-binding protein (PUNSTDRAFT_101770), mRNA
Unigene1914_All	562	46.53	1.68	-4.30991	2.75e-09	1.9e-08	Down	NA
Unigene1380_All	396	83.28	205.35	1.46001	3.28e-10	2.44e-09	Up	NA
CL213.Contig6_All	2928	0	9.51	4.51477	0.000789544	0.00296515	Up	NA
Unigene6623_All	1657	340.8	1010.18	1.71434	9.72e-41	2.5e-39	Up	gi|695542516|ref|XM_009545275.1|/6e-06/Heterobasidion irregulare TC 32-1 hypothetical protein partial mRNA
CL176.Contig17_All	1211	0	3.68	3.40736	0.0169636	0.0472571	Up	gi|530342344|gb|KC109205.1|/1e-40/Psilopezia cf. nummularialis TL-11785 voucher TL-11785 (QCNE, dubl. C) translation elongation factor 1-alpha (EF1a) gene, partial cds
Unigene8496_All	388	13.13	2.36	-2.11987	0.0104997	0.0309763	Down	NA
CL3868.Contig1_All	3833	79.97	647.94	3.09796	2.12e-11	1.7e-10	Up	gi|630203980|ref|XM_007854555.1|/2e-07/Moniliophthora roreri MCA 2997 ser thr protein phosphatase partial mRNA
CL220.Contig15_All	1318	134.17	22.83	-2.36376	3.14e-15	3.17e-14	Down	NA
Unigene3009_All	1279	175.54	452.29	1.52133	7.27e-16	7.64e-15	Up	gi|695538506|ref|XM_009544234.1|/7e-08/Heterobasidion irregulare TC 32-1 hypothetical protein partial mRNA
Unigene7166_All	1013	167.44	559.13	1.9145	3.13e-27	5.35e-26	Up	NA
Unigene1518_All	1747	132.04	2423.76	4.3524	0	0	Up	gi|568458125|ref|XM_006461762.1|/6e-09/Agaricus bisporus var. bisporus H97 aminopeptidase (AGABI2DRAFT_222775), mRNA
CL4124.Contig2_All	1523	158.59	47.24	-1.59701	5.67e-08	3.52e-07	Down	gi|630342030|ref|XM_007862125.1|/5e-06/Gloeophyllum trabeum ATCC 11539 hypothetical protein partial mRNA
CL32.Contig22_All	4780	57.7	13.65	-1.79261	0.00373522	0.0123154	Down	NA
CL5014.Contig1_All	1587	0	28.28	6.09801	4.46e-07	2.54e-06	Up	NA
CL5455.Contig2_All	4536	1345.31	153.99	-2.97997	5.2e-14	4.93e-13	Down	gi|598013494|ref|XM_007337609.1|/4e-06/Auricularia delicata TFB-10046 SS5 PIN domain-like protein (AURDEDRAFT_133172), partial mRNA
CL1466.Contig7_All	1700	0	11.15	3.76145	0.00920774	0.027611	Up	NA
CL4463.Contig5_All	2964	487.27	144.44	-1.56744	1.61e-07	9.58e-07	Down	gi|636621400|ref|XM_008043644.1|/3e-58/Trametes versicolor FP-101664 SS1 alpha-ketoacid dehydrogenase kinase N-terminal domain-containing protein mRNA
Unigene5167_All	776	476.18	85.21	-2.30143	1.28e-32	2.64e-31	Down	NA
CL2770.Contig2_All	1345	6.31	33.69	2.463	1.27e-05	6.14e-05	Up	gi|702066559|emb|FO905639.1|/9e-20/Leptosphaeria biglobosa brassicae b35_scaffold00025 complete sequence
CL6765.Contig2_All	3615	202.29	45.57	-1.85109	0.000440024	0.00172	Down	gi|299756327|ref|XM_001829202.2|/0.0/Coprinopsis cinerea okayama7#130 ### ATP-dependent RNA helicase DHX8, mRNA
CL4506.Contig3_All	2543	2.47	14.74	2.5008	0.00185157	0.00650162	Up	gi|699037166|emb|HG970333.1|/2e-06/Fusarium graminearum chromosome 2, complete genome
Unigene8854_All	1896	519.51	1776.47	1.96187	3.54e-29	6.53e-28	Up	NA
CL6445.Contig2_All	2119	54.26	113.39	1.21578	1.12e-05	5.48e-05	Up	gi|372126688|gb|JN604981.1|/5e-13/Pleurotus eryngii pyrG gene upstream region genomic sequence
Unigene6012_All	1328	427.46	1692.03	2.1486	2.03e-83	1.29e-81	Up	gi|169845590|ref|XM_001829463.1|/4e-25/Coprinopsis cinerea okayama7#130 mitochondrial 54S ribosomal protein RML2, partial mRNA
Unigene6212_All	2264	98.67	312.56	1.84332	7.01e-13	6.23e-12	Up	gi|636615260|ref|XM_008040574.1|/7e-37/Trametes versicolor FP-101664 SS1 DRMBL-domain-containing protein partial mRNA
CL544.Contig1_All	2843	89.4	27.48	-1.59865	0.00827168	0.0250986	Down	gi|598010024|ref|XM_007370862.1|/1e-11/Dichomitus squalens LYAD-421 SS1 MFS general substrate transporter (DICSQDRAFT_141328), mRNA
CL4468.Contig1_All	938	0	6.08	3.93582	0.00469356	0.0151321	Up	NA
CL6326.Contig1_All	324	8.39	0.99	-2.52298	0.0116845	0.0340815	Down	NA
CL3954.Contig1_All	2049	137.59	318.21	1.38693	3.13e-07	1.81e-06	Up	gi|242222703|ref|XM_002477014.1|/8e-12/Postia placenta Mad-698-R smf Mn2+ and Fe2+ transporter-like protein, mRNA
CL2924.Contig2_All	901	1.34	14.49	3.04513	0.00210849	0.00732588	Up	gi|595775985|ref|XM_007266474.1|/8e-07/Fomitiporia mediterranea MF3/22 yippee-domain-containing protein (FOMMEDRAFT_146639), mRNA
Unigene8035_All	6672	164.59	697.53	2.13936	4.25e-09	2.9e-08	Up	gi|597971564|ref|XM_007360917.1|/1e-16/Dichomitus squalens LYAD-421 SS1 Sec7-domain-containing protein (DICSQDRAFT_48498), partial mRNA
CL558.Contig2_All	3264	205.94	10.82	-3.63032	1.75e-05	8.35e-05	Down	NA
CL6892.Contig1_All	2243	1295.17	136.37	-3.05925	3.52e-84	2.27e-82	Down	gi|630187976|ref|XM_007849380.1|/2e-06/Moniliophthora roreri MCA 2997 lipase class 3 partial mRNA
CL6413.Contig2_All	3145	1646.06	277.33	-2.40157	4.97e-96	4.05e-94	Down	gi|337271835|gb|HQ699071.1|/0.0/Pleurotus eryngii var. tuoliensis trehalose-6-phosphate synthase (TPS) mRNA, partial cds
CL287.Contig13_All	4665	11.01	0	-3.46005	0.0174549	0.0484323	Down	gi|630344410|ref|XM_007863315.1|/3e-10/Gloeophyllum trabeum ATCC 11539 hypothetical protein partial mRNA
CL5943.Contig1_All	1402	2577.94	124.99	-3.87862	4.23e-07	2.41e-06	Down	gi|16943770|emb|AJ417657.1|/0.0/Pleurotus ostreatus partial pap1 gene for putative phosphatidic acid
CL2992.Contig2_All	2524	1039.09	28.33	-4.16179	0.000305617	0.0012266	Down	gi|630180594|ref|XM_007847014.1|/9e-06/Moniliophthora roreri MCA 2997 cytochrome p450 partial mRNA
CL7008.Contig3_All	1545	97.5	1505.97	4.10463	2.78e-63	1.23e-61	Up	NA
CL3650.Contig1_All	1029	4.29	15.13	1.84799	0.0131731	0.0378711	Up	NA
CL1529.Contig1_All	3201	2719.29	7678.53	1.65861	4.37e-92	3.25e-90	Up	NA
CL1408.Contig9_All	2806	19.21	1.25	-2.90062	0.0119275	0.0346459	Down	gi|599113650|ref|XM_007385215.1|/3e-09/Punctularia strigosozonata HHB-11173 SS5 hypothetical protein (PUNSTDRAFT_71621), partial mRNA
CL3957.Contig1_All	4071	144.65	403.45	1.61639	1.94e-18	2.31e-17	Up	NA
CL4133.Contig1_All	602	24.39	86.23	1.98075	1.83e-08	1.19e-07	Up	NA
CL5261.Contig3_All	1802	43.77	124.68	1.6731	1.77e-08	1.15e-07	Up	gi|9972127|gb|AF293428.1|AF293428/4e-07/Pleurotus ostreatus mating type factor B1 specific marker POB1
Unigene1855_All	487	1.8	11.12	2.43792	0.0133802	0.0384139	Up	NA
Unigene1784_All	2336	267.19	518.57	1.10713	1.04e-18	1.25e-17	Up	NA
CL115.Contig4_All	2084	13.48	0.36	-4.02401	0.000489156	0.00189942	Down	NA
CL4600.Contig1_All	2078	92.19	8.77	-3.14601	3.94e-11	3.11e-10	Down	NA
CL1290.Contig2_All	1805	32.62	5.84	-2.16546	0.0156966	0.0441623	Down	NA
CL1873.Contig12_All	2287	44.35	185.07	2.20011	4.71e-13	4.23e-12	Up	NA
CL3543.Contig1_All	3265	109.31	35.6	-1.37844	0.0029506	0.00995172	Down	gi|636621296|ref|XM_008043592.1|/1e-08/Trametes versicolor FP-101664 SS1 winged helix DNA-binding domain-containing protein mRNA
Unigene1991_All	2726	143.04	32.73	-1.9651	1.28e-08	8.39e-08	Down	NA
CL3200.Contig3_All	4184	12.61	0	-3.63954	0.0119575	0.0347158	Down	gi|597993518|ref|XM_007366576.1|/2e-14/Dichomitus squalens LYAD-421 SS1 WD40 repeat-like protein (DICSQDRAFT_87648), mRNA
CL5586.Contig2_All	6347	251.65	596.82	1.33901	1.7e-06	9.07e-06	Up	gi|628829134|ref|XM_007766681.1|/4e-19/Coniophora puteana RWD-64-598 SS2 D-lactate dehydrogenase cytochrome oxidoreductase mRNA
Unigene2715_All	1035	1226.62	166.12	-2.70264	8.9e-34	1.89e-32	Down	NA
CL2584.Contig2_All	914	0	50.15	6.76223	1.04e-08	6.92e-08	Up	NA
CL4937.Contig2_All	1978	18.13	80.4	2.30375	3.82e-09	2.62e-08	Up	NA
CL4167.Contig1_All	351	31.72	1.64	-3.80014	7.46e-07	4.15e-06	Down	NA
CL2927.Contig16_All	4761	29.57	0	-5.75807	4.04e-06	2.07e-05	Down	gi|315190038|gb|HQ606464.1|/8e-20/Pleurotus ostreatus strain 739 lectin mRNA, complete cds
Unigene8021_All	1520	0	28.12	6.15357	2.81e-07	1.63e-06	Up	NA
CL5052.Contig1_All	3702	0	107.59	7.88485	4.81e-13	4.32e-12	Up	gi|597989154|ref|XM_007365429.1|/3e-06/Dichomitus squalens LYAD-421 SS1 chondroitin AC/alginate lyase (DICSQDRAFT_85888), mRNA
CL4016.Contig2_All	1330	23.17	1.78	-3.10396	0.00399994	0.0131219	Down	NA
Unigene9307_All	987	804.53	2888.6	2.0101	6.51e-95	5.2e-93	Up	NA
Unigene4447_All	2099	501.97	954.12	1.1127	6.27e-10	4.56e-09	Up	gi|597987822|ref|XM_007365086.1|/6e-34/Dichomitus squalens LYAD-421 SS1 glycosyltransferase family 15 protein (DICSQDRAFT_85385), mRNA
CL979.Contig2_All	1401	67.89	11.21	-2.38783	1.6e-07	9.51e-07	Down	gi|681094748|emb|FO904937.1|/2e-11/Podospora anserina genomic DNA, chromosome 2
CL29.Contig2_All	1927	35	0	-6.25695	1.46e-07	8.72e-07	Down	NA
Unigene9988_All	5205	352.97	2156.37	2.7667	9.12e-130	1.18e-127	Up	gi|695584714|ref|XM_009555148.1|/1e-06/Heterobasidion irregulare TC 32-1 hypothetical protein partial mRNA
CL3513.Contig1_All	1436	84.41	1.62	-4.84441	5.53e-07	3.12e-06	Down	NA
CL1278.Contig5_All	3092	0	10.74	4.70925	0.000419117	0.00164418	Up	NA
CL6041.Contig1_All	3190	314.52	82.61	-1.76056	3.36e-09	2.31e-08	Down	gi|630181666|ref|XM_007847359.1|/9e-31/Moniliophthora roreri MCA 2997 mitochondrion organization and biogenesis-related protein partial mRNA
CL399.Contig1_All	1981	1941.89	58.31	-4.79749	5.39e-37	1.25e-35	Down	gi|599092231|ref|XM_007378192.1|/1e-28/Punctularia strigosozonata HHB-11173 SS5 Pkinase-domain-containing protein (PUNSTDRAFT_123419), partial mRNA
Unigene1714_All	2436	260.64	74.6	-1.66774	4.29e-13	3.86e-12	Down	NA
CL5906.Contig1_All	2400	45.77	2.99	-3.51744	1.63e-06	8.72e-06	Down	gi|599107465|ref|XM_007383173.1|/1e-20/Punctularia strigosozonata HHB-11173 SS5 MFS general substrate transporter (PUNSTDRAFT_86476), mRNA
CL3707.Contig1_All	5136	262.97	68.47	-1.74266	7.08e-06	3.53e-05	Down	gi|302685152|ref|XM_003032211.1|/8e-11/Schizophyllum commune H4-8 phytochrome-like protein, mRNA
Unigene2007_All	1117	522.09	2651.61	2.47858	1.28e-69	6.48e-68	Up	gi|299745324|ref|XM_001831589.2|/1e-135/Coprinopsis cinerea okayama7#130 40S ribosomal protein S4, partial mRNA
CL5548.Contig1_All	3362	171.21	65.13	-1.22022	1.79e-07	1.06e-06	Down	NA
Unigene357_All	6093	702.98	1337.46	1.09164	3.83e-33	8.03e-32	Up	gi|628830976|ref|XM_007767602.1|/4e-13/Coniophora puteana RWD-64-598 SS2 transcription factor iws1 mRNA
Unigene2501_All	4023	75.11	12.04	-2.45385	6.05e-10	4.41e-09	Down	NA
CL3348.Contig7_All	2879	109.67	37.46	-1.37431	1.38e-07	8.29e-07	Down	NA
Unigene10742_All	751	43.11	4	-3.13278	3.84e-07	2.2e-06	Down	NA
CL3087.Contig2_All	2624	153.36	28.68	-2.19106	1.98e-09	1.38e-08	Down	gi|630178150|ref|XM_007846219.1|/2e-06/Moniliophthora roreri MCA 2997 rrna processing protein enp2 partial mRNA
Unigene9954_All	637	603.18	1749.11	1.70509	6.47e-31	1.26e-29	Up	gi|628824950|ref|XM_007764589.1|/2e-09/Coniophora puteana RWD-64-598 SS2 acyl carrier protein partial mRNA
Unigene8273_All	4002	205.47	2547.08	3.7302	3.64e-58	1.45e-56	Up	gi|302684746|ref|XM_003032008.1|/2e-20/Schizophyllum commune H4-8 alkaline phosphatase, mRNA
CL635.Contig6_All	3003	258.05	3.52	-5.72991	1.19e-26	1.99e-25	Down	NA
Unigene6828_All	1329	9.29	0	-4.02375	0.00425572	0.0138743	Down	NA
CL1960.Contig3_All	2926	241.17	106.69	-1.00764	0.000460439	0.00179479	Down	gi|628835538|ref|XM_007769883.1|/6e-07/Coniophora puteana RWD-64-598 SS2 hypothetical protein mRNA
CL3170.Contig4_All	1013	0	4.33	3.68098	0.00870679	0.0262751	Up	NA
CL3002.Contig2_All	9064	303	50.77	-2.29387	2.87e-05	0.000133389	Down	NA
Unigene3375_All	703	124.56	1235.34	3.48257	6.58e-78	3.87e-76	Up	gi|597984738|ref|XM_007364297.1|/7e-22/Dichomitus squalens LYAD-421 SS1 ClpS-like protein (DICSQDRAFT_103479), mRNA
CL4211.Contig4_All	3614	13.76	107.09	2.84227	0.00368287	0.0121701	Up	NA
Unigene5427_All	330	16.97	1.34	-3.15143	0.000637406	0.00242982	Down	NA
CL4249.Contig2_All	912	18.04	0	-5.19273	5.95e-05	0.000265575	Down	gi|170092069|ref|XM_001877222.1|/1e-08/Laccaria bicolor S238N-H82 hypothetical protein partial mRNA
CL395.Contig5_All	8892	0	21.29	4.21988	0.00314521	0.0105403	Up	NA
CL773.Contig2_All	2252	112.12	20.24	-2.33081	2.87e-05	0.000133389	Down	NA
Unigene2433_All	2390	144.53	375.89	1.51553	9.46e-20	1.2e-18	Up	NA
CL6388.Contig1_All	1345	0	9.11	4.59047	0.000554681	0.00213636	Up	NA
CL6631.Contig1_All	1251	1109.99	186.89	-2.38893	4.26e-42	1.13e-40	Down	gi|636615606|ref|XM_008040747.1|/3e-13/Trametes versicolor FP-101664 SS1 hypothetical protein mRNA
Unigene4248_All	336	1.39	61.3	5.13649	8.75e-11	6.76e-10	Up	NA
CL598.Contig2_All	4390	108	238.35	1.27998	3.91e-06	2.01e-05	Up	NA
CL1223.Contig7_All	7327	41.43	0	-4.7301	0.000735782	0.00277673	Down	gi|242213144|ref|XM_002472357.1|/6e-06/Postia placenta Mad-698-R predicted protein, mRNA
CL6953.Contig3_All	2655	500.44	1778.56	2.00607	1.37e-49	4.37e-48	Up	gi|695574636|ref|XM_009553586.1|/1e-07/Heterobasidion irregulare TC 32-1 hypothetical protein mRNA
CL924.Contig4_All	1591	0	10.76	3.55598	0.0143936	0.0409354	Up	NA
Unigene7992_All	1327	0	9.87	4.60469	0.000557374	0.00214561	Up	NA
CL5869.Contig1_All	2531	19.27	67.49	1.8112	0.00755864	0.0231671	Up	gi|630207065|ref|XM_007855564.1|/3e-18/Moniliophthora roreri MCA 2997 anaphase-promoting complex subunit 2 partial mRNA
CL5044.Contig1_All	1121	5.18	18.02	1.78346	0.0139661	0.0398623	Up	NA
Unigene9628_All	2756	334.81	700.15	1.22252	9.47e-16	9.87e-15	Up	NA
Unigene10841_All	2594	617.6	238.5	-1.22366	2.92e-16	3.13e-15	Down	gi|297374562|emb|FN822775.1|/0.0/Pleurotus ostreatus partial spe-Sdh gene for spermidine synthase-saccharopine dehydrogenase
CL470.Contig11_All	2375	17.61	0	-3.96011	0.00577403	0.0182101	Down	NA
CL4241.Contig1_All	839	96.35	1.62	-5.13544	7.57e-10	5.47e-09	Down	NA
Unigene10743_All	980	14.47	0.71	-3.56598	0.000922022	0.00341726	Down	NA
CL607.Contig17_All	1134	135.06	16.34	-2.65517	0.00042261	0.00165701	Down	NA
CL1625.Contig1_All	2423	7.42	23.29	1.74509	0.0026116	0.00889718	Up	NA
CL3283.Contig2_All	3893	208.44	411.73	1.13502	4.35e-11	3.44e-10	Up	NA
CL139.Contig3_All	1951	16.52	0	-5.04756	0.000121338	0.000517601	Down	NA
CL1758.Contig7_All	4461	115.27	30.22	-1.69465	1.9e-06	1.01e-05	Down	NA
Unigene9327_All	3060	4472.36	1884.41	-1.09743	5.62e-41	1.45e-39	Down	NA
Unigene2708_All	2310	105.3	37.24	-1.35236	7.04e-06	3.51e-05	Down	NA
CL5227.Contig1_All	876	8.44	72.62	3.12639	3.21e-09	2.21e-08	Up	gi|599364951|ref|XM_007393973.1|/5e-08/Phanerochaete carnosa HHB-10118-sp hypothetical protein (PHACADRAFT_117860), partial mRNA
CL5931.Contig2_All	1743	15.94	38.47	1.41562	0.00305523	0.0102634	Up	NA
CL1803.Contig5_All	984	19.79	3.41	-2.18181	0.0135332	0.0387741	Down	NA
Unigene8266_All	2023	1.04	28.79	4.39559	1.27e-06	6.87e-06	Up	NA
CL3859.Contig1_All	1042	46.35	159.39	1.91065	8.44e-08	5.15e-07	Up	NA
CL2747.Contig3_All	746	41.24	4.82	-2.75551	0.00190697	0.00668132	Down	NA
CL1300.Contig1_All	5219	117.28	48.39	-1.15688	0.000864597	0.00322231	Down	NA
CL1671.Contig2_All	5967	44.46	141.52	1.62988	0.00674152	0.0209267	Up	gi|630345828|ref|XM_007864024.1|/1e-06/Gloeophyllum trabeum ATCC 11539 hypothetical protein partial mRNA
CL2505.Contig3_All	2547	16.07	0	-4.99245	0.000141535	0.000598287	Down	gi|630360270|ref|XM_007871219.1|/4e-08/Gloeophyllum trabeum ATCC 11539 acetyl-CoA synthetase-like protein mRNA
CL163.Contig8_All	4578	102.6	10.91	-3.00161	2.06e-08	1.33e-07	Down	gi|599115762|ref|XM_007385900.1|/1e-18/Punctularia strigosozonata HHB-11173 SS5 terpenoid cyclases/Protein prenyltransferase (PUNSTDRAFT_121677), partial mRNA
CL4207.Contig1_All	254	13.16	0.94	-2.77983	0.0169326	0.0471926	Down	NA
CL5037.Contig4_All	1993	36.77	216.07	2.73628	1.55e-18	1.85e-17	Up	gi|630348638|ref|XM_007865429.1|/1e-07/Gloeophyllum trabeum ATCC 11539 TPR-like protein mRNA
CL2727.Contig7_All	2855	51.25	0	-4.02007	0.00555103	0.0175539	Down	gi|597998704|ref|XM_007367904.1|/5e-20/Dichomitus squalens LYAD-421 SS1 kinase-like protein (DICSQDRAFT_109023), mRNA
CL2987.Contig18_All	2566	0	12.11	3.46025	0.0179954	0.0497677	Up	NA
Unigene9874_All	2464	346.5	1384.55	2.16877	7.46e-66	3.51e-64	Up	gi|598010232|ref|XM_007336759.1|/2e-06/Auricularia delicata TFB-10046 SS5 inositol/phosphatidylinositol phosphatase (AURDEDRAFT_155775), partial mRNA
Unigene6018_All	902	32.91	3.5	-2.71989	0.0011199	0.00409384	Down	gi|630353906|ref|XM_007868063.1|/5e-14/Gloeophyllum trabeum ATCC 11539 acyl-CoA N-acyltransferase mRNA
CL635.Contig3_All	3346	148.37	0	-8.02923	2.81e-13	2.56e-12	Down	NA
CL52.Contig8_All	3490	0	52.07	5.14671	0.000206799	0.00085258	Up	NA
CL37.Contig4_All	3904	59.96	9.56	-2.44406	2.42e-06	1.27e-05	Down	gi|169412014|gb|EU502644.1|/1e-42/Pleurotus ostreatus clone POCM-444T7 SSR marker genomic sequence
CL3193.Contig5_All	3166	139.54	30.38	-2.04313	4.42e-09	3.02e-08	Down	NA
CL6932.Contig1_All	3870	34.6	83	1.40611	2.1e-05	9.92e-05	Up	NA
CL704.Contig9_All	2751	58.17	0	-5.07747	0.000253171	0.00102889	Down	gi|630351730|ref|XM_007866975.1|/2e-06/Gloeophyllum trabeum ATCC 11539 UAA transporter partial mRNA
Unigene10373_All	782	128.45	22.96	-2.31209	2.82e-13	2.56e-12	Down	gi|597921613|ref|XM_007315089.1|/2e-07/Serpula lacrymans var. lacrymans S7.9 hypothetical protein (SERLADRAFT_434837), partial mRNA
CL3756.Contig2_All	1352	28.54	186.43	2.85179	3e-16	3.21e-15	Up	NA
CL1854.Contig3_All	1137	80.59	20.08	-1.82051	2.35e-07	1.38e-06	Down	gi|630358660|ref|XM_007870414.1|/6e-11/Gloeophyllum trabeum ATCC 11539 LamB/YcsF mRNA
CL6406.Contig3_All	922	81.83	0	-7.36796	3.86e-11	3.05e-10	Down	gi|321251244|ref|XM_003191951.1|/5e-08/Cryptococcus gattii WM276 heterotrimeric G protein alpha subunit B, partial mRNA
Unigene6188_All	1510	179.65	580.5	1.85426	7.17e-32	1.43e-30	Up	gi|568458971|ref|XM_006462043.1|/5e-34/Agaricus bisporus var. bisporus H97 pyruvate carboxylase (AGABI2DRAFT_193409), mRNA
CL1236.Contig1_All	935	221.99	99.52	-1.00261	3.06e-06	1.59e-05	Down	gi|595773119|ref|XM_007265041.1|/2e-10/Fomitiporia mediterranea MF3/22 cytochrome P450 monooxygenase pc-1 (FOMMEDRAFT_18906), mRNA
CL4730.Contig3_All	1580	1288.69	128.12	-3.17841	1.84e-126	2.25e-124	Down	gi|599382652|ref|XM_007397312.1|/6e-12/Phanerochaete carnosa HHB-10118-sp hypothetical protein (PHACADRAFT_210477), partial mRNA
Unigene497_All	3856	270.52	2111.63	3.12864	3.16e-85	2.08e-83	Up	NA
CL2037.Contig2_All	1527	290.54	127.79	-1.03619	1.06e-08	7.02e-08	Down	NA
Unigene1910_All	863	64.79	5.07	-3.44711	2.31e-09	1.6e-08	Down	NA
CL3223.Contig1_All	2753	367.75	790.98	1.26309	5.29e-19	6.46e-18	Up	gi|599116102|ref|XM_007386013.1|/4e-14/Punctularia strigosozonata HHB-11173 SS5 concanavalin A-like lectin/glucanase (PUNSTDRAFT_54009), mRNA
Unigene1110_All	982	0	4.69	3.76318	0.0070663	0.0218036	Up	NA
CL4047.Contig1_All	1927	3210.57	771.75	-1.90104	1.77e-163	3.26e-161	Down	NA
Unigene8609_All	737	148.54	4.34	-4.79926	6.93e-21	9.19e-20	Down	NA
CL2387.Contig3_All	1876	75.45	3.73	-3.97569	1.5e-10	1.14e-09	Down	NA
CL3685.Contig9_All	2944	0	32.76	4.40356	0.00196978	0.006883	Up	NA
CL1667.Contig1_All	1199	22.04	2.94	-2.40242	0.00714163	0.0220106	Down	NA
Unigene12400_All	3098	677.74	3103.76	2.34298	3.6e-145	5.63e-143	Up	NA
CL2871.Contig1_All	3845	285.41	541.35	1.07744	1.13e-18	1.36e-17	Up	gi|628840294|ref|XM_007771835.1|/5e-08/Coniophora puteana RWD-64-598 SS2 hypothetical protein partial mRNA
Unigene1639_All	634	19.69	1.99	-2.90613	0.000161939	0.000679359	Down	NA
CL3176.Contig1_All	5210	119.27	636.51	2.62289	4.99e-06	2.53e-05	Up	gi|628829226|ref|XM_007766727.1|/8e-17/Coniophora puteana RWD-64-598 SS2 Metalloprotease mRNA
CL1762.Contig1_All	3891	254.27	899.24	2.00502	2.14e-25	3.39e-24	Up	gi|628829232|ref|XM_007766730.1|/9e-10/Coniophora puteana RWD-64-598 SS2 initiation factor 2 partial mRNA
Unigene6410_All	2992	47.11	6.9	-2.47034	0.000155722	0.000654772	Down	NA
Unigene8578_All	812	76.29	2.94	-4.33875	3.1e-14	2.98e-13	Down	NA
CL1903.Contig1_All	4373	162.93	344.47	1.20176	2.01e-08	1.3e-07	Up	gi|299751997|ref|XM_002911661.1|/4e-09/Coprinopsis cinerea okayama7#130 SeqLit hypothetical protein, mRNA
Unigene117_All	344	39.09	2.02	-3.84131	8.98e-08	5.46e-07	Down	NA
CL1184.Contig5_All	4762	3	39.08	3.39513	0.000110489	0.000474701	Up	NA
CL567.Contig2_All	917	863.83	89	-3.13844	1.54e-59	6.3e-58	Down	NA
CL3032.Contig2_All	3499	1068.1	436.11	-1.13303	5.22e-37	1.21e-35	Down	NA
CL562.Contig4_All	4000	321.78	5.71	-5.475	2.05e-24	3.14e-23	Down	NA
Unigene5587_All	395	13.03	0.31	-3.94126	0.000716372	0.00270889	Down	NA
CL3826.Contig2_All	1888	7.81	0	-4.02335	0.00388246	0.01277	Down	gi|630356074|ref|XM_007869147.1|/4e-10/Gloeophyllum trabeum ATCC 11539 DUF1479-domain-containing protein partial mRNA
CL2739.Contig2_All	475	0	14.35	5.2747	3.13e-05	0.000144671	Up	NA
CL6750.Contig2_All	1558	178.99	1402.37	3.13123	5.76e-57	2.23e-55	Up	NA
CL3656.Contig1_All	2202	4.86	33.19	2.76342	0.000158659	0.000666364	Up	NA
Unigene7378_All	1033	258.12	1706.8	2.8931	2.73e-103	2.45e-101	Up	NA
CL2496.Contig10_All	3209	0	6.5	4.14703	0.00252851	0.0086482	Up	NA
CL985.Contig7_All	2974	99.92	0	-7.62637	4.12e-12	3.48e-11	Down	gi|589104640|ref|XM_006964281.1|/2e-07/Trichoderma reesei QM6a predicted protein (TRIREDRAFT_106116), partial mRNA
CL2485.Contig3_All	2426	103.9	0.31	-6.87567	5.06e-13	4.54e-12	Down	gi|597990336|ref|XM_007331985.1|/6e-13/Agaricus bisporus var. burnettii JB137-S8 hypothetical protein (AGABI1DRAFT_115314), mRNA
CL5701.Contig4_All	1682	7.85	0	-4.18392	0.00214105	0.00742057	Down	gi|628132472|gb|CP004442.1|/2e-18/Saccharomyces cerevisiae YJM993 chromosome I genomic sequence
CL6344.Contig1_All	1353	223.29	807.53	2.01351	7.15e-45	2.03e-43	Up	gi|169847342|ref|XM_001830331.1|/2e-11/Coprinopsis cinerea okayama7#130 SeqLit ketoreductase, mRNA
CL170.Contig6_All	2545	88.03	0	-7.37584	4.71e-11	3.71e-10	Down	gi|224419329|emb|FM202436.1|/6e-19/Pleurotus sp. 'Florida' partial HET gene, strain PC15
CL3452.Contig5_All	2666	62.68	10.95	-2.23809	0.000134512	0.00057016	Down	gi|630215157|ref|XM_007858192.1|/2e-13/Moniliophthora roreri MCA 2997 u3 small nucleolar rna-associated protein 6 partial mRNA
CL1298.Contig24_All	1445	7.17	0	-4.06643	0.00320804	0.0107338	Down	NA
CL5524.Contig2_All	6462	187.56	509.47	1.63055	3.48e-14	3.34e-13	Up	gi|170084086|ref|XM_001873232.1|/6e-09/Laccaria bicolor S238N-H82 chromatin remodeling complex protein (NFE16201) partial mRNA
CL3451.Contig1_All	1771	173.09	12.12	-3.60796	4.31e-24	6.51e-23	Down	gi|599099454|ref|XM_007380540.1|/4e-10/Punctularia strigosozonata HHB-11173 SS5 S-adenosyl-L-methionine-dependent methyltransferase (PUNSTDRAFT_111375), partial mRNA
CL2912.Contig3_All	5178	3549.87	216	-3.84942	5.86e-133	7.79e-131	Down	gi|702073670|emb|FO906017.1|/5e-06/Leptosphaeria maculans lepidii ibcn84_scaffold00007 complete sequence
CL5151.Contig3_All	265	18.86	0	-5.39819	2.01e-05	9.5e-05	Down	gi|564733384|gb|KF682412.1|/3e-09/Ganoderma lucidum cyclophilin (CYP5) mRNA, complete cds
CL3866.Contig4_All	2493	745.97	209.64	-1.68546	2.51e-35	5.58e-34	Down	gi|299755953|ref|XM_001828947.2|/6e-10/Coprinopsis cinerea okayama7#130 ### dienelactone hydrolase, mRNA
CL711.Contig2_All	1362	14.61	38.7	1.56237	0.0017652	0.00622214	Up	gi|597904321|ref|XM_007299398.1|/1e-06/Stereum hirsutum FP-91666 SS1 ARM repeat-containing protein (STEHIDRAFT_73130), mRNA
CL5638.Contig1_All	331	130.21	12.92	-3.12186	7.66e-20	9.74e-19	Down	NA
Unigene9377_All	903	11.48	0	-4.79399	0.000244838	0.000998483	Down	NA
CL5568.Contig2_All	1921	167.92	22.23	-2.75837	2.36e-19	2.94e-18	Down	NA
Unigene11975_All	2768	22.98	404.95	4.28695	6.12e-63	2.69e-61	Up	NA
CL5026.Contig1_All	1465	1208.94	486.31	-1.13681	1.41e-05	6.82e-05	Down	NA
CL6252.Contig2_All	3456	787.48	3747.95	2.37796	5.28e-37	1.22e-35	Up	gi|628835418|ref|XM_007769823.1|/3e-06/Coniophora puteana RWD-64-598 SS2 Zn-dependent exopeptidase partial mRNA
Unigene3360_All	766	246.16	702.4	1.6908	4.35e-23	6.32e-22	Up	gi|343426319|emb|FQ311439.1|/1e-20/Sporisorium reilianum SRZ2 chromosome 18 complete DNA sequence
Unigene2393_All	2249	63.85	451.54	2.97414	1.05e-60	4.42e-59	Up	gi|597915648|ref|XM_007312107.1|/5e-10/Serpula lacrymans var. lacrymans S7.9 hypothetical protein (SERLADRAFT_431789), partial mRNA
Unigene7834_All	1138	143.47	291.27	1.18777	2.39e-05	0.000112199	Up	NA
Unigene8816_All	1478	0	18.66	5.46799	1.49e-05	7.18e-05	Up	NA
CL4767.Contig4_All	1819	953.86	1958.95	1.19603	1.39e-25	2.23e-24	Up	gi|78192165|gb|DQ234990.1|/0.0/Pleurotus eryngii laccase precursor (pel4) mRNA, complete cds
CL1260.Contig2_All	1598	131.16	280.17	1.20859	2.23e-06	1.18e-05	Up	gi|356871508|emb|FO082055.1|/5e-06/Pichia sorbitophila strain CBS 7064 chromosome E complete sequence
CL5738.Contig6_All	3141	51.99	0	-6.70013	9.44e-09	6.27e-08	Down	NA
Unigene1449_All	594	0	12.86	5.00233	0.000116749	0.000499257	Up	NA
CL6225.Contig2_All	3249	179.61	727.16	2.19982	2.93e-21	3.95e-20	Up	NA
CL3168.Contig3_All	1780	287.77	0	-8.93781	6.04e-18	7e-17	Down	gi|595769265|ref|XM_007263114.1|/1e-07/Fomitiporia mediterranea MF3/22 Clavaminate synthase-like protein (FOMMEDRAFT_17368), mRNA
Unigene4033_All	299	16.72	2.61	-2.28109	0.00628997	0.01966	Down	NA
Unigene7530_All	676	0	4.35	3.65938	0.00924812	0.0277038	Up	NA
CL3263.Contig10_All	1942	40.9	0	-6.45914	3.99e-08	2.5e-07	Down	gi|630354808|ref|XM_007868514.1|/1e-07/Gloeophyllum trabeum ATCC 11539 NAD P-binding protein mRNA
CL5406.Contig2_All	4707	90.47	349.31	2.082	0.000926515	0.00343348	Up	NA
CL4009.Contig2_All	2257	32.91	1200.95	5.30087	6.45e-117	6.95e-115	Up	NA
CL5706.Contig2_All	1505	14.06	1.96	-2.4033	0.00456967	0.0147798	Down	NA
CL4329.Contig3_All	5821	175.62	39.62	-1.7829	0.00319958	0.0107067	Down	gi|597918454|ref|XM_007313510.1|/1e-09/Serpula lacrymans var. lacrymans S7.9 hypothetical protein (SERLADRAFT_412876), partial mRNA
Unigene439_All	743	18.17	1.43	-2.99388	0.0070067	0.0216424	Down	NA
CL498.Contig5_All	3945	19.12	0.71	-3.82271	0.000445108	0.00173872	Down	NA
CL1472.Contig1_All	2572	60.29	24.62	-1.13972	0.00374425	0.012341	Down	NA
CL456.Contig26_All	3495	2.03	21.3	2.79455	0.0150287	0.0424826	Up	NA
Unigene12345_All	460	0	4.7	3.74136	0.00752879	0.0230828	Up	NA
Unigene10960_All	1179	464.66	1666.17	2.01473	2.9e-29	5.39e-28	Up	NA
Unigene6125_All	1185	0	5.7	4.01024	0.00358696	0.0118817	Up	NA
CL1077.Contig1_All	1105	77.58	200.31	1.48961	4.8e-08	2.99e-07	Up	gi|630191333|ref|XM_007850453.1|/4e-06/Moniliophthora roreri MCA 2997 thermoresistant gluconokinase partial mRNA
CL3165.Contig4_All	1164	17.21	50.42	1.68387	9.74e-06	4.79e-05	Up	NA
Unigene11382_All	498	0	26.89	6.03805	6.31e-07	3.54e-06	Up	NA
CL3038.Contig3_All	3218	21.12	44.63	1.22259	0.00998917	0.0296577	Up	NA
CL6244.Contig1_All	1219	42.04	142.56	1.93304	1.49e-10	1.14e-09	Up	NA
Unigene11018_All	365	210	435.5	1.20434	4.11e-10	3.04e-09	Up	gi|628834548|ref|XM_007769388.1|/1e-25/Coniophora puteana RWD-64-598 SS2 histidine biosynthesis trifunctional-protein mRNA
Unigene8084_All	4189	154.57	17.17	-2.77589	0.00277736	0.00940846	Down	gi|343444839|gb|JF350389.1|/3e-28/Uncultured fungus clone NTS061230h9 cellobiohydrolase I (cbhI) gene, partial cds
CL775.Contig4_All	2937	37.62	8.95	-1.83686	0.0149641	0.0423204	Down	NA
CL3299.Contig1_All	1272	0	11.19	4.64939	0.000523755	0.00202414	Up	NA
Unigene5579_All	947	68.54	23.62	-1.37208	0.000207577	0.000855427	Down	NA
Unigene4575_All	2336	158.01	394.62	1.46576	1.4e-14	1.37e-13	Up	gi|630344260|ref|XM_007863240.1|/3e-08/Gloeophyllum trabeum ATCC 11539 hypothetical protein partial mRNA
CL377.Contig1_All	3340	132.29	36.7	-1.66948	0.000150585	0.000634354	Down	NA
Unigene6758_All	1592	297.78	93.28	-1.50683	6.76e-17	7.49e-16	Down	NA
CL5310.Contig2_All	1171	27.93	68.6	1.41337	0.000266284	0.00107816	Up	NA
CL3206.Contig1_All	1533	269.35	599.66	1.28313	2.59e-08	1.66e-07	Up	gi|630355668|ref|XM_007868944.1|/5e-06/Gloeophyllum trabeum ATCC 11539 phosphoglycerate mutase-like protein mRNA
CL1183.Contig2_All	1324	895.99	21.42	-5.21243	1.12e-127	1.4e-125	Down	NA
CL204.Contig3_All	2352	122.29	3441.35	4.89195	1.49e-74	8.23e-73	Up	gi|630190916|ref|XM_007850324.1|/3e-27/Moniliophthora roreri MCA 2997 ser thr protein phosphatase family protein partial mRNA
CL1110.Contig6_All	1698	62.77	13.78	-2.01914	0.000224877	0.000922197	Down	gi|170093811|ref|XM_001878092.1|/9e-08/Laccaria bicolor S238N-H82 carbohydrate esterase family 4 protein partial mRNA
CL5437.Contig2_All	1159	0	29.27	6.23129	1.69e-07	1e-06	Up	NA
CL87.Contig1_All	4551	6.66	368.55	5.55978	2.57e-19	3.19e-18	Up	gi|695553657|ref|XM_009548132.1|/3e-07/Heterobasidion irregulare TC 32-1 hypothetical protein partial mRNA
CL1340.Contig2_All	3667	7.45	19.77	1.50251	0.0101296	0.0300473	Up	gi|380355609|emb|HE681726.1|/1e-08/Candida orthopsilosis Co 90-125, chromosome 8 draft sequence
Unigene5712_All	1112	0	6.25	4.17534	0.00219042	0.0075747	Up	NA
Unigene8407_All	1151	53.06	9.58	-2.23959	1.44e-06	7.76e-06	Down	NA
CL5569.Contig3_All	2078	12.19	115.01	3.20486	1.48e-09	1.05e-08	Up	NA
CL239.Contig1_All	406	218.83	0	-8.63124	1.53e-16	1.67e-15	Down	NA
CL905.Contig1_All	1390	954.91	2332.88	1.45345	1.94e-66	9.18e-65	Up	gi|597905471|ref|XM_007299973.1|/4e-22/Stereum hirsutum FP-91666 SS1 disulfide isomerase (STEHIDRAFT_91324), mRNA
CL3459.Contig3_All	1648	181.27	578.27	1.84678	8.27e-26	1.33e-24	Up	NA
Unigene12365_All	2279	772.5	195.18	-1.80952	3.15e-36	7.14e-35	Down	NA
CL944.Contig1_All	1578	0	13.93	5.06452	9.35e-05	0.000405357	Up	gi|126257259|ref|XM_001387585.1|/9e-11/Scheffersomyces stipitis CBS 6054 chromosome 1
CL1889.Contig2_All	1094	0	28.73	6.08471	5.13e-07	2.91e-06	Up	NA
CL2259.Contig2_All	295	24.7	5.36	-1.99683	0.000982106	0.0036235	Down	NA
CL383.Contig2_All	4550	663.14	221.11	-1.43178	2.59e-18	3.06e-17	Down	gi|597919117|ref|XM_007313841.1|/3e-10/Serpula lacrymans var. lacrymans S7.9 hypothetical protein (SERLADRAFT_433629), partial mRNA
CL6157.Contig1_All	550	174.06	35.68	-2.00881	0.000113558	0.000486818	Down	NA
CL2337.Contig1_All	1788	686.37	1695.13	1.45986	2.3e-77	1.34e-75	Up	gi|299753728|ref|XM_001833396.2|/2e-18/Coprinopsis cinerea okayama7#130 KQ# tetraspanin, mRNA
CL1934.Contig2_All	590	0	4.48	3.43632	0.0163964	0.0458766	Up	NA
CL6825.Contig2_All	5648	8297.67	3333.51	-1.15342	5.56e-32	1.12e-30	Down	gi|425916821|gb|JX889617.1|/0.0/Pleurotus ostreatus beta-1,3-glucan synthase gene, partial cds
Unigene6130_All	2208	14.81	66.73	2.24922	3.91e-06	2.01e-05	Up	gi|597975594|ref|XM_007361959.1|/5e-07/Dichomitus squalens LYAD-421 SS1 Di-copper centre-containing protein (DICSQDRAFT_51081), partial mRNA
CL1226.Contig1_All	1618	83.88	582.39	2.93223	8.65e-45	2.45e-43	Up	gi|224419329|emb|FM202436.1|/2e-14/Pleurotus sp. 'Florida' partial HET gene, strain PC15
CL6769.Contig1_All	1365	5.66	0	-3.69883	0.00857671	0.0259384	Down	NA
CL1548.Contig1_All	1236	18.01	119.77	2.87215	3.33e-16	3.55e-15	Up	NA
CL5846.Contig2_All	808	0	27.31	6.03743	6.55e-07	3.66e-06	Up	NA
Unigene12002_All	546	75.35	153.91	1.19731	6.09e-08	3.76e-07	Up	gi|630342964|ref|XM_007862592.1|/5e-07/Gloeophyllum trabeum ATCC 11539 thioredoxin-domain-containing protein mRNA
CL1268.Contig4_All	3396	128.26	0	-5.7392	2.49e-05	0.000116686	Down	NA
CL4902.Contig2_All	1956	12.35	0	-4.87266	0.00017567	0.000731738	Down	NA
CL4390.Contig1_All	858	0	9.41	4.58844	0.000622145	0.00237472	Up	NA
CL5878.Contig2_All	3626	163.01	39.81	-1.85122	3.01e-09	2.08e-08	Down	NA
Unigene3885_All	1123	23.9	144.3	2.67724	7.2e-05	0.000318446	Up	gi|695541432|ref|XM_009544988.1|/2e-26/Heterobasidion irregulare TC 32-1 Metallo peptidase M43B, zinc-dependent metalloprotease, pappalysin-like protein mRNA
CL407.Contig1_All	5019	3627.31	1350.27	-1.26311	1.27e-121	1.43e-119	Down	gi|9367464|emb|AL389899.1|/3e-07/Neurospora crassa DNA linkage group II BAC clone B7J19
CL3464.Contig2_All	1029	17.43	4.23	-1.73622	0.0171476	0.0476921	Down	NA
Unigene3059_All	592	1200.87	83.98	-3.67739	4.48e-104	4.07e-102	Down	NA
Unigene7291_All	1689	18.28	2.02	-2.78584	0.000644493	0.00245429	Down	gi|122893328|gb|EF204913.1|/0.0/Pleurotus ostreatus mitochondrion, complete genome
CL29.Contig18_All	1883	45.33	0.94	-4.49178	1.51e-05	7.28e-05	Down	NA
CL1023.Contig4_All	4407	34.41	8.42	-1.83303	0.00524292	0.0167145	Down	NA
Unigene2978_All	1039	577.55	1243.1	1.26193	3.79e-18	4.45e-17	Up	gi|170100095|ref|XM_001881231.1|/4e-06/Laccaria bicolor S238N-H82 hypothetical protein partial mRNA
Unigene11007_All	3735	109.77	605.34	2.61269	4.4e-55	1.64e-53	Up	gi|597925491|ref|XM_007317028.1|/1e-14/Serpula lacrymans var. lacrymans S7.9 hypothetical protein (SERLADRAFT_464535), mRNA
Unigene5965_All	906	621.43	1661.6	1.5825	1.26e-59	5.18e-58	Up	gi|598013854|ref|XM_007337701.1|/4e-18/Auricularia delicata TFB-10046 SS5 RNA-binding domain-containing protein (AURDEDRAFT_52753), partial mRNA
CL5137.Contig1_All	1522	66.76	12.21	-2.03096	0.015376	0.0433932	Down	gi|630192461|ref|XM_007850817.1|/9e-17/Moniliophthora roreri MCA 2997 glycoside hydrolase family 61 protein partial mRNA
Unigene4835_All	5374	488.1	930.58	1.04998	6.81e-08	4.19e-07	Up	gi|299754834|ref|XM_001828174.2|/1e-09/Coprinopsis cinerea okayama7#130 ### other/PEK/GCN2 protein kinase, mRNA
CL3315.Contig1_All	2020	115.25	6.1	-3.64499	9.73e-06	4.78e-05	Down	gi|618812849|ref|XM_007309030.1|/5e-13/Stereum hirsutum FP-91666 SS1 MATE efflux family protein (STEHIDRAFT_124938), mRNA
Unigene3761_All	1814	277.66	673.09	1.4532	4.67e-17	5.19e-16	Up	NA
CL2953.Contig3_All	1061	140.2	27.75	-1.99911	0.0051428	0.0164282	Down	gi|598000578|ref|XM_007368400.1|/1e-27/Dichomitus squalens LYAD-421 SS1 hypothetical protein (DICSQDRAFT_90163), mRNA
CL78.Contig3_All	1981	0	6.85	3.969	0.00442872	0.0143729	Up	NA
CL2670.Contig2_All	3101	129.8	22.14	-2.39109	1.3e-14	1.27e-13	Down	NA
CL3323.Contig3_All	2372	1.53	20.82	3.4519	0.00172415	0.00609205	Up	NA
CL4048.Contig3_All	7074	2963.38	938.06	-1.48965	3.34e-50	1.09e-48	Down	gi|618812835|ref|XM_007309023.1|/6e-06/Stereum hirsutum FP-91666 SS1 hypothetical protein (STEHIDRAFT_171718), partial mRNA
Unigene568_All	2093	0	14.62	4.01272	0.00513985	0.0164268	Up	NA
CL3230.Contig3_All	3445	1028.32	25.49	-4.27785	0.000159277	0.000668761	Down	gi|238583407|ref|XM_002390190.1|/8e-07/Moniliophthora perniciosa FA553 hypothetical protein (MPER_10524) mRNA, partial cds
Unigene3905_All	3781	189.18	506.26	1.57165	1.62e-15	1.67e-14	Up	NA
CL5302.Contig2_All	1483	77.75	150.23	1.11112	7.05e-08	4.33e-07	Up	NA
CL3734.Contig3_All	3783	41.04	2.92	-2.92657	0.0112434	0.0329487	Down	NA
CL4924.Contig2_All	1563	711.98	198.42	-1.66228	2.73e-26	4.48e-25	Down	gi|630179563|ref|XM_007846682.1|/2e-14/Moniliophthora roreri MCA 2997 branched-chain alpha-keto acid dehydrogenase e1-alpha subunit partial mRNA
CL816.Contig2_All	2128	126.71	23.05	-2.27781	3.03e-08	1.92e-07	Down	NA
CL6869.Contig2_All	781	19.17	2.72	-2.44078	0.00720862	0.0222031	Down	NA
Unigene5857_All	209	4.72	0	-3.42371	0.0169898	0.047307	Down	NA
CL2226.Contig1_All	1463	17.34	3.98	-1.8675	0.00949273	0.0283412	Down	NA
Unigene9963_All	1674	653.2	84.89	-2.79657	2.68e-36	6.1e-35	Down	NA
Unigene491_All	3454	54.79	106.28	1.06485	0.000251051	0.00102113	Up	NA
CL1301.Contig1_All	4155	36.2	0	-5.74789	6.77e-06	3.39e-05	Down	gi|299743106|ref|XM_001835493.2|/1e-21/Coprinopsis cinerea okayama7#130 #n# transforming growth factor beta regulator 1, mRNA
CL4591.Contig2_All	2301	154.74	57.8	-1.24182	4.46e-05	0.000202167	Down	NA
Unigene7128_All	2319	48.85	17.84	-1.25942	0.00104129	0.00382505	Down	gi|4886550|emb|AJ242643.1|/6e-96/Pleurotus ostreatus Chromosome IX RFLP marker L3-1300
CL6343.Contig2_All	1451	4.31	167.68	5.32585	2.27e-30	4.36e-29	Up	NA
CL6962.Contig2_All	2461	29.7	138.33	2.21266	0.00176679	0.00622698	Up	NA
CL3102.Contig2_All	1580	3.15	23.74	2.87676	2.06e-05	9.76e-05	Up	NA
CL2266.Contig23_All	1727	12.25	0	-3.60331	0.0129427	0.0372635	Down	gi|597981364|ref|XM_007363427.1|/1e-10/Dichomitus squalens LYAD-421 SS1 mitochondrial inner membrane protein (DICSQDRAFT_54865), partial mRNA
Unigene306_All	205	6.9	192.27	4.91632	4.22e-30	8.07e-29	Up	gi|615448824|ref|XM_007594051.1|/8e-28/Colletotrichum fioriniae PJ7 histone H4.1 mRNA
CL4978.Contig1_All	1769	32.06	106.69	1.8812	2.19e-11	1.76e-10	Up	NA
CL6618.Contig2_All	863	178.7	45.78	-1.80367	1.63e-14	1.58e-13	Down	NA
CL995.Contig3_All	3597	4.32	25.17	2.2563	0.01458	0.0414133	Up	NA
CL468.Contig3_All	5891	115.9	650.97	2.63777	4.53e-29	8.34e-28	Up	gi|630175352|ref|XM_007845311.1|/4e-59/Moniliophthora roreri MCA 2997 nadh-ubiquinone oxidoreductase subunit partial mRNA
CL6968.Contig1_All	998	719.6	124.41	-2.37287	1.23e-58	4.95e-57	Down	NA
CL2217.Contig2_All	2357	46.72	12.95	-1.65565	0.000110901	0.000476259	Down	NA
[truncated: 7,338 more rows]

## Sheet: Stage III-VS-Iv
Table S6 The differentially expressed unigenes (DEGs) between four different developmental stages
[truncated: 3,222 more rows]
