# Supplementary material for: Comparative Transcriptome Analysis Identified Candidate Genes Related to Bailinggu Mushroom Formation and Genetic Markers for Genetic Analyses and Breeding
Source: Sci Rep. 2017 Aug 24;7:9266. doi: 10.1038/s41598-017-08049-z (PMC5571210; doi:10.1038/s41598-017-08049-z)
Supplement: Supplementary file 8 — Supplementary Dataset S7 [file 41598_2017_8049_MOESM8_ESM.xls]

## Sheet: Table S7 FPKM data of all sampl
Table S7. FPKM data of all samples
Stage I-1	Stage I-2	Stage I-3	Stage II-1	Stage II-2	Stage II-3	Stage III-1	Stage III-2	Stage III-3	Stage IV-1	Stage IV-2	Stage IV-3
14.65	36.95	12.71	11231.7	11282.6	10064.5	4.76	2.6	2.35	0.77	6.64	0.48
7222.12	13052.1	9356.49	10617.8	13028.8	12154.6	3296.8	5448.41	5617.69	5586.22	6113.61	2433.67
7756.94	12537.5	9278.78	9358.49	12180.7	10975.2	2619.21	4531.84	4279.95	3642.45	4115.1	1547.18
3986.19	2011.88	750.64	6693.3	6746.85	5886.8	16.67	8	3.22	41.21	309.39	37.82
904.77	851.69	145.12	5228.42	5202.55	4773.08	3.09	4.56	3.97	7.63	27.09	8.18
1068.17	469.7	229.89	3933.57	3719.78	3600.31	6.89	5.89	5.52	30.7	179.04	31.53
1452.24	788.32	539.53	3744.84	3860.31	3353.92	783.08	674.55	636.22	965.6	1664.29	1034.99
815.66	272.12	248.07	3637.71	3520.71	3408.87	1.87	3.14	0.74	12.14	110.99	21.49
5310.23	4059.33	2954.4	3580.77	3508.34	3420.3	2.87	3.49	3.63	7.27	19.35	7.13
1067.74	496.61	264.18	3432.22	3514.84	3142.75	28.47	16.41	13.57	94.43	405.14	115.16
1401.27	869.69	541.61	3087.92	3104.88	2828.94	34.35	25.65	17.51	19.81	82.17	28.43
930.88	526.25	137.58	3058.67	2882.31	3065.37	90.43	45.12	21.96	305.23	886.73	246.86
425.83	254.51	91.18	2781.12	2760.09	2556.45	136.36	101.63	54.58	374.94	630.24	339.62
2392.54	1768.12	1173.45	2733.44	2778.8	2737.72	23.4	14.56	18.39	91.5	156.83	130.55
1544.27	1258.75	537.78	2236.49	2161.09	2093.17	394.58	291.23	108.42	564.74	1133.72	780.28
1417.41	954.74	418.77	2236.42	2195.77	1978.79	137.27	59.05	21.84	293.83	625.05	267.03
948.13	777.09	671.17	1869.03	1677.69	1899.47	1109.4	1392.77	1027.33	1276.65	1168.15	1281.53
930.52	461.59	241.8	1820.22	1856.06	1712.46	147.01	116.29	83.88	239.3	604.12	238.74
1627	1684.93	1851.32	1814.34	1750.16	1746.88	1731.54	1836.85	1645.42	1213.95	960.72	1241.04
762.1	517.88	261.65	1724.43	1742.72	1692.77	198.25	200.36	110.29	600.07	1090.74	569.78
2193.74	2058.77	1178.96	1652.1	1684.23	1715.16	179.26	147.06	143.26	904.98	903.14	1127.57
3929.32	3071.43	3577.57	1616.76	1529.71	1592.19	860.11	1376.8	1028.37	1585.35	2344.85	1368.71
711.75	490.3	574.28	1564.88	1553.45	1199.03	785.23	1102.14	860.63	1067.92	958.72	1112.61
1158.97	964.01	654.23	1512.64	1623.1	1670.28	11.84	4.96	3.59	48.12	82.09	54.34
2065.32	1961.2	2385.03	1476.82	1451.62	1414.67	1088.97	909.97	1263.71	504.62	418.42	651.82
2919.59	3123.07	2957.8	1473.55	1507.83	1404.14	3129.34	1950.31	1896.73	2191.75	1912.37	2197.04
788.17	499.97	153.61	1468.53	1505.99	1386.54	167.95	370.99	130.87	1773.38	1996.54	1665.61
502.86	463.35	217.96	1408.62	1352.29	1339.24	135.81	270.47	105.87	371.61	351.34	359.87
809.48	402.81	176	1365.1	1348.88	1355.43	83.51	73.22	48.1	226.76	398.98	188.2
3467.58	3938.25	4305.06	1345.67	1339.16	1281.55	60.22	17.59	37.02	102.96	122.49	76.52
442.98	288.87	193.77	1290.68	1290.04	1343.14	236.32	259.09	213.91	356.78	416.17	317.88
30.77	18.67	19.82	1195.56	1260.15	1056.23	12.73	7.62	7.89	28.64	68.16	46.03
4271.34	2686.91	3445.88	1156.82	1121.21	1054.14	2374.56	1887.22	2128.29	877.86	891.69	1026.65
2391.74	2807.64	1085.55	1070.93	1166.17	918.54	256.22	174.49	203.6	1062.03	1087.23	1073.9
1372.06	1096.23	1219.52	1035.24	866.39	1019.25	27.25	23.98	47.01	11.77	26.4	9.1
151.19	186.58	83.16	1018.84	1070.34	1040.9	58.71	15.44	44.55	58.15	207.29	87.56
689.37	448.07	204.31	995.78	1014.79	996.05	157.35	85.2	126.45	492.27	988.83	632.63
645.85	357.4	254.85	989.82	930.57	799.07	3.02	3.56	2.97	137.74	249.61	179.45
300.66	149.86	104.85	956.38	915.57	912.09	304.77	166.15	174.25	283.65	973.35	346.44
668.08	675.19	490.62	933.53	937.11	892.2	917.38	789.43	822.46	836.01	1088.65	808.34
732.88	609.69	955.1	933.01	948.93	874.99	1782.11	1666.58	1915.38	931.82	764.03	983.8
235.29	89.12	159.47	916.34	933.3	867.47	6.96	3.37	7.59	9.02	8.72	12.07
536.75	292.65	116.13	896.57	907.03	849.05	47.54	18.91	15.16	64.08	155.2	57.45
431.97	340.06	161.73	888.69	841.94	867.73	137.29	214.01	116.21	339.77	438.44	348.84
482.67	290.78	86.09	883	860.99	825.26	98.28	160.82	32.54	705.95	535.35	666.07
257.62	196.67	186.98	848.97	857.83	820.77	395.41	370.74	378.01	236.23	164.5	242.14
247.63	76.8	24.7	824.23	806.15	805.71	8.99	7.02	6.79	30.51	112.92	32.5
2033.93	1692.03	1726.13	813.32	803.49	784.53	1192.39	1155.13	1166.31	653.89	570.5	737.9
1205.81	1229.19	1003.32	812.58	845.94	820.1	4.12	2.52	3.62	7.75	14.7	16.57
388.07	252.5	545.42	802.77	778.6	776.84	378.9	236	344.09	219.17	392.56	585.72
1203.27	991.57	1356.4	796.04	782.37	787.96	975.23	1033.54	1027.28	773.77	415.31	762.63
159.85	254.82	385.87	763.96	706.7	741.82	20	24.45	13.43	14.29	32.28	40.43
276.74	153.14	67.01	750.19	750.02	659.29	16.86	14.87	8.19	63.86	156.14	54.03
396.61	362.72	323.42	749.63	719.58	707.59	98.11	81.85	93.99	134.55	143.29	143.4
617.54	550.89	285.64	747.04	727.68	701.96	61.99	59.45	44.9	195.28	270.11	167.52
190.77	212.46	138.16	702.91	705.2	692.64	2665.88	1879.38	2457.5	901.81	719.25	953.51
453.22	385.76	440.78	673.98	713.78	651.69	285.01	268.4	280.34	127.44	93.58	123.24
447.65	354.54	385.52	672	670.37	621.38	8.69	8.55	6.14	126.41	767.62	123.78
207.35	155.31	195.14	664.88	677.91	632.23	195.54	144.5	190.73	224.1	167.07	326.23
394.86	301.74	144.04	664.03	645.99	610.17	6.18	5.3	5.37	64.28	75.15	105.77
376.61	260.93	78.27	661.48	634.58	601.29	18.4	9.19	4.7	63.27	109.97	48.43
461.1	307.29	123.08	641.59	663.6	629.52	71.26	41.79	74.62	254.89	592.82	321.16
847.74	762.91	1018.53	637.65	621.84	611.83	855.85	783.9	727.02	666.21	628.97	656.65
837.79	661.17	388.76	633.16	668.96	586.7	48.8	74.56	49.81	365	454.09	314.35
346.55	370.44	244.04	626.42	614.68	636.16	627.53	704.66	708.68	665.4	934.19	640.72
300.01	292.88	117.76	620.69	597.1	646.99	59.28	29.99	29.1	80.97	175.4	89.07
68.85	42.74	29.39	619.87	631.53	612.87	175.22	168.25	187.49	172.7	306.84	181.74
25.73	42.43	41.63	610.82	639.4	609.18	790.55	409.05	1036	204.64	277.66	216.04
444.89	255.12	456.79	608.03	639.12	586.73	412.04	337.78	385.54	444.35	387.55	448.68
730.28	733.49	808.1	605.73	620.95	565.34	412.79	483.12	437.47	333.57	209.74	347.37
926	609.05	251.8	600.8	572.52	630.51	124.6	43.04	23.36	124.64	215.67	139.72
359.95	337.69	301.71	597.46	570.56	577.69	340.18	384.72	283.85	658.04	507.28	641.47
370.18	232.51	267.7	596.63	585.71	575.65	63.16	68.59	63.2	156.65	271.98	141.32
381.94	228.09	106.33	583.16	546.53	546.4	9.43	6.82	3.11	35.17	109.61	34.44
503.68	543.67	598.84	577.82	584.34	520.79	473.49	513.13	495.56	343.92	277.25	351.06
1459.19	1057.79	953.21	572.94	543.99	570.56	4.68	4.93	2.8	5.88	8.67	8.56
543.56	577.76	480.51	561.32	576.01	551.58	316.7	293.01	290.15	249.23	226.98	272.86
387.37	426.6	253.87	542.76	530.37	508.51	1445.71	1293.77	1562.96	613.14	290.67	666.89
287.63	164.67	89.8	541.08	509.62	528.5	15.71	20.96	5.89	45.23	91.46	27.52
249.65	258	273.89	539.84	499.69	505.14	910.91	740.13	833.36	223.53	280.88	216.65
641.32	320.73	77.17	539.28	536.28	538.44	2.82	1.65	1.46	2.11	3.41	3.68
966.59	830.1	1067.67	536.47	531.07	554.39	673.47	700.67	661.58	305.76	178.59	344.18
1273.9	1168.24	766.4	535.38	521.45	529.37	705.12	786.37	767.86	1115.37	1320.79	1070.18
147.46	53.17	85.07	531.85	553.66	551.02	5.2	4.31	8.02	3.31	7.14	8.75
155.1	108.41	156.91	530.61	522.94	500.2	140.42	111.22	133.21	172.24	130.51	231.77
495.88	338.73	256.27	530.01	559.22	494.82	44.38	32.24	37.12	33.72	45.08	35.41
617.46	597.72	544.42	520.31	487.97	506.84	187.74	193.54	184.25	151.8	116.97	130.79
680.92	496.06	284.67	519.31	531.4	491.44	6.09	3.6	2.16	53.93	292.91	61.96
381.12	395.37	323.66	515.78	511.9	451.55	758.5	893.62	492.84	808.85	434.41	787.17
326.91	277.91	102.63	513.62	528.96	496.98	10.05	11.01	7.43	27.14	56.4	23.19
177.63	120.73	39.4	507.69	464.76	497.95	65.26	58.15	47.09	70.46	122.41	67.09
495.82	456.64	393.94	505.59	497.91	514.66	502.72	462.22	466	471.58	324.8	455.66
18.69	20.57	30.64	492.25	500.82	529.61	73.38	8.62	39.58	84.07	227.45	139.22
512.38	500.01	594.64	481.99	509.08	446.62	129.26	172.14	128.24	244.26	210.82	283.01
2023.36	1799.34	2741.97	480.34	498.71	486.62	0.6	1.87	0.89	6.5	3.01	6.49
210.51	135.95	71.95	479.94	490.63	492.65	124.78	99.36	69.66	214.1	225.9	245.82
213.77	442.77	336.67	479.84	603.21	590.68	31.27	47.13	38.12	59.76	85.16	29.08
350.53	347.5	314.29	477.05	478.37	459.01	510.48	429.03	458.81	499.13	800.66	549.52
407.82	453.94	458.89	476.95	480.9	449.44	231.44	210.28	224.26	224.83	226.95	240.57
331.07	230.54	161.21	474.28	443.57	460.71	0.81	1.18	1.03	15.8	24.75	15.01
181.88	137.92	117.42	467.53	481.44	452.95	155.07	130.45	146.66	86.79	125.83	115.82
163.88	110.13	49.41	466.24	477.96	469.77	81.47	64.31	39.12	143.95	194.4	146.46
328.22	346.8	269.63	465.52	425.17	456.46	670.38	717.45	722.3	696.73	714.4	655.45
319.48	306.49	291.33	465.21	488.23	584.81	787.56	769.06	961.98	609.68	500.2	417.45
158.73	187.21	183.69	455.29	435.13	442.9	169.62	98.3	166.94	207.73	431.67	297.1
311.66	379.5	343.54	454.93	445.46	450.62	48	39.08	46.19	13.05	19.56	34.79
321.02	180.01	214.66	454.24	454.3	437.06	0.96	0.71	0.57	4.28	11.98	5.54
523.1	591.53	450.38	451.79	406.21	413.87	425.22	411.46	369.92	499.66	328.12	522.16
156.02	125.48	120.54	445.84	441.58	451.62	170.44	161.81	181.34	112.04	72.72	150.5
472.33	429.97	366.08	441.37	463.61	428.86	1154.63	1045.09	1081.28	791.42	639.36	850.18
247.48	135.35	141.65	440.33	437.52	417.55	24.34	13.21	19.82	33.57	118.85	98.06
319.83	104.34	48.65	438.66	425.89	429.64	2.55	2.35	2.97	9.01	4.01	9.23
173.18	104.54	109.45	437.55	434.24	433.81	31.56	42.24	26.92	157.83	269.44	154.15
297.26	191.71	390.58	434.91	423.41	439.1	455.15	440	418.66	409.57	361.1	405.67
431.63	398.14	393.17	433.71	452.04	417.66	397.46	417.18	380.4	956.43	1084.7	924.09
337.07	338.51	326.18	432.31	427.93	432.54	311.34	255.28	273.17	256.87	207.69	243
557.33	482.69	324.48	424.58	426.14	440.6	209.19	212.81	195.98	78.41	94.53	114.66
30.03	19.78	33.4	424.12	439.64	412.13	264.25	256.99	273.15	153.49	307.51	162.35
239.16	194.16	185.81	420.9	470.07	426.95	141.06	128.25	115.68	247.06	368.69	219.28
1014.17	290.73	110.6	417.21	399.16	370.13	2.46	0.88	2.36	4.17	13.37	1.46
24.39	21.28	30.41	416.82	407.6	409.12	50.35	22.53	38.88	97.02	155.44	120.07
298.5	276.7	202.26	413.23	425.74	399.97	305.03	280.86	305.41	166.67	117.26	182.16
336.55	382.47	256.52	410.16	411.59	416.14	227.65	273.94	230.48	557.62	467.64	620.18
742.84	625.41	315.33	409.59	415.23	393.41	82.12	34.24	65.84	278.67	272.78	602.1
60.99	38.13	42.42	408.6	398.55	361.63	13.19	10.68	5.76	23.95	42.35	26.29
496.28	363.79	310.9	407.89	419.63	370.55	107.65	122.85	78.39	234.01	413.05	222.95
343.67	176.9	77.74	405.4	397.83	412.05	15.6	13.74	10.1	20	103.15	21.57
84.64	80.86	126	403.62	388.26	411.99	21.25	25.1	16.86	21.3	29.91	17.79
1093.22	911.35	537	402.44	395.85	388.87	153.23	142.18	146.79	4.16	16.84	13.8
251.29	219.15	109.79	402.27	352.24	386.36	30.64	31.3	20.56	89.69	145.56	84.93
304.08	193.89	77.56	401.75	405.61	391.86	32.83	17.52	31.82	129.99	299.39	183.6
356.98	369.19	410.38	400.49	402.17	385.72	809.65	729.96	753.22	560.66	395.84	584.4
137.83	136.26	87.83	399.55	408.5	371.58	11.55	8.76	12.16	141.73	196.49	243.86
601.23	451.99	360.12	392.85	361.32	324.1	679.91	504.82	430.3	713.64	737.28	721.23
357.6	271.5	192.13	392.65	449.83	385.4	61.93	72.69	44.84	284.63	298.83	305.81
549.62	135.37	64.31	391.02	384.64	366.28	6.13	6.7	5.16	11.78	15.77	10.64
171.36	176.9	151.06	389.69	374.3	388.52	329.33	265.31	284.45	172.08	138.58	152.09
212.35	148.99	49.2	388.16	397.95	406.94	17.04	26.96	25.6	15.98	15.23	16.06
318.07	213.72	246.29	386.94	379.9	388.66	242.42	206.57	215.1	268.52	662.99	375.58
300.29	282.48	317.65	386.94	368.34	338.21	647.44	530.35	558.06	375.59	434.78	367.83
1111.86	1513.74	1208.38	379.46	374.8	365	226.66	186.48	156.75	443.52	255.49	407.7
464.83	441.22	529.8	378.71	386.47	378.85	733.15	901.35	771.37	220.09	154.45	392.98
470.16	377.54	252.94	378.28	373.92	388.83	59.82	43.23	49.87	85.08	55.69	93.48
443.02	361.19	287.93	377.31	380.89	398.86	241.7	323.67	230.78	181.38	126.54	278.51
280.07	321.43	328.45	376.29	376.93	371.86	575.8	507.99	530.9	255.47	316.04	272.19
214.56	196.15	159.38	371.83	340.85	362.31	160.26	134.61	153.14	119.36	134.95	123.36
49.66	77.31	63.75	371.38	362.68	356.09	379.91	234.17	438.39	199.27	177.36	216.98
198.15	199.92	180.64	370.66	373.28	383.03	14.98	16.98	23.29	47.39	43.61	47.32
133.7	117.01	66.33	366.68	361.56	366.53	27.98	45.64	34.99	30.09	43.03	56.23
287.18	248.97	373.36	364.48	360.44	327.47	432.01	350.58	391.27	197.16	182.51	197.37
290.67	327.19	300.49	363.37	365.16	329.4	819.8	676.53	771.36	391.63	350.9	434.17
379.47	220.25	331.28	361.41	370.71	354.42	62.93	107.31	74.43	202.62	253.77	257.9
148.34	195	144.48	361.24	345.28	345.85	1468.97	1317.55	1497.41	475.5	745.58	482.35
122.42	140.6	140.97	361.09	344.98	354.75	44.86	39.39	24.65	160.79	190.3	175.89
26.23	11.75	5.7	360.99	304.3	359.04	132.12	128.25	130.73	18.77	12.18	14.89
360.86	244.67	154.98	358.6	339.63	356.66	131.78	82.99	96.43	167.67	262.84	136.15
28.95	29.15	54.05	357.82	362.68	372.12	163.01	123.7	144.96	126.37	230	186.72
128.92	126.07	69.88	357.74	338.95	348.96	192.97	191.91	244.28	95.43	112.07	94.09
480.09	471.19	413.16	355.73	347.66	346.07	313.81	239.46	238.52	441.4	378.39	436.27
18.2	17.19	29.89	354.63	354.46	361.04	198.13	59.08	190.3	112.56	321.56	115
566.07	589.47	413.99	353.65	358.74	370.84	480.81	448.69	480.22	312.49	192.67	326.52
317.98	208.71	169.33	353	352.31	357.69	50.7	82.72	46.8	310.6	344.51	369.79
11.49	20.64	20.62	351.67	335.9	369.29	442.64	230.32	606.72	125.75	153.53	114.51
322.71	215.84	213.88	346.68	375.84	354.51	80.85	41.16	48.54	57.37	167.6	73.2
427.46	418.85	376.21	346.09	341.34	334.89	23.08	40.92	26.14	246.54	215.55	265.38
67.76	38.84	18.94	343.58	320.32	320.71	14.5	7.78	16.6	13.01	15.6	12.1
289.03	374.22	330.18	343.01	346.47	352.01	85.72	72.24	75.25	93.1	131.68	127.78
361.55	318.61	390.23	339.75	340.26	331.59	509.48	453.49	460.14	350.64	327.03	375.92
102.79	95.9	75.47	339.58	317.83	335.62	107.48	101.49	105.46	45.76	54.96	33.97
415.5	432.62	421.74	338.44	324.96	307.46	402.66	383.46	434.43	548.19	604.35	569.84
269.93	215.9	225.73	338.11	325.55	340.91	178.07	176.07	154.53	236.09	542.17	292.71
1095.09	720.6	944.65	337.8	337.48	350.53	3.43	4.49	2.35	3.71	5.01	6.33
228.82	239.62	308.59	336.89	313.96	313.07	1436.23	1286.52	1358	873.84	428.55	913.11
204.52	300.15	45.43	336.87	324.92	328.63	2.54	2.13	1.77	8.09	32.33	48.08
212.38	157.86	106.58	336.2	331.93	323.21	29.77	45.08	19.9	331.34	617.2	352.81
104.28	94.8	67.59	335.39	329.01	341.15	203.58	190.04	217.16	23.95	24.52	21.8
1332.33	586.01	937.73	334.11	305.8	328.93	18.06	6.32	20.09	11	22.24	43.38
212.63	175.31	153.6	332.51	322.86	313.7	66.81	71.02	52.66	184.52	292.7	168.27
195.05	200.39	151.48	331.79	319.61	342.36	307.25	276.66	300.39	206.84	173.95	182.41
555.54	408.3	571.1	330.24	356.04	339.09	1451.94	1336.79	1625.51	448.91	301.66	436.1
23.63	22.08	29	329.39	308.09	313.51	48.08	29.27	41.06	44.87	99	76.29
188.95	196.71	181.69	328.44	332.22	312.53	892.38	721.64	819.82	465.23	425.87	528.49
626.89	540.51	553.35	327.97	390.58	339.81	662.3	530.09	545.02	477.59	233.06	450.83
221.18	176.7	121.04	327.1	329.08	309.09	335.38	236.34	278.46	145.22	128.94	140.76
222.9	175.8	48.15	326.49	299.92	326.39	35.59	8.68	4.47	15.89	56.37	20.11
571.7	525.45	600.69	325.59	335.69	304.9	418.46	531.98	505.18	335.82	332.41	426.57
1416.86	1679.91	1010.42	324.48	312.35	319.12	5.12	3.4	2.97	21.86	23.88	16.49
382.26	311.66	203.92	320.75	314.47	330.02	66.26	113.19	80.27	356.78	312.15	299.21
147.71	153.74	111.74	320.74	302.78	288.56	828.18	685.73	670.04	365.96	322.43	400.36
204.63	156.85	131.77	318.85	294.03	295.96	59.48	71.01	47.62	79.38	100.16	66.43
279.3	234.19	291.18	317.35	309.97	362.9	462.86	471.25	450.22	209.03	168.16	211.22
126.58	132.92	108.47	313.51	315.99	301.84	437.18	421.06	422.2	215.16	197.78	176.72
338.99	321.05	274.05	313.29	367.27	283.08	34.75	65.1	17.58	113.04	83.01	114.39
681.02	673.74	650.85	310.65	301.95	312.59	180.85	202.73	186.23	206.3	165.75	226.98
2078.89	2295.12	1747.74	310.22	299.45	299	170.3	194.6	149.93	1316.37	1403.12	953.12
196.99	114.22	75.29	309.92	321.2	310.99	259.61	226.91	219.56	275.12	340.97	333.67
398.51	452.95	1184.13	309.83	296.28	321.11	0	1.68	0	0.63	0	0
107.22	83.46	81.18	308.72	304.62	303.65	190.95	180.07	197.26	55	36.05	52.19
687.39	511.11	709.68	307.5	310.38	330.98	77.03	149.28	71.74	457.32	506.9	611.47
259.09	203.51	206.86	306.63	300.23	294.97	42.51	62.64	47.57	95.57	75.05	107.49
102.1	104.32	76.77	306.33	289.1	294.63	457.03	400.57	421.34	273.19	261.4	310.96
31.37	13.06	8.14	304.07	288.48	245.33	114.09	100.45	118.9	22.14	8.55	13
57.43	42.82	97.62	303.21	303.86	318.02	20.59	19.14	21.65	38.83	126.11	43.3
200.25	183.69	182.5	300.54	286.39	286.76	307.88	263.94	281.11	309.4	390.2	271.95
310.94	167.38	100.56	299.99	274.27	270.2	65.43	62.57	53.19	109.41	179.47	92.06
214.33	200.25	133.94	299.38	295.15	300.48	76.89	98.5	87.66	77.96	73.98	84.85
416.79	292.82	501	298.78	292.6	304.86	92.88	120.23	82.75	153.89	128.24	222.54
396.95	330.57	251.81	298.59	292.4	303.87	154.98	192.98	132.92	330.75	256.79	309.85
235.07	178.05	129.2	298.02	302.09	294.75	516.71	515.56	498.44	435.26	523.28	485.72
436.2	548.04	812.62	296.46	276.85	266.98	1054.62	1030.75	523.06	1436.09	801.23	1509.33
171.83	125.15	63.78	296.35	295.14	289.75	115.97	113.81	118.08	129.34	143.6	118.14
248.98	248.92	228.54	295.53	292.93	274.57	322.44	268.84	273.35	296.02	293.4	282.36
150.2	149.78	140.21	293.08	275.15	284.23	66.81	75.06	66.73	96.93	98.46	96.85
318.53	295.42	287.34	292.63	313.19	292.43	238.51	229.62	250.61	367.05	417.03	414.69
11.73	9.18	18.21	291.54	292.32	274.68	16.38	7.05	14.09	20.02	39.68	28.72
125.64	119.1	82.75	291.22	278.88	304.76	237.12	279.95	242.66	208.2	119.03	249.37
174.14	143.33	98.25	289.41	266.96	288.15	223.6	240.57	245.94	248.19	307.29	244.84
185.78	178.94	130.24	288.22	284.5	287.49	140.17	134.72	140.53	83.22	92.35	83.49
587.6	524.64	362.09	286.64	266.54	266.94	103.98	130.03	98.62	287.33	211.76	344
1535.6	382.85	931.66	286.46	280.41	279.04	920.49	669	838.93	201.8	157.09	284.74
186.95	172.69	99.1	286.14	279.3	249.14	54.59	50.19	43.3	156.86	150.44	141.76
260.07	262.46	210.51	284.94	292.79	279.88	403	475.33	395.35	327	153.16	332.69
1229.56	508.24	837.67	283.83	240.89	264.77	26.99	7.88	30.01	24.04	20.3	58.59
53.77	33.77	107.13	280.48	294.31	290.43	364.26	352.31	317.75	201.98	340.75	216.95
393.24	305.42	278.08	280.1	307.67	261.47	26.61	25.48	29.51	119.94	159.36	130.63
486.14	204.87	314.17	277.82	241.75	294.53	199.17	394.59	254.39	60.63	122.68	56.21
208.61	133.86	94.3	277.69	271.18	279.24	10.52	8.79	6.07	68.79	112.78	68.4
904.78	687.86	1634.2	277.29	269.36	290.61	332.81	362.6	400.55	196.29	114.31	247.36
141.19	134.26	171.15	276.76	266.98	258.92	415.64	448.64	491.21	213.8	135.35	239.55
90.34	97.37	108.36	275.1	279.92	267.96	759.85	590.19	698.78	275.01	213.47	301.02
177.17	105.62	103.79	274.12	273.1	272.61	177.79	191.48	198.51	201.26	241.59	200.33
284.95	316.02	395.86	273.86	274.04	268.18	285.51	291.93	313.22	154.07	160.88	159.51
269.58	228.38	224.25	273.33	263.54	266.27	19.23	12.24	18.64	24.22	41.53	28.06
40.36	42.71	48.67	271.78	266.63	269.13	216.73	204.85	237.06	115.08	89.98	112.06
408.59	347.74	337.03	271.37	262.49	274.49	371.79	379.94	393.59	333.54	232.92	323.12
612.65	633.65	1319.22	271.04	266.51	266.8	788.49	1089.84	736.5	611.54	215.97	584.78
283.88	222.9	173.26	270.91	252.54	269.92	27.42	34.9	30.94	36.19	36.88	51.36
163.2	184.96	193.17	270.33	263.66	236.83	356.97	263.87	301.12	181.31	184.31	242.39
253.92	212.52	284.32	270.04	291.19	264.36	1064.64	944.49	954.01	461.16	408.18	565.51
49.23	39.19	41.63	269.98	271.21	268.02	7.44	7.03	9.12	8.72	28.42	7.78
377.51	364.22	355.63	269.68	267.42	252.63	438.77	489.56	412.97	340.66	348.91	323.41
193.44	229.55	104.05	269.54	268.16	266.9	7.49	10.03	6.37	19.09	29.36	24.4
315.66	297.41	223.12	267.72	266.86	257.39	271.98	150.68	179.27	351.73	394.39	372.03
271.2	183.52	407.2	267.34	243.3	238.85	142.76	158.46	110.8	181.76	182.83	219.3
169.75	141.18	107.07	266.27	262.72	251.83	34.53	32.22	26.54	129.33	212.61	145.79
205.14	223.24	172.53	265.62	258.78	237.1	406.38	435.61	315.82	312.61	185.81	338.4
126.48	60.43	42.6	265.53	239.37	271.36	33.81	31.11	30	20.33	20.58	25.31
88.43	85.28	90.28	265.22	254.82	256.22	292	303.6	310.58	265.24	256.77	337.84
419.63	388.41	194.83	264.53	274.56	291.63	430.27	414.99	205.16	666.53	793.6	707.74
140.05	95.79	45.28	263.47	245.98	235.11	14.85	10.54	4.21	52.77	110.09	48.1
267.37	272.6	249.27	262.07	260.86	271.15	253.34	295.35	299.7	150.53	95.03	145.82
211.62	153.26	102.59	260.94	225.31	206.85	3.1	2.11	2.11	4.15	3.34	8.75
167.9	151.99	96.91	260.16	236.17	248.56	31.47	26.41	25.45	37.6	69.6	33.49
159.31	120.33	68.14	259.94	254.69	244.33	98.39	114.33	75.78	289.03	436.96	303.43
184.76	106.2	65.1	258.82	254.32	260.91	45.68	28.42	49.49	126.73	263.16	179.87
278.31	284.96	273.62	258.76	247.78	266.07	7.97	13.63	7.81	25.16	27.3	26.61
398.29	366.13	312.38	258.62	270.45	219.13	20.48	20.29	24.16	91.19	59.41	78.79
90.15	103	52.56	257.46	253.75	240.49	119.77	83.54	96.84	123.59	261.97	111.12
78.86	43.63	25.31	257.26	243.46	238.69	65.83	72.61	29.24	268.8	508.3	289.32
307.92	298.96	324.41	256.29	244.67	249.29	323.89	405.63	337.39	206.16	193.25	230.43
130.69	49.7	77.31	256.08	312.33	215.08	0.55	0	0	1.27	8.6	2.97
274.1	335.18	494.16	255.82	257.22	254.38	23.98	59.25	12.4	74.91	86.21	145.41
144.03	120.91	214.15	252.33	257.1	254.26	74.67	31.66	49.33	49.36	113.35	58.89
158.4	130.6	132.47	252.07	235.02	265.38	130.11	162.69	134	127.26	144.18	131.03
189.75	142.36	116.22	251.18	242.02	239.42	13.16	23.74	15.53	20.68	29.57	28.32
363.04	441.33	572.91	251.09	242.28	246.68	105.07	104.7	66.91	124.75	45.08	127.86
78.16	92.74	69.62	248.89	245.39	219.5	29.75	31.3	29.53	40.94	44.59	49.25
104.38	113.7	98.81	248.65	244.71	249.17	95.4	94.22	94.45	118.82	127.43	118.09
223.59	182.82	251.59	248.49	244.09	255.26	511.22	636.25	458.28	535.45	304.05	608.33
425.88	474.27	840.7	248.41	249.11	253.67	137.84	122.47	126.04	258.99	130.77	234.78
316.34	349.36	308.29	248.18	234.38	246.46	447.44	465.79	305.23	317.06	181.84	329.06
4371.51	5004.62	4214.8	247.65	236.81	238.76	156.8	120.2	77.69	908.29	354.03	1152.86
218.35	212.86	162.29	246.71	234.9	243.78	135.44	105.82	119.47	106.27	96.09	99.87
927.38	582.54	827.7	246.32	222.66	234.17	7.76	2.44	10.75	3.93	2.55	17.05
167.83	172.95	158.35	246.11	238.88	246.32	88.25	104.56	105.9	98.97	74.6	92.62
19.64	18.23	22.85	246.05	254.76	263.4	28.62	16.66	38.89	43.29	107.48	37.16
84.21	79.11	95.01	245.3	231.61	220.72	802.66	620.19	710.65	383.76	359.2	426.42
126.1	90.2	70.5	245.3	242.88	224.64	476.13	239.45	348.4	230.06	324.9	258.06
189.96	216.88	217.66	245.18	271.31	248.91	222.39	263.46	299.65	19.67	11.7	28.78
86.54	27.66	14.28	243.94	236.98	228.82	0.29	0.27	0	1.03	5.41	2.57
128.93	125.64	183.95	243.16	234.84	228.8	1261.89	1081.91	1220.05	646.82	489.26	744.84
275.52	259.51	327.46	242.84	251.54	239.02	155.53	143.6	153.97	114.38	106.13	116.07
207.78	205.71	232.14	242.47	251.54	243.73	97.5	116.43	100.52	137.44	88.65	140.22
212.52	223.5	206.61	242.06	247.77	240.7	119.84	144.88	142.44	85.45	80.81	96.68
162.47	193.02	97.67	241.76	238.15	233.68	51.01	51.74	46.26	93.7	140.03	144.37
79.45	60.89	41.03	241.4	233.22	231.46	36.79	20.85	18.41	24	44.13	21.71
309.2	145.95	80.89	240.91	238.03	218.22	20.09	26.9	23.42	86.37	90.02	104
1560.91	3034.58	2547.9	239.9	236.33	243.98	166.05	301.31	128.49	41.03	18.47	66.7
103.83	117.52	198.84	239.64	221.66	208.55	399.53	300.29	318.88	41.47	29.4	49.95
183.71	159.31	132.16	239.35	232.95	230.25	93.23	94.15	102.18	115.48	113.36	103.91
31.85	26.09	28.78	238.8	246.18	229.59	10.86	8.41	14.27	5.19	13.28	6.19
33.92	43.47	43	238.1	248.58	246.58	436.81	269.31	487.09	139.23	141.79	205.75
295.36	262.6	302.39	237.11	237.99	236.21	190.27	238.26	203.17	176.87	205.84	188.32
127.59	86.28	50.19	236.47	232.25	252.29	85.45	89.38	75.6	62.32	80.17	62.41
407.92	399.28	369.55	236.46	234.52	220.74	329.46	326.42	293.88	271.8	206.24	268.32
88.51	53.9	28.2	235.01	224.72	231.45	9.02	7.78	8.01	16.84	32.85	19.22
64.72	50.05	36.41	234.97	241.95	251.58	65.1	63.96	64.14	112.63	169.58	89.56
179.4	180.33	179.53	234.95	218.74	226.08	39.39	46.01	46.46	36.26	40.73	41.66
28.94	23.14	33.43	234.11	218.59	221.59	8.05	7	8.13	5.39	6.24	5.84
520.2	319.89	357.72	233.49	211.49	237.07	105.39	156.05	101.35	706.51	289.85	710.21
109.75	73.33	49.62	232.48	221.76	235.68	13.51	6.12	7.44	14.8	79.06	22.6
133.96	139.32	73.85	231.83	225.78	210.08	211.57	251.81	209.86	199.08	123.04	231.79
159.85	155.87	252.97	231.71	220.69	221.16	1280.46	1271.56	1271.91	662.51	230.86	615.35
279.61	209.66	192.65	231.45	221.28	211.96	319.35	266.14	307.21	175.74	169.67	181.79
349.62	259.34	260.26	231.44	241.52	234.68	243.4	222.36	223.26	500.82	704.43	529.28
152.22	158.31	294.11	231.02	197.77	204.47	224.45	260.73	234.06	470.3	271	542.83
121.92	78.08	44.22	230.65	220.24	231.47	25.75	22.59	25.75	18.66	41.99	17.75
44.43	58.87	42.16	229.67	246.95	232.53	999.17	851.18	951.79	452.28	393.17	551.92
227.42	51.81	10.83	229.33	231.76	202.17	3.13	3.2	2.11	6.42	9.25	4.21
167.3	161.81	170.73	227.82	227.26	202.53	499.54	597.07	394.97	534.4	268.63	505.79
172.72	193.61	154.12	227.76	214.67	210.11	481.33	455.12	484.02	417.79	314.43	447.6
76.41	57.73	37.58	227.29	225.93	212.97	21.68	17.34	17.22	23.29	24.56	24.6
181.84	169.41	143.13	227.19	221.04	225.28	35.86	47.99	33.51	113.68	92.89	128.99
45.14	63.16	117.18	226.48	205.1	226.26	1.84	4.55	2.87	2.23	6.93	6.71
24.68	9.54	10.87	226.29	206.8	212.35	8.37	1.86	6.16	19.49	36.6	19.22
112.09	73.72	46.6	225.43	225.31	226.41	72.65	74.4	66.59	62.73	89.7	63.38
86.69	105.13	79.42	225.38	212.48	212.06	109.7	87.8	82.73	64.61	65.69	71.99
194.57	215.77	159.95	222.17	209.62	209.9	84.56	128.44	80.8	323.14	247.28	343.71
69.75	60.27	57.42	222.07	209.63	204.48	68.79	67.84	70.35	91.06	65.91	102.65
75.81	43.1	19.97	219.5	214.84	189.03	1.84	0.47	0	11.75	24.72	7.88
152.16	168.97	224.8	219.31	236.92	195.3	486.91	356.77	442.51	238.55	261.79	227.01
280.9	304.11	189.12	218.94	212.02	215.24	35.39	43.96	31.54	92.8	87.85	83.56
341.83	349.08	369.71	218.86	225.44	235.21	135.69	103.47	151	217.4	238.44	183.17
166.38	152.45	161.7	218.6	206.09	213.07	237.74	260.98	303.53	185.17	89.22	186.22
324.51	296.69	164.42	217.94	219.53	198.57	20.25	29.06	26.77	118.6	72.35	133.71
168.7	193.13	231.66	217.7	206.24	197.91	1129.87	1086.81	1165.84	919.39	366.29	978.7
177.49	144.93	108.55	216.99	218.56	203.47	20.53	20.59	17.94	9.74	12.4	9.97
58.9	64.75	39.14	216.61	207.66	214.75	0.76	0.82	2.57	13.97	11.7	10.4
142.73	58.5	33.62	216.13	215.2	215.15	4.03	3.79	3.34	3.86	5.67	4.85
215.79	251.79	115.13	215.77	214.75	205.19	534.62	661.99	373.37	315.54	167.45	436.84
69.83	29.54	15.17	214.1	214.03	212.65	76.13	82.57	79.32	414.81	612.22	324.45
186.27	172.74	186.89	214.08	225.13	227.63	237.1	184.02	198.87	215.12	296.45	188.79
68.23	47.73	103.27	213.97	205.49	225.29	37.75	32.51	33.61	44.09	85.65	62.87
85.79	76.87	83.24	213.4	207.98	209.91	363.59	314.78	325.93	198.74	214.67	214.13
165.73	143.26	122.46	212.34	222.41	198.05	39.69	23.16	25.62	53.01	64.09	60.45
222.72	258.45	136.13	211.87	207.28	187.47	11.64	13.26	9.75	61.66	53.24	38.56
105.44	95.68	75.71	211.16	178.81	228.81	183.67	165.61	210.62	139.59	109.35	113.76
218.58	188.61	227.92	210.79	227.09	217.3	407.06	416.31	378.76	222.78	155.25	284.31
43.47	39.66	57.46	210.2	194.05	226.09	87.98	110.2	115.43	35.05	16.31	34.16
57.79	55.36	70.75	209.97	216.18	200.82	23.88	40.94	19.58	16.24	15.79	21
116.22	99.04	77.14	209.93	203.38	185.47	1.51	1.91	1.48	2.89	2.01	6.68
200.25	190.18	155.96	209.5	211.74	214.15	314.27	203.37	240.57	213.79	263.75	201.4
100.12	87.43	90	209.39	206.37	218.83	110	103.27	105.85	131.88	167.5	121.47
48.33	44.6	43.76	209.07	205.45	217.85	243.55	246.42	259.22	89.77	109.79	87.84
155.52	156.77	128.37	207.21	202.86	206.15	299.88	300.5	308.97	196.26	179.11	220.74
278.4	198.44	153.52	207.12	210.34	195.36	10.93	13.16	11.55	49.04	68.79	50.65
194.11	191.59	244.19	206.71	203.21	183.01	912.65	906.94	978.73	469.42	640.58	461.41
264.06	192.71	302.9	205.59	202.61	210.11	485.08	501.96	440.15	430.32	261.9	483.49
156.26	197.11	116.66	205.43	192.64	195.65	201.11	231.02	248.09	284.11	298	264.9
179.55	152.59	97.18	205.4	197.94	206.09	16.7	16.89	11.01	45.41	70.78	39
124.65	119.56	66.54	205.21	164.37	186.2	31.72	25.33	11.73	59.76	102.53	48.54
413.85	383.81	507.45	205.18	210.77	206.45	138.75	127.22	128.49	135.78	151.15	153.17
124.42	103.05	134.64	205.14	194.23	201.71	398.26	319.84	343.48	233.65	196.55	242.71
261.88	301.62	312.12	204.77	210.4	197.04	475.06	610.1	522.26	185.73	91.92	227.86
216.09	191.32	233.08	204.35	189.76	192.17	949.74	926.05	879.73	621.83	317.27	492.16
280.95	350.58	211.17	204.29	211.64	187.79	533.11	452.74	475.25	211.53	208.62	241.54
38.63	35.77	26.23	204.24	202.89	198.49	4.55	4.96	3.96	4.6	3.87	5.46
102.78	85.5	55.01	203.61	191.4	186.66	161.13	150.92	149.85	96.93	132.2	120.47
217.85	147.24	109.33	203.21	195.01	209.45	273.77	272.29	223.11	113.09	82.28	82.33
301.72	291.91	152.71	201.77	198.4	201.8	100.56	99.31	101.71	75.73	84.69	77.56
128.46	128.07	103.6	201.14	196.88	206.16	83.41	81.56	83.73	86.11	75.07	78.06
150.53	144.64	124.5	200.75	196.87	196	64.1	61.31	49.99	157.2	287.01	177.96
266.72	251.13	317.25	200.15	191.95	174.22	106.4	129.42	82.18	105.82	81.23	97.31
130.68	94.92	90.94	199.97	197.66	192.19	343.18	285.95	302.28	369.79	196.19	354.77
445.48	413.69	418.42	199.96	200.61	189.81	148.34	143.76	147.84	143.42	111.38	154.6
248.7	202.39	317.02	199.92	205.16	193.34	191.22	222.68	190.82	89.47	79.84	79.69
57.41	64.78	65.25	199.9	199.12	205.75	218.51	173.88	154.78	119.87	82.17	137.96
75.29	54.63	48.42	198.95	182.47	193.67	38.78	31.43	28.82	10.24	10.85	14.59
25.34	31.72	24.87	198.79	212.49	184.68	173.99	125.05	254.74	26.52	73.49	96.2
203.09	208.95	187.7	198.26	194.16	179.56	118.65	128.02	114.57	139.76	101.99	116.08
62.85	66.85	83.91	198.09	174.53	182.16	512.43	477.74	511.29	401.05	184.79	373.1
202.44	273.07	326.57	196.09	201.13	208.64	458.11	453.16	393	530.5	290.82	525.2
148.8	124.21	96.95	196.05	206.42	188.54	353.65	343.8	273.79	298.18	260.02	302.21
536.28	526.39	420.97	196.04	192.71	206.93	40.89	21.93	37.26	41.81	76.37	45.41
84.36	65.74	27.34	195.98	192.41	196.29	4.72	2.18	2.94	29.54	131.83	51.6
139.23	142.3	147.39	195.65	213.47	188.68	675.54	747.75	716.9	494.9	288.18	518.12
348.84	384.3	344.17	195.08	205.03	193.98	308.68	322.64	281.26	412.53	294.55	421.52
169.28	165.62	138.27	194.99	184.12	184.99	254.06	196.12	221.03	271.05	455.81	256.85
269.44	328.51	274.11	194.84	189.39	194.21	717.85	743.89	731.53	217.4	120.83	222.08
419.36	324.62	507.49	194.7	194.51	192.37	267.77	217.91	241.29	100.48	73.94	114.51
46.36	62.24	79.47	192.34	185.62	168.83	100.13	99.15	95.79	84.81	81.29	94.84
73.4	65.53	136.99	192	186.78	176.06	94.99	58.9	71.11	31.16	29	31.6
106.24	89.08	90.58	191.68	195.52	188.68	176.51	165.89	186.88	163.35	194.96	163.66
177.64	130.14	96.87	191.64	166.37	183.09	314.93	283.37	269.14	271.14	340.73	350.91
590.73	658.48	471.99	191.56	170.01	156.18	4.86	4.83	1.91	5.86	7.07	8.05
78.73	105.4	62.51	191.52	171.77	148.37	15.19	21.37	16.64	15.97	11.43	15.68
168.14	144.01	135.46	191.48	206.56	198.81	249.14	240.12	223.96	223.92	234.12	278.92
1599.53	1756.53	1852.58	191.39	191.26	185.48	87.91	65.02	78.92	262.45	249.49	346.25
130.32	142.23	112.46	190.48	190.37	176.26	612.51	450.08	494.15	277.03	264.02	316.17
112.59	98.37	98.86	189.93	199.17	195.98	376.78	327.75	363.74	241	223.89	222.47
122.52	148.38	105.56	189.26	182.89	183.95	38.67	37.18	37.79	47.09	47.2	61.84
165.24	181.54	138.35	189.14	204.47	174.28	206.41	147.19	147.41	83.07	130.45	85.95
163.91	145.77	140.96	188.07	184.88	179.34	207.55	170.45	179.99	130.29	130.87	141.9
246.86	263.71	168.8	187.59	188.21	192.55	29.75	37.69	29.66	47.85	26.73	43.74
96.69	47.95	18.58	187.46	176.82	193.85	15.67	13.1	14.8	15	22.99	24.86
497.07	499.11	382.42	186.95	190.36	203.51	242.31	214.44	201.38	1316.22	823.64	1283.08
75.35	57.27	57.31	186.83	200.08	191.04	65.79	46.51	50.94	28.4	29.52	26.13
82.51	60.25	46.2	186.33	182.92	192.11	81.7	84.73	88.48	222.58	413.05	294.53
159.3	159.76	152.56	185.98	174.01	185.23	106.34	96.65	107.16	108.56	146.98	111.15
163.16	198.48	146.07	185.97	171.91	204.83	7.63	11.07	5.15	40.9	52.52	53.26
268.03	247.14	260.67	185.45	183.12	171.38	87.55	80.31	87.5	107.28	120.7	112.09
130.02	92.4	64.22	183.96	184.06	169.2	4.53	2.44	2.82	75.24	178.32	84.19
34.22	34.51	41.59	183.43	172.45	174.88	9.9	10.76	9.92	9.6	7.64	7.74
134.69	163.18	95.84	182.67	185.97	179.46	484.21	458.3	532.11	353.74	194.95	355.18
156.5	167.91	100.35	182.47	176.89	177.85	226.65	232.98	222.08	302.19	230.39	326.33
301.51	262.8	304.59	182.43	172.85	186.85	115.7	121.86	124.28	98.96	91.42	101.93
215.88	136.43	91.96	182.39	173.65	189.13	2.3	3.28	2.24	1.29	8.65	3.71
50.97	48.04	51.91	182.32	174.8	185.48	9.91	10.72	10.53	15.2	15.18	26.19
95.83	107.19	78.94	181.98	176.19	166.24	26.67	28.62	23.88	77.17	68.02	86.4
103.13	123.01	96.12	181.64	184.48	190.77	534.43	563.41	357.96	450.06	226.55	436.56
184.51	174.21	188.36	180.74	163.65	196.53	104.56	122.69	108.81	92.83	80.45	91.06
103.03	144.53	107.54	180.58	169.87	169.04	463.5	452.82	314	379.85	173.84	410.87
243.19	247.96	148.77	180.24	166.43	166.33	122.08	122.99	123.7	121.66	110.69	124.86
105.88	92.42	95.49	179.19	165.92	181.57	154.14	139.89	143.67	128.25	125.07	113.48
72.84	60.7	86.2	179.07	192.37	163.65	4.7	2.52	3.88	7.87	7.29	16.33
211.68	281.84	181.52	179.05	160.68	170.43	10.1	18.3	10.89	61.84	73.73	66.69
48.6	55.95	32.47	178.49	174.75	177.7	109.96	69.81	134.65	56.15	64.4	78.77
198.86	277.95	125.89	177.7	177.47	187.29	10.22	0.64	0.27	11.54	47.75	14.18
67.08	78.64	167.46	177.57	178.88	162.59	1.26	2.72	0	0	5.54	3.84
95.52	101.08	76.85	177.35	161.6	175.19	12.61	8.99	11.54	23.82	22.06	21.13
82.93	74.53	52.57	177.11	180.23	172.31	604.38	448.14	548.38	292.2	252.97	332.31
48.62	48.9	35.07	176.9	171.46	186.38	57.14	54.97	53.7	110.03	93.32	119.01
278.97	286.27	325.29	176.88	180.94	164.69	149.44	152.33	140.22	143.42	93.63	142.32
77.44	88.05	136.84	176.79	177.97	165.31	291.33	255.06	262.63	109.5	139.22	109.74
69.89	60.29	45.34	176.7	168.64	175.43	80.65	74.82	105.15	37.52	33.89	37.22
193.29	176.19	224.57	176.6	177.16	173.84	6.49	14.37	9.86	9.67	16.13	12.96
94.54	103	87.39	176.42	173.88	160.63	63.95	63.6	64	77.66	98.25	84.14
414.9	479.16	201.78	176.1	178.9	154.12	50.34	25.44	33.81	117.12	155.75	117.66
690.4	669.09	809.31	176.05	161.14	164.04	434.37	438.17	476.8	292.71	114.44	399.4
209.17	244.7	190.19	175.38	160.7	160.7	118.32	85.25	83.91	250.57	269.76	232.62
66.5	66.5	50.97	175.15	177	163.54	632.31	470.78	549.18	290.12	361.93	330.97
271.05	216.35	271.5	175.1	177.37	179.15	283.5	225.55	222.41	204.87	255.49	223
123.16	93.63	97.42	174.91	179.18	194.01	83.53	85.12	94.53	90.92	123.44	75.66
171.86	104.34	27.04	174.63	161.65	154.27	77.46	91.73	59.3	127.58	155.52	103.28
0.51	3.82	3.09	174.49	163.64	145.53	0.83	0.49	0.77	2.15	4.67	9.07
173.67	150.05	169.01	174.46	151.3	151.7	312.42	255.87	263.66	262.37	163.3	272.46
70.1	74.23	85.17	174.22	166.64	148.97	443.52	298.31	361.77	237.72	251.19	234.93
105.65	104.78	94.48	174.12	168.25	156.91	318.98	268.7	324.44	137.96	89.18	114.11
22.18	24.97	65.49	174.1	162.04	153.48	0.48	0.85	0.61	0	1.01	0.77
873.19	919.47	434.67	173.82	166.46	135.31	13.43	8.01	9.79	57.72	77.21	79.21
191.36	96.01	151.07	173.61	175.82	158.89	35.02	34.24	40.22	19.65	15.85	21.3
59.72	63.75	57.1	173.18	181	162.39	48.94	57.32	37.66	49.85	42.07	54.8
138.73	140.05	118.67	172.94	160.07	159.5	75	86.78	89.95	39.81	84.01	54.77
58.45	47.73	41.02	172.61	167.71	185.48	98.44	22.77	10.01	39.68	63.81	49.45
191.49	103.75	38.82	172.58	177.06	179.03	19.44	16.01	8.46	47.01	124.26	60.59
784.09	350.42	575.45	172.54	176.25	196.08	12.43	3.74	11.41	3.43	7.73	21.4
100.42	63.03	37.54	172.54	160.91	163.67	23.48	16.38	17.62	18.64	13.24	24.2
35.66	21.14	23.9	172.47	162.9	151.32	10.17	6.01	6.82	24.94	23.33	41.47
102.34	88.66	107.43	172.42	160.92	147.2	444.62	306.83	374.94	224.03	211.16	235.47
136.71	109.93	42.11	172.03	175.71	175.68	88.33	44.95	46.33	68.06	82.49	68.69
85.36	54.6	21.61	171.68	150.51	156.75	4.6	4.84	6.76	3.43	6.62	3.38
126.38	81.19	77.63	171.63	170.93	165.37	67.27	57.68	60.77	65.3	73.4	62.03
116.27	147.68	129.62	171.59	162.77	175.07	57.5	74.31	42.42	65.6	47.06	76
215.13	208.52	183.97	171.52	175.68	176.29	199.69	277.28	244.36	151.96	109.82	168.07
22.19	27.13	46.98	171.05	169.07	163.86	0.84	0	0.48	0	0.66	1.11
190.99	173.57	217.2	170.82	162.3	163.98	150.19	130.4	154.52	141.77	189.58	158.81
104.24	106.15	174.53	170.04	160.8	173.35	187.1	199.57	199.05	218.65	113.63	215.4
168.08	168.23	184.38	169.63	187.04	166.09	266.88	208.72	233.93	148.23	104	193.49
144.65	140.94	116.27	168.94	168.49	167.13	228.25	200.13	229.77	147.96	113.11	140.55
145.84	184.25	167.15	168.76	173.21	163.56	686.09	602.64	652.73	239.01	100.86	211.27
117.36	126.82	108.98	168.74	152.63	157.73	210.51	199.96	228.22	121.5	138.77	118.97
273.14	285.53	246.8	168.71	161.12	160.41	67.76	89.55	71.82	241.64	126.4	191.73
101.13	101.76	93.6	168.48	159.7	171.08	12.83	10.37	13	26.91	18.32	35.19
200.77	217.42	173.71	168.27	163.43	139.37	119.35	117.28	133.94	96.53	67.95	84.95
34.2	30.36	31.78	167.77	167.22	195.65	24.28	26.58	23.39	13.3	18.61	18
109.41	142.48	80.31	167.38	161.65	163.12	126.33	102.94	134.39	259.78	187.14	236.91
101.91	73.03	75.97	167.13	175.48	184.74	42.39	47.48	42.04	40.37	32.88	40.5
54.88	39.72	52.02	166.91	152.88	177.6	2.22	5.65	7.62	4.21	4.93	2.79
181.13	192.95	73.59	166.74	148.9	166.27	267.9	181.28	252.69	319.18	367.24	334.06
107.78	115.59	127.8	166.74	153.06	153.7	448.23	359.26	392.72	272.76	293.09	306.45
509.12	409.15	521.8	164.43	155.3	161.85	352.39	370.03	378.72	285.33	210.06	334.75
111.95	95.65	111.58	163.73	158.94	169.52	57.78	62.54	56.98	86.86	56.89	83.5
93.91	107.96	78.59	163.73	154.73	162.88	104.09	79.88	87.66	182.12	265.75	147.83
81.59	74.6	75.66	163.51	165.8	163.14	437.72	367.43	414.84	165.4	122.76	150.62
307.79	136.52	257.98	162.34	145.5	156.07	3.66	3.68	1.64	5.69	9.23	5.13
124.61	129.42	119.28	162.06	166.31	173.31	500.58	517.71	373.61	478.32	228.63	489.15
278.05	231.03	264.41	161.45	160.09	157.85	299.81	357.64	312.38	312.78	237.87	326.12
78.43	78.28	63.34	160.97	165.13	153.32	452.43	360.48	464.27	122.82	84.41	116.69
122.69	114.3	102.56	160.88	173.2	147.27	297.18	269.23	263.23	186.89	171.93	238.47
60.77	43.71	30.9	160.65	153.77	178.99	12.33	12.29	10.84	16.75	30.84	16.48
114.1	81.65	70.61	160.63	160.33	148.6	45.76	32.51	17.58	82.91	116.44	69.24
219.39	202.11	273.07	160.46	145.54	158.85	390.68	352.87	415.52	270.29	473	340.76
69.09	61.98	58.52	160.33	163.64	165.57	610.79	513.67	655.28	207.68	234.65	230.31
30.89	37.68	37.25	160.3	156.83	163.57	249.81	207.36	227.42	144.04	111.91	164
43.28	37.72	43.7	160.23	166.93	157.56	329.19	353.96	330.51	183.72	121.38	149.55
127.47	124.94	78.89	160.21	173.66	150.55	79.65	67.26	75.52	120.14	123.16	111.35
223.31	160.98	152.45	160.15	149.51	159.71	12.57	15.04	13.06	52.31	53.24	77.9
86.51	67.05	75.48	159.9	157.54	161.73	31.52	37.9	30.31	276.26	607.71	240.09
57.27	52.9	61.03	159.82	159.09	174.34	139.86	153.53	153.61	92.43	122.14	96.77
138.07	137.69	161.34	159.69	159.1	145.9	255	211.54	238.81	203.27	262.37	218.09
135.09	133.8	112.36	159.44	141.77	147.84	403.67	391.44	277.81	435.68	185.93	458.86
109.92	108.09	89.92	159.24	176.98	170.53	85.66	66.01	63.9	64.75	87.86	76.28
250.12	239.98	344.33	158.83	151.29	158.36	158.48	208.26	169.9	122.39	125.24	135.54
60.75	77.08	89.59	158.8	144.93	156.07	250.91	235.44	227.31	137.21	113.48	161.77
101.09	127.31	58.47	158.8	169.85	141.21	9.39	5.28	5.06	43.25	53.42	36.6
65.75	58.92	28.49	158.67	166.5	154.4	15.01	17.97	11.48	23.56	8.02	99.45
163.36	140.72	161.28	158.42	145.46	151.64	235.82	195.02	209.58	149.99	115.99	159.13
79.22	66.93	64.97	158.21	163.27	154.7	515.81	373.46	474.08	169.46	173.07	179.6
55.88	51.77	40.31	157.9	148.73	145.15	190.11	187.22	197.46	147.08	139.36	144.85
139.49	126.66	185.88	157.68	157.37	171.44	197.12	161.06	192.29	132.81	162.05	131.37
138.85	159.26	103.72	157.65	152.09	164.68	25.15	22.73	27.11	55.33	48.71	54.22
103.91	104.39	87.5	157.63	163.87	160.2	108.59	81.71	94.43	247.46	448.8	225.7
73.89	90.33	47.49	157.33	153.84	156.81	113.33	117.79	121.8	110.13	110.04	100.95
204.23	184.37	267.1	157.27	158.32	163.86	745.13	837.81	821.37	244.45	156.94	241.82
154.14	139.02	126.86	156.92	158.57	153.21	214.35	178.91	188.25	238.43	288.05	229.68
93.53	109.29	69.39	156.55	148.64	154.69	268.18	213.41	264.46	184.49	146.68	174.7
156.5	165.31	81.17	156.11	145.29	151.04	216.89	206.06	238.12	234.34	273.93	193.92
178.62	163.7	216.5	156	151.9	155.98	22.63	25.53	32.31	10.59	10.42	19.11
114.68	99.36	89	155.9	150.85	160.38	105.42	100.88	100.59	86.07	106.79	91.19
117.72	103.88	104.13	155.9	150.33	168.93	190.88	222.48	203.86	135.84	89.21	147.74
116.3	100.73	92.33	155.81	149.44	164.26	83.18	83.82	95.99	100.2	101.18	108.16
72.56	64.88	64.72	155.72	149.33	152.2	161.27	129.1	138.48	71.37	61.23	107.85
50.46	43.11	36.6	155.62	171.62	167.86	142.22	148.49	158.65	93.22	79.91	80.88
43.37	62.58	51.81	155.53	147.93	148.53	877.85	595.23	760.98	256.39	173.03	230.04
271.19	282.32	365.7	155.11	171.06	158.58	11.98	10.89	11.3	9.49	8.1	12.42
163.45	125.18	171.53	155.07	162.12	148.02	14.07	18.38	19.28	38.32	45.91	41.39
91.3	109.34	104.77	154.86	156.29	164.57	260.97	266.18	284.04	166.8	220.53	168.77
33.63	30.52	17.97	154.69	143.63	159.93	31.9	38.51	36.02	34.34	37.45	40.29
323.02	313.96	320.08	154.48	144.76	145.01	26.51	22.03	24.47	11.33	14.9	20.23
21.19	22.3	29.35	154.18	147.35	152.24	33.94	24.11	24.48	140.81	61.03	198.39
125.51	101.95	130.98	153.97	145.97	161.3	238.33	279.18	222.25	152.28	74.17	195.8
140.81	139.72	144.7	153.96	153.62	148.86	148.26	141.97	136.17	127.03	116.08	149.28
127.78	120	123.5	153.66	136.12	153.03	421.05	322.54	358.35	268.43	476.48	322.86
168.92	132.26	174.55	153.53	153.58	161.84	27.52	34.01	25.11	79.36	60.46	80.27
68.68	74.31	72.11	153.39	138.18	153.5	71.29	68.87	71.87	86.61	78.32	80.58
102.45	83.46	55.73	152.88	144.3	148.37	556.15	598.24	582.55	196.36	121.83	202.11
113.11	101.43	115.05	152.5	136.82	131.51	64.06	69.59	57.04	82.4	114.66	83.15
44.29	57.4	44.78	152.48	125.31	140	73.24	64.05	68.07	45.65	37.12	43.88
76.67	84.33	75.65	152.41	154.44	174.75	191.54	154.5	193.05	62.7	86.07	66.22
88.53	62.2	23.77	152.12	150.42	145.35	20.85	26.41	18.06	97.95	239.74	102.63
122.26	121.88	119.66	152.01	151.9	154.92	380	446.88	288.08	365.05	141.32	365.2
286.57	265.06	220.74	151.97	147.56	147.17	83.38	94.79	91.34	76.04	85.98	75.84
106.62	66.04	48.49	151.96	146.29	154.33	22.82	27.48	15.08	285.82	76.33	341.19
32.03	33.79	21.45	151.83	152.42	134.7	67.02	70.21	63.94	33.37	17.11	33.99
206.97	170.51	361.28	151.77	136.39	151.18	7.42	7.65	8.99	4.14	4.55	6.02
139.76	140.92	106.56	151.76	141.26	136.62	85.51	46.6	46.02	53.12	95.74	65.2
10.21	8.62	9.09	151.71	154.42	149.17	0.68	1.06	0.68	4.86	10.7	10.04
81.66	61.66	57.46	151.67	139.86	138.21	211.01	222.42	227.88	161.38	118.7	163.41
88.28	80.85	72.15	151.63	148.57	160.56	370.78	334.03	338.06	219.87	187.08	236.68
208.65	190.99	87.08	151.62	156.84	152.79	75.13	82.19	65.76	80.43	115.09	117.89
392.84	146.3	145.02	151.53	147.12	170.05	4.13	5.16	3.36	11.98	12.88	19.79
124.12	103.36	73.69	151.38	153.16	144.86	0.34	0	0.79	1.94	2.89	1.65
146.93	133.25	148.01	151.3	154.31	151.05	114.58	140.17	114.23	25.37	31.46	22.22
103.25	119.04	120.31	151.23	155.85	133.92	124.37	76.36	110.25	98.45	133.36	106.86
1218.68	148.01	54.24	151.1	147.07	159.89	1.02	1.52	0.66	1.74	3.33	6.41
150.44	152.92	140.8	150.98	150.05	162.44	119.93	135.86	126.37	101.46	60	88.84
125.37	85.87	53.2	150.64	141.33	143.35	70.25	65.96	63.47	71.39	92.89	69.72
127.83	130.37	88.33	150.47	152.08	153.17	65.22	50.24	55.77	46.55	45.2	45.08
51.69	30.25	30.81	149.22	160.27	135.57	84.11	79.85	88.99	61.77	85.19	57.18
149.2	144.41	198.99	148.7	137.69	146	982.57	668.65	847.84	290.41	250.1	315.24
104.05	103.06	121.79	148.66	148.17	132.48	126.51	109.61	117.6	44.63	37.28	54.35
102.9	101.1	166.77	148.45	124.84	127.64	531.26	383.45	411.12	183.22	189.62	212.81
149.23	133.27	128.5	147.98	143.25	148.59	6.92	7.72	5.82	9.83	14.71	16.61
106.5	92.88	107.22	147.91	149.26	142.82	321.79	283.5	328.46	207.83	225.99	228.1
28.1	25.59	26.64	147.53	141.14	138	39.15	32.03	40.59	87.72	214.95	63.2
32.81	45.88	33.85	147.47	153.77	154.33	16.79	7.8	8.11	57.29	146.68	65.87
84.2	76.88	75.54	147.38	140.28	171.24	122.81	127.82	122.47	81.42	106.13	96.17
172.67	173.21	235.37	147.32	151.75	150.62	506.54	430.98	501.06	471.62	511.82	664.73
80.52	85.5	60.45	147.24	144.61	148.78	92.07	110.5	91.41	152.85	138.09	163.7
113.25	92	76.99	147.19	150.93	140.09	10.64	13	12.18	107.38	180.84	126.83
134.03	125.49	137.16	147.01	149.78	137.09	378.63	395.44	275.78	339.16	151.41	345.2
291.75	325.08	219.79	146.97	141.79	146.98	88.43	106.27	85.86	80.69	65.73	83.84
296.69	242.17	305.78	146.83	152.31	138.57	108.1	98	91.62	109.28	122.89	129.39
52.74	55.77	54.34	146.77	133.49	135.53	118.56	106.87	105.78	60.92	42.42	63.96
190.03	191.65	230.87	146.72	143.12	143.78	237.77	324.52	271.73	198.21	105.33	229.35
224.88	235.03	173.44	146.58	145.05	152.13	148.13	141.95	150.04	148.13	110.17	142.19
178.75	166.27	177.35	146.47	148.21	146.73	153.42	143.51	163.09	143.4	153.75	153.83
82.62	91.46	67.33	146.11	148.36	135.99	169.52	156.45	193.28	15.79	16.01	15.47
185.01	162.33	123.3	146.07	148.03	148.69	49.48	59.49	50.82	176.01	146.89	162.77
67.8	52.45	64.4	146.05	149.69	158.97	73.26	80.86	77.76	79.02	116.39	90.33
178.45	165.57	193.39	145.66	158.95	139.72	243.73	285.9	184.75	307.39	145.39	340.75
123.08	132.01	157.91	145.31	144.56	123.34	257.7	208.58	214.19	136.49	105.73	145.47
102.92	109.27	60.75	145.24	139.64	125.86	184.29	170.8	203.51	83.68	61.95	88.99
178.2	146.88	136.5	145.23	131.2	130.73	462.54	412.57	411.15	313.3	339.61	358.75
119.75	140.65	82.89	144.89	157.59	151.95	92.02	71.92	105.41	210.99	157.09	174.58
184.89	176.87	145.94	144.79	145.3	146	113.53	90.63	69.57	158	151.08	159.73
114.45	134.54	88.52	144.62	137.83	144.86	184.92	205.52	202.72	121.81	86.83	130.88
47.22	56.97	55.16	144.2	147.74	144.88	293.48	254.69	262.26	169.41	131.09	192.5
90.83	92.7	77.95	143.64	144.96	135.69	151.84	143.18	140.31	140.83	116.62	140.21
150.71	197.6	225.71	143.62	137.41	129.34	321.51	330.4	289.3	370.6	213.25	344.56
62.07	64.14	56.04	143.51	137.27	148.44	130.94	140.39	147.22	114.52	106.92	120.14
54.71	58.73	50.33	143.36	141.47	151.86	143.06	141.39	162.77	147.39	129.33	148.02
127.47	79.78	76.63	143.27	146.28	90.88	147.08	135.19	169.54	178.09	205.21	201
99.68	92.82	99.69	142.68	150.13	151.18	72.35	54.89	65.94	108.15	49.93	90.34
111.53	126.59	84.22	142.56	137.7	135.43	58.27	39.83	65.98	51.48	37.92	66.39
146.83	168.63	235.45	142.38	124.53	119.28	278.57	219.52	187.4	169.3	142.75	153.44
221.96	148.27	195.62	142.25	138.99	142.41	100.88	79.35	91.3	108.34	158.97	142.42
165.35	111.89	132.74	142.14	161.35	162.21	46.15	44.82	44.69	54.8	47.01	72.58
153.21	154.54	274.73	142.12	130.77	123.06	144.47	161.42	139.99	156.88	68.09	114.06
156.54	143.84	168.53	142.03	140.49	143.19	103.65	105.32	101.77	71.77	52.8	73.29
34.09	17.31	17.75	141.8	146.25	149.25	9.89	6.77	5.42	27.1	96.02	50.3
104.6	106.91	112.6	141.65	127.28	138.35	397.85	332.46	386.4	240.16	209.9	222.87
91.86	122.62	113.62	141.36	141.71	134.06	394.89	407.33	271.7	398.55	155.66	418.42
61.52	52.74	27.62	140.97	150.19	135.63	10.04	7.64	5.28	5.94	13.01	3.85
98.3	102.07	104.65	140.92	135.21	129.95	183.29	152	179.21	76.1	61.47	71.76
50.32	22.9	19.49	140.57	139.84	134.45	12.42	10.15	11.56	11.33	24.67	9.86
75.34	69.44	54.87	140.4	139.54	154.1	28.12	33.69	27.08	109.64	103.89	49.1
157.69	163.11	97.88	140.31	138.19	148.31	181.08	153.48	179.19	78.68	79.53	76.63
101.72	125.54	117.13	140.12	154.34	127.87	512.31	456.37	342.91	466.27	207.49	472.06
126.5	146.52	123.72	140.06	146.65	150.42	398.66	455.47	301.31	407.89	183.92	429.15
132.03	127.55	334.66	139.95	136.9	148.85	444.48	420.29	363.93	306.33	121.25	351.96
78.92	56.36	85.04	139.64	139.91	125.39	292.77	227.75	245.64	228.28	149.1	226.78
35.1	31.32	39.22	139.61	143.03	161.24	29.63	31.44	29.48	22.18	21.32	20.02
82.17	73.78	65.82	139.27	137.03	149.3	157.37	159.12	156.21	151.38	114.75	152.71
57.69	50.82	44.96	139.21	122.87	123.11	20.42	24.27	23.59	32.08	36.02	30.7
116.9	130.62	97.75	139.2	139.43	137.99	252.29	204.14	240.13	205.61	218.12	202.15
51.64	25.11	20.78	138.94	141.15	136.41	13.25	11.43	11.41	6.64	18.06	13.63
92.34	121.81	48.05	138.89	143.7	134.7	3.02	4.37	2.62	11.32	11.06	19.17
28.97	10.55	17.99	138.56	140.94	141.58	13.23	16.78	12.48	384.99	893.97	450.19
55.84	111.5	282.26	138.43	138.87	139.82	1500.67	1137.8	1437.87	567.78	324.83	654.64
48.57	87.2	152.93	137.84	130.18	135.3	1.73	3.31	1.11	1.09	6.97	8.22
120.8	114.57	122.78	137.73	126.25	137.18	286.8	290.73	286.26	238.76	235.39	234.27
250.36	231.71	284.55	137.22	149.72	146.71	540.7	508.03	557.92	188.52	90.05	197.68
184.65	188.57	246.12	137.19	126.86	124.4	248	208.02	224.09	187.06	228.54	185.38
63.23	86.32	57.36	136.86	137.92	139.9	134.52	143.55	159.27	85.79	85.12	86.75
112.03	143.18	147.15	136.84	140.44	136.51	452.02	388.18	330.09	442.88	200.42	475.43
90.9	102.35	88.99	136.63	143.62	155.81	483.59	527.09	362.91	373.82	189.51	409.63
73.07	57.32	42.29	136.63	139.33	150.08	32.48	38.77	40.08	36.75	36	39.34
258.94	230.98	323.76	136.17	143.86	144.31	109.83	124.96	124.96	56.65	62.89	44.4
246.46	260.26	254.91	135.72	136.38	125.47	106.24	105.23	105.04	134.96	108.91	125.1
135.66	141.14	135.81	135.69	134.06	141.77	465.85	458.98	458.05	246.59	111.24	251.74
66.06	63.34	61.81	135.37	125.88	111.24	84.47	67.14	75.52	48.67	26.06	36.17
125.85	99.55	96.7	135.27	141.37	134.95	77.78	76.93	72.72	99.95	224.96	122.07
129.74	157.82	130.02	134.86	136.25	118.01	532.97	539.2	368.98	567.96	304.71	600.68
207.81	213.1	159.37	134.71	133.89	140.87	85.27	77.39	79.39	76.86	102.89	75.64
35.92	29.36	38.37	134.66	133.22	144.04	3.26	2.87	1.63	3.84	6.27	4.32
18.33	68.28	20.48	134.48	150.83	116.59	3.42	2.62	2.81	0	0.76	0
71.51	77.12	74.44	134.48	133.65	135.61	77.29	100.29	83.39	87.95	56.03	90.66
46.39	48.07	35.54	134.43	144.72	136.34	10.09	13	7.64	14.04	26.32	17.07
84.44	91.36	71.93	134.32	132.59	127.63	51.59	59.46	52.54	92.77	92.33	110.94
155.71	255.52	78.08	134.31	128.08	129.79	25.95	29.4	24.43	115.94	73.47	109.42
87.34	86.14	85.09	134.23	149.2	129.7	324.02	242.13	261.02	153.26	121.58	159.05
43.34	40.4	34.06	134.2	121.99	129.43	273.9	242.94	232.74	155.5	99.62	180.65
323.13	397.08	300.02	134.17	137.7	124.02	54.96	54.6	47.91	51.97	51.26	54.1
26.34	31.64	34.15	134.08	131.73	124.51	168.88	129.65	141.4	79.88	59.82	90.2
104.35	110.18	110.63	133.93	115.49	120.06	24.61	27.56	28.47	13.12	22.18	13.77
162.91	215	217.11	133.52	128.67	126.4	158.73	161.48	151.41	142.85	119.22	119.49
78.81	96.69	100.71	133.52	122.71	132.57	74.83	67.05	79.92	39.03	54.25	54.89
107.34	116.27	102.28	133.43	128.1	143.04	92.76	85.2	80.51	81.33	77.64	67.3
39.31	57.18	54.03	132.94	137.35	132.21	88.89	47.28	102.24	92.27	98.45	115.11
97.45	90.3	120.86	132.67	130.17	139.85	125.17	132.81	124.67	93.32	104.56	89
159.2	173.01	102.91	132.4	132.47	132.2	58.7	55.01	59.48	46.14	63.43	40.15
83.86	94.25	71.45	132.04	132.74	129.38	294.95	268.86	281.09	167.27	123.24	173.99
148.82	80.7	113.31	131.91	111.85	141.26	27.57	32.65	30.37	35.96	31.46	51.48
43.39	41.28	39.24	131.88	127.02	131.79	14.22	11.95	12.05	132.47	232.26	105.9
39.4	43.63	26.21	131.76	130.46	128.26	33.56	31.41	34.95	30.95	30.65	29.68
234.23	82.03	24.14	131.37	123.74	132.99	2.24	3.51	3.23	2.45	2.39	2.95
89.31	48.99	35.96	131.29	137.6	122.34	0	1.52	0.98	55.5	132.25	48.47
58.94	59.88	54.62	131.28	131.88	127.77	63.28	66.8	65.45	46.91	47.93	57.98
163.94	86.05	28.98	130.67	123.31	133.37	36.68	54.04	30.23	90.53	161.3	87.98
87.8	83.09	82.14	130.66	106.74	120.34	316.7	224.5	257.62	150.59	135.42	163.11
72.95	84.45	45.88	130.56	122.76	121.07	169.68	159.31	134.83	119.23	133.74	137.92
92.53	80.07	49.79	130.56	123.98	133.32	27.56	35.5	30.13	76.55	76.26	78.78
71.4	60.6	46.39	130.47	139.74	138.67	160.59	136.8	171.57	168.13	170.44	206.14
79.11	80.19	101.64	130.03	130.92	126.18	78.35	92.21	70.96	140.47	156.84	101.37
120.02	128.64	129.29	129.53	121.8	130.57	67.08	76.11	66.21	78.73	66.23	72.18
94.2	100.54	115.02	129.46	131.11	127.16	243.62	176.73	196.7	110.41	97.89	102.58
215.75	200.65	211.09	129.33	123.54	128.25	180.13	171.12	172.46	110.26	81.52	133.04
62.35	50.89	40.24	129.09	129.17	142.82	24.03	23.09	21.1	13.37	25.46	20.59
72.27	74.87	75.17	128.85	119.41	130.65	293.19	289.6	233.39	237.6	120.79	260.41
132.13	124.16	213.35	128.82	119.99	123.39	548.61	498.61	567.38	247.64	211.18	227.65
114.51	150.89	130.14	128.8	134.46	122.37	508.4	522.02	293.44	508.11	245.75	532.67
198.65	207.58	164.79	128.76	141.43	123.22	116.02	107.23	105.39	90.92	77.89	88.7
0.5	0	0	128.71	130.99	91.19	0.98	0	0	0	0	0
56.17	88.43	48.29	128.66	116.45	113.55	301.89	343.48	187.44	404.8	165.38	454.69
99.85	89.2	77.68	128.57	130.96	107	76.78	109.53	92.72	105.96	92.85	100.61
63.43	59.14	43.15	128.48	122.38	129.03	64.22	56.72	61.67	70.28	118.07	71.68
126.63	116.26	124.58	128.43	124.52	141.87	129.31	165.64	139.89	104.33	72.59	111.69
73.07	63.39	50.78	128.42	127.33	115.74	111.08	93.86	119.72	123.13	119.34	142.45
99.12	92.97	103.45	128.42	136.16	135.23	137.33	126.33	144.25	86.94	89.67	88.21
8.44	1.4	3.05	128.35	133.45	133.45	21.45	14.64	12.99	15.71	34.51	21.2
30.15	30.87	26.84	128.21	115.92	121.83	131.68	105.59	70.62	66.07	69.2	76.61
113.82	110.6	104.74	128.17	121.19	124.93	51.33	56.6	41.02	168.94	190.79	194.19
32.43	26.82	26.1	128.07	128.06	118.63	213.16	195.35	192.85	83.74	65.29	83.05
70.29	59.9	66.17	127.95	129.04	143.69	269.14	286.07	328.12	137.67	114.64	139.79
152.62	164.15	206.26	127.73	121.5	121.28	9.34	11.46	7.14	25.26	16.48	31.23
68.62	40.94	14.52	127.57	106.02	128.48	47.67	37.43	37.81	49.28	67.24	48.29
45.56	49.75	45.4	127.41	123.17	128.78	183.91	171.77	172.43	63.77	85.22	72.11
370.05	367.38	314.22	127.21	120.32	116.45	121.25	134.29	125.27	119.9	88.71	132.05
42.92	45.83	55.32	127.01	120.87	127.25	670.25	568.85	664.13	288.1	251.27	320.26
64.61	61.67	59.16	127	120.96	121.92	42.99	44.73	44.21	33.1	32.03	43.44
62.17	55.37	56.25	127	124.2	125.42	202.03	204.8	217.24	215.85	283.63	230.87
69.49	86.7	83.32	126.96	116.23	115.41	208.45	157.47	179.39	65.8	37.42	74.76
328.23	258.44	317.2	126.78	118.78	126.09	9.12	9.69	8.59	7.36	8.48	5.89
197.45	167.61	196.3	126.68	119.26	115.62	253.7	223.86	249.76	139.27	134.06	136.92
477.97	250.65	490.13	126.44	121.31	116.68	175.83	190.35	173.02	146.61	111.57	181.44
76.76	104.95	89.76	126.38	110.33	112.48	293.18	291.29	206.46	327.62	200.58	359.85
82.24	68.57	59.83	126.19	117.55	133.42	91.29	105.23	100.84	105.94	85.47	109.95
85.48	80.2	52.82	126.17	139.62	137.37	378.24	281.7	303.83	160.21	140.23	177.2
169.41	178.11	171.88	126	118.17	112.74	139.87	114.1	123.17	282.04	252.21	238.31
66.99	63.63	60.01	125.87	115.49	125.38	58.25	67.94	62.88	78.96	64.1	90.61
108.72	103.65	83.2	125.78	120.63	124.75	95.87	71.83	81.89	92.1	109.83	95.04
72.52	64.39	50.27	125.77	122.11	123.73	34.65	30.37	32.17	90.44	155.01	104.28
154.11	145.78	135.48	125.76	110.73	127.11	44.22	54.68	41.68	48.18	53.02	46.95
63.99	59.24	34.16	125.74	120.36	119.24	205.45	194.19	189.13	135.31	125.61	124.19
85.2	69.42	60.99	125.06	129.86	117.29	74.84	68.15	74.57	84.14	82.97	90.42
66.63	67.62	60.32	124.89	124.49	113.28	186.03	172.84	174.26	132.92	83.98	164.2
141.97	133.3	110.73	124.87	122.66	120.97	362.99	316.12	336.93	130.71	124.77	136.27
113.35	117.75	149.73	124.84	118.44	119.36	3.83	3.91	3.08	10.01	16.33	15.82
481.5	196.01	211.06	124.52	113.08	115.72	3.04	3.32	2.18	81.04	34.23	42.59
73.03	64.02	51.44	124.32	126.55	123.63	122.99	112.18	108.54	152.47	193.07	146.07
73.23	64.67	60.02	124.19	123.49	116.73	40.9	42.39	31.55	38.05	36.92	28.81
83.29	76.31	90.36	124.14	126.04	139.92	202.92	221.44	153.5	106.24	145.97	122.09
119.87	139.62	127.56	124.14	100.75	124.48	389.87	457.21	260.89	383	223.43	422.74
111.05	130.63	130.55	124.03	123.85	118.55	450.17	449.82	323.4	355.88	180.47	368.03
90.23	82.47	67.59	123.87	116.51	113.49	25.22	20.56	21.9	213.18	359.03	207.65
104.02	92.77	60.02	123.85	117.99	130.47	71.43	84.72	78.13	155.69	152.7	133
49.31	71.35	46.91	123.62	95.92	115.39	641.59	511.2	611.98	181.06	144.99	165.08
91.59	78.6	61.15	123.59	117.12	117.69	18.59	20.67	15.83	22.97	32.93	18.75
178.17	189.72	162.42	123.46	115.9	113.53	125.2	135.26	132.37	69.44	54.46	66.6
205.29	189.82	164.74	123.34	105.79	117.19	68.89	30.08	40.36	13.91	24.76	26.86
64.65	105.6	81.22	123.24	135.91	138.27	42.66	71.73	70.75	69.63	90.35	23.52
153.48	164.32	173.27	123.02	133.38	123.17	192	196.86	187.34	140.74	83.36	121.03
108.12	135.92	127.76	122.9	118.5	116.51	354.4	349.33	248.78	313.03	160.79	289.79
134.61	116.66	119.65	122.66	122.89	124.94	72.8	69.99	81.03	99.67	81.3	98.65
325.15	258.39	267.44	122.58	125.25	127.1	443.83	458.32	424.61	291.3	249.02	332.65
79.18	116.29	108.76	122.54	111.67	115.93	80.7	53.29	70.22	398.85	375.82	385.54
76.59	73.36	70.08	122.37	128.58	116.09	381.81	320.45	344.1	152.1	114.48	213
97.21	103.43	97.42	122.1	125.32	131.52	88.2	108.87	91.91	144.7	163.2	153.54
85.68	77.83	70.84	121.9	120.89	128.6	70.97	93.33	77.96	110.21	91.86	112.12
53.36	57.9	42.61	121.9	110.24	117.93	81.53	72.18	78.72	56.74	91.91	83.53
77.03	81.64	81.14	121.89	108.8	101.31	169.98	154.36	155.23	96.57	52.22	100.28
78.91	83.45	93.42	121.88	123.68	114.58	284.44	312.63	218.11	263.86	126.05	248.89
296.95	345.79	166.8	121.81	118	123.84	117.65	148.74	94.78	309.17	254.78	331.21
108.58	143.74	99.08	121.64	128.51	121.99	376.15	464.09	433.25	175.61	101.52	175.7
169.7	136.7	56.92	121.53	113.77	124.97	205.35	240.57	224.15	138.06	92.27	158.96
84.15	101.74	67.43	121.11	118.19	121.91	62.82	65.8	61.76	72.55	76.61	80.85
35.7	47.84	43.95	121.09	123.12	111.73	226.2	124.27	224.45	93.11	95.55	101.73
87.75	91.03	81.63	121.05	114.02	112.34	402.36	301.72	352.59	204.83	165.59	238.93
318.31	296.95	276.45	120.87	117.74	121.67	45.8	45.86	45.03	27.43	45.57	33.63
111.15	112.56	98.69	120.81	115.16	120.55	77.49	86.59	88.21	86.76	89.13	88.56
69.7	70.47	42.73	120.78	114.79	120.7	68.05	68.91	72.21	109.04	98.56	87.09
62.87	65.72	52.62	120.76	119.5	120.54	488.68	407.35	458.14	184.02	216.29	170.48
7.3	12.51	1.85	120.46	107.81	101.56	0.39	0.43	0.99	0	5.84	1.51
43.72	44.67	56.05	120.4	106.74	108.02	24.58	17.17	20.56	12.86	15.53	8.23
52.18	45.12	42.95	120.38	114.48	128.31	182.91	189.75	224.82	151.62	241.43	194.19
78.41	65.78	74.03	120.17	116.29	120.26	61.06	69.23	63.58	62.41	38.61	60.45
86.86	115.82	83.17	120.08	120.7	107.1	15.25	13.36	15.09	58.07	60.5	55.12
61.2	44.62	37.43	119.62	115.71	118.51	97.31	98.51	99.35	72.21	68.15	65.22
125.76	135.9	177.01	119.55	113.75	115.69	561.2	549.68	562.36	300.44	151.12	264.65
50.01	58.37	47.9	119.38	107.06	108.53	485.35	321.88	387.88	183.3	185.22	188.34
82.62	84.23	69.6	119.38	114.35	111.4	27.42	33.29	27.04	73.27	67.57	82.92
335.7	367.88	338.76	118.95	129.07	113.27	75.48	77.79	63.47	251.16	139.24	268.75
96.36	93.69	102.2	118.67	117.85	120.3	291.39	292.51	311.04	91.54	71.17	102.66
51.12	47.6	39.09	118.56	107.53	120.53	46.32	51.2	55.59	31.78	34.77	31.83
87.05	100.4	63.56	118.54	113.41	110.26	107.7	108.65	112.33	118.71	131.76	122.47
99.77	89.94	110.88	118.44	117.05	132.91	116.04	137.5	117.37	131.73	183.18	167.27
124.69	85.65	52.06	118.34	133.69	116.8	34.99	42.72	31.27	49.16	48.74	51.3
79.42	60.11	63.15	118.03	119.16	120.66	130.44	127.54	135.04	69.9	63.5	76.63
148.68	156.16	100.01	117.95	118.53	132.65	215.77	232.6	224.72	151.39	106.06	135.97
19.03	22.58	24.19	117.9	112.52	111.13	14.1	14.4	15.22	10.76	10.67	11.91
61.19	56.63	55.08	117.79	113.13	103.83	34.12	48.23	42.44	41.96	43.37	45.75
106.61	104.4	88.22	117.76	116.96	117.83	79.64	67.04	75.53	59.06	61.93	65.47
75.63	87	138.28	117.72	106.41	115.37	18.1	27.86	20.34	32.32	37.71	26.16
58.24	53.71	52.8	117.65	115.03	111.31	39.43	45.29	40.24	29.3	23.74	32.68
75.77	79.65	81.23	117.6	111.51	123.16	112.18	121.78	137.08	77.36	49.09	81.12
60.88	46.98	41.93	117.51	112.09	107.29	37.73	32.27	37.88	61.56	83.52	45.99
73.3	81.85	67.27	117.5	110.68	114.85	426.82	411.67	332.18	480.32	210.3	486.78
67.78	70.59	41.64	117.28	112.35	105.74	58.55	59.6	64.58	90.21	57.92	91.49
84.23	102.59	93.06	117.07	120.71	121.4	95.8	85.35	103.42	94.55	171.21	72.46
81.14	67	57.74	116.87	112.92	111.51	39.31	45.99	38.58	59.7	48.93	58.97
77.32	70.29	79.37	116.7	119.68	116.67	379.67	296.28	344.27	150.41	145.21	170.96
81.52	66.93	47.25	116.6	120.1	117.53	52.29	39.51	51.63	68.08	88.17	69.16
147.18	172.1	147.77	116.49	120.63	122.21	2.41	6.49	3.18	0.33	0.95	2.4
83.23	107.85	75.15	116.42	112.21	113.59	8.57	5.69	7.25	18.38	31.23	27.46
53.39	58.3	23.17	116.34	105.71	117.26	53.98	51.84	14.44	15.45	24.48	25.98
19.04	17.39	22.98	116.31	102.4	97.9	5.01	8.47	3.71	3.49	5.1	5.4
12.83	9.42	11.72	116.22	119.9	116.37	10.75	0.89	1.62	23.2	77.08	34.95
126.98	131.07	147.33	116.15	121.3	125.14	359.88	327.8	367.4	203.86	209.57	242.05
56.15	46.06	42.34	116.13	117.08	124	91.71	106.92	103.42	92.4	86.63	107.88
192.59	172.19	225.89	115.97	109.05	117.74	57.98	64.22	65.25	23.24	11.64	27.21
50.65	46.41	34.68	115.92	118.33	106.78	18.84	21.03	19.97	23.04	37.58	22.64
56.53	65.51	61.58	115.42	113.15	121.38	117.6	117.02	111.8	82.41	80.68	85.58
224.88	206.86	163.48	115.4	117.88	116.98	58.85	66.32	55	46.54	73.19	46.42
80.62	99.33	96.33	115.17	114.54	97.57	319.4	347.1	236.48	302.37	120.3	314.77
60.69	38.7	11.14	115.06	147.5	96.67	0	0	0.99	0	0	0
492.81	755.16	179.62	114.84	112.02	111.61	14.18	14.99	21.16	96.96	63.86	71.92
94.72	101.58	70.54	114.77	109.27	109	77.68	81.04	72.68	92.73	65.75	92.27
149.14	182.86	93.26	114.67	108.54	120.07	15.01	14.62	12.6	31.84	21.89	31
28.75	13.87	11.8	114.67	123.28	112.31	81.19	87.36	101.83	58.39	71.17	45.23
49.83	46.97	35.25	114.36	104.43	96.18	145.58	82.46	113.26	323.86	174.51	290.58
128.63	99.19	78.71	114.03	103.61	104.04	8.17	7.71	8.48	13.87	30.09	19.23
101.82	85.49	100.76	114	114.75	115.23	45.63	37.8	37.04	26.51	43.29	24.68
86.08	97.33	98.07	113.84	114.4	107.99	351.54	322.41	331.58	124.47	84.16	117.11
41.05	28.25	34.3	113.81	113.24	122.37	41.36	49.35	50.28	21.76	20.03	24.44
77.14	85.39	82.84	113.78	107.51	115.91	194.37	162.05	159.37	108.86	85.84	129.52
44.61	38.65	42.04	113.65	109.79	113.29	38.04	36.07	39.71	40.16	26.2	35.43
141.95	135.84	152.57	113.46	115.34	110.37	402.8	400.65	267.75	405.65	182.56	464.65
153.1	138.48	157.62	113.41	108.46	112.8	96.86	119.25	117.82	59.63	34.64	63.31
51.5	49.2	71.09	113.36	107.15	124.31	47.6	59.91	58.78	34.17	26.71	41.01
69.32	69.3	59.22	113.09	105.69	110.11	5.94	7.44	8.53	14.3	12.77	15.58
113.08	83.64	30.74	112.82	113.47	106.07	13.33	7.19	5.81	19.93	47.35	24.5
51.24	53.53	25.35	112.79	117.66	117.2	53.92	70.08	50.02	63.84	66.67	67.2
30.09	18.99	13.56	112.63	107.19	100.71	21.87	29.65	24.62	73.17	102.71	46.18
44.92	37.96	49.3	112.58	108.84	106.72	161.03	114.41	145.43	104.26	201.74	101.58
92.33	82.17	93.87	111.89	103.82	106.93	156.21	162.33	159.66	71.14	74.15	77.64
52.25	53.23	48.42	111.23	141.49	108.32	271.49	232.31	280.99	89.36	88.49	89.34
52.5	53.23	55.76	111.19	109.06	124.42	282.8	234.62	295.5	120	98.47	112.47
133.32	121.11	194.51	111.11	128.7	112.57	182.91	143.85	162.49	86.49	95.96	78.42
150.15	131.35	149.92	111.02	118.48	108.05	465.21	347.3	396.51	345.18	520.19	391.73
74.26	61.21	68.45	110.88	127.79	97.19	70.28	65.96	67.11	97.01	75.45	115.53
118.38	146.57	148.75	110.81	111.84	108.57	75.17	74.3	79.39	142.37	123.87	167.65
200.55	140.99	129.05	110.79	115.32	121.53	42.08	59.91	44.42	96.96	85.61	80.72
36.43	27.49	30.72	110.78	105.82	111.48	28.96	25.79	25.82	18.55	22.53	16.49
61.64	92.01	89.39	110.73	104.14	96.74	295.36	278.97	217.05	296.4	122.44	304.83
47.56	34.67	35.5	110.71	114.32	111.24	15.37	10.74	9.32	15.76	22.43	13.82
178.73	180.28	152.49	110.7	109.72	96.89	247.81	160.92	211.29	189.03	177.24	190.8
38.45	23.05	18.32	110.66	88.37	101.25	9.9	4.34	1.77	7.02	8.17	9.09
103.09	112.67	92.52	110.66	115.46	110.83	116.14	118.14	121.95	101.32	65.37	88.15
52.65	50.13	43.59	110.64	114.79	118.42	66.22	76.32	72.62	50.76	52.71	51.37
89.68	75.92	83.04	110.5	107.27	108.23	50.52	50.41	43.64	45.37	55	54.53
119.01	84.89	27.68	110.29	94.63	97.1	15.11	13.39	9.36	7.23	6.69	15.01
55.98	53.85	56.84	110.16	109.89	107	85.08	88.32	87.69	29.71	25.65	33.7
130.79	162.37	121.53	110.11	107.13	114.2	70.17	79.72	61.26	177.3	156.96	159.2
171.99	214.67	136.24	110	105.39	108.05	9.77	5.28	7.42	3.91	8.13	4.32
67.14	71.71	75.83	109.84	102.53	108.87	93.83	88.34	91.22	54.01	59.67	59.03
191.28	170.52	253.9	109.64	115.03	120.25	248.5	340.11	271.12	193.73	120.75	196.44
3.97	5.63	17.96	109.6	117.79	105.89	0.49	1.79	0.48	1.71	2.57	1.6
138.84	161.67	143.88	109.57	104.07	105.25	25.01	31.77	21.5	83.12	58.02	128.79
40.91	44.66	28.16	109.57	103.54	107.46	23.33	27.75	23.8	47.85	50.82	48.51
48.57	46.2	43.57	109.49	106.81	105.75	18.21	32.52	21.72	19.69	19.69	19.64
3.76	8.23	2.88	109.46	103.11	95.74	2.7	0.92	1.35	3.43	0.63	1.44
105.49	127.75	65.19	109.45	108.38	115.86	165.26	159.89	146.21	180.16	165.13	216.71
81.65	85.33	55.65	109.43	115.46	109.48	50.92	47.73	47.29	55.43	71.89	60
144.81	126.4	124.57	109.38	99.87	101.94	127.92	115.31	121.03	127.28	90.88	137.04
87.97	68.29	64.78	109.29	104.13	108.31	62.45	63.64	49.25	33.55	44.98	51.25
65.89	66.13	79.62	109.23	103.44	108.99	70.35	78.49	75.37	61.18	69.02	67.38
146.68	147.56	111.92	109.13	116.11	102.91	470.34	462.59	294.98	343.25	158.65	352.87
70.55	79.25	77.24	108.97	109.44	111.9	90.96	104.55	90.13	112.63	129.97	111.35
71.42	71.76	68.88	108.93	107.3	101.99	65.13	73.02	80.22	59.1	66.55	72.13
72.18	85.99	56.88	108.85	108.31	109.13	223.21	187.45	190.57	141.81	107.01	170.66
149.59	120.93	116.71	108.59	108.61	117.46	182.34	248.64	223.54	122.33	98.33	148.7
103.21	109.54	86.38	108.47	105.12	119.22	46.58	34.7	44.26	31.8	31.25	34.42
94.81	46.17	46.8	108.41	103.54	90.56	32.55	24.22	36.86	126.98	222.08	102.94
129.97	144.84	138.8	108.29	117.01	106.23	431.73	477.62	347.66	376.19	203.8	413.34
35.3	47.06	29.38	108.1	110	112.36	1.43	2.83	2.68	2.09	3.01	3.04
36.37	40.38	38.48	107.94	105.76	111.2	54.45	64.38	65.49	32.12	24.63	31.05
96.55	99.38	96.33	107.94	93.99	101.19	135.68	101.24	114.76	87.15	58.49	65.11
66.95	61.89	53.33	107.84	104.25	103.03	13.04	12.9	14.74	10.48	10.41	12.85
86.4	94.96	68.92	107.83	117.38	112.08	64.19	65.7	43.09	251.7	244.77	328.29
50.98	47.79	41.48	107.83	112.44	106.25	175.18	167.4	170.88	101.75	70.95	121.91
38.51	15.75	38.58	107.78	100.8	101.14	45.57	44.44	55.29	24.17	25.25	37.44
178.66	194.73	168.59	107.77	115.08	121.16	268.12	283.67	276.34	233.39	179.56	278.39
125.23	108.78	136.98	107.74	109.96	101.62	705.52	723.32	751.02	251.35	361.15	279.97
892.3	88.94	45.04	107.73	113.69	106.89	0.52	1.44	0	0.61	6.2	5.14
161.37	137.65	149.64	107.69	108.48	110.75	130.09	140.82	124.16	129.92	103.13	113.85
90.58	82.82	55.63	107.41	110.74	106.25	79.99	53.97	56.43	71.14	101.38	70.33
94.92	52.27	83.8	107.39	114.83	112.25	4.38	5.26	5.06	8.35	6.62	9.78
222.72	200.44	229.61	107.06	92.57	94.61	55.42	59.58	44.66	130.67	66.87	135.82
235.2	253.86	150.75	107.05	93.34	88.49	1.14	4.21	2.89	2.31	4.79	4.16
68.14	73.84	57.37	107.04	103.9	97.85	24.23	33.41	25.8	31.08	19.47	28.45
103.55	98.16	67.29	106.98	103.84	111.43	323.59	287.51	348.89	209.14	141.58	200.71
66.25	68.11	61.33	106.92	116.14	110.72	235.97	212.71	223.75	164.43	195.6	190.79
78.08	68.35	78.35	106.8	115.99	111.98	122.28	105.14	106.17	63.81	42.53	62.44
17.18	21	17.26	106.58	101.43	106.11	120.73	127.18	131.68	74.89	56.32	85.39
104.05	95.02	62.69	106.35	92.36	101.83	47.84	48.8	43.27	45.9	45.52	38.39
56.7	68.86	73.93	106.34	127.06	121.66	10.23	17.71	11.92	20.3	26.34	21.79
177.74	159.67	160.83	106.33	108.17	112.2	108.22	92.25	121.88	174.54	200.53	163.13
100.61	102.16	92.6	106.02	102.1	106.78	124.16	140.13	98.66	119.5	74.85	125.54
63.21	68.16	67.2	105.93	96.67	101.86	171.99	158.88	153.25	120.47	95.51	125.92
99.61	110.92	152.57	105.91	124.14	110.3	182.55	178.29	180.74	63.51	33.32	69.55
89.96	69.81	65.19	105.88	113.23	99.79	107.91	101.64	117.01	70.4	57.81	80.17
303.94	225.06	457.78	105.76	99.76	100.21	7.21	3.24	7.41	0.83	0.54	1.12
35.48	34.32	21.3	105.76	91.9	95.92	1.39	1.28	0	23.64	23.35	39.24
231.3	45.98	12.5	105.72	105.55	113.37	0	0	0	0.62	0	5.84
178.58	206.25	130.2	105.52	105.31	112.38	70.44	74.27	84.29	76.72	39.94	66.78
73.45	93.48	61.65	105.2	92.67	92.9	43.16	42.58	35.2	57.42	74.89	51.38
64.37	79.31	71.84	105.16	113.34	92.13	281.76	230.29	241.42	125.04	88.57	140.48
81.05	80.16	91.17	104.94	99.35	95.78	291.28	254.6	295.74	162.15	142.04	182.21
151.84	117.36	149.05	104.83	115.81	100.91	1002.79	964.33	884.75	649.1	555.27	679.05
101.42	112.59	106.77	104.82	116.51	96.29	401.64	440.87	269.8	363.56	167.74	409.78
52.08	58.28	72.26	104.58	101.23	98.54	225.44	226.49	259.38	169.91	130.19	183
186.98	144.92	186.62	104.56	113.4	119.48	53.52	59.23	45.07	82.1	98.93	110.8
147.7	138.09	151.95	104.53	109.55	109.7	151.04	145.34	147.75	116.74	76.79	118.8
63.99	76.85	94.47	104.48	97.12	105.44	95.21	90.26	105.31	56.18	66.06	78.6
87.96	88.94	100.24	104.45	102.08	103.66	572.62	466.87	511.82	252.13	227.35	295.82
2.7	5.58	1.56	104.36	101.28	101.98	17.66	34.74	17.41	21.7	4.91	18.63
93.44	105	78.54	104.3	101.71	103.53	299.46	315.02	235.68	302.67	137.93	318.58
35.4	35.43	32.59	104.17	101.07	119.31	63.82	63.06	53.14	168.84	190.46	194.97
67.36	70.79	55.34	104.15	98.91	97.78	243.49	198.93	212.87	141.71	145.66	150.81
106.58	124.36	108.32	104.03	110.27	103.17	93.07	93.59	86.99	115.11	138.45	133.56
107.8	98.9	91.47	104.02	99.87	95.82	195.79	157.62	185.59	193.85	237.01	217.35
107.12	104.1	100.71	103.89	116.23	104.63	410.68	454.63	311.11	341.11	166.18	385.53
735.86	114.36	49.6	103.89	82.73	113.43	3.9	2.28	2.08	1.72	2.44	9.27
142.37	117.31	164.67	103.69	100.98	110.22	39.39	53.11	41.69	70.54	85.1	68.38
168.39	158.96	205.94	103.54	110.85	100.3	133.62	130.09	118.21	79.84	78.79	77.62
30.03	22.16	15.32	103.49	98.39	96.2	7.75	6.81	5.38	17.71	22.95	14.98
130.13	115.07	124.81	103.34	98.51	110.29	251.67	222.23	233.13	206.97	112.72	205.1
150.56	147.56	129.42	103.13	101.13	104.3	283.15	258.05	255.1	523.22	344.66	639.1
43.18	48.96	31.19	103.05	100.73	107.53	237.52	245.3	227.53	121.15	81.28	124.44
119.89	113.32	125.92	103.03	108.65	115.36	139.19	175.62	153.19	100.99	96.36	96.38
130.72	97.31	65.33	103.01	99.75	103.3	3.71	3.31	2.22	5.64	16.51	11.21
477.46	492.79	786.82	102.95	94.15	98.13	156.45	79.53	76.92	123.21	98.06	107.22
66.38	59.32	57.15	102.9	106.27	88.85	237.16	191.99	227.31	82.04	91.42	85.72
11.4	8.37	9.82	102.87	102.71	108.63	4.91	8.7	6.75	10.06	22.63	14.82
80.96	67.02	57	102.87	107.16	108.19	58.07	63.77	66.75	105.29	183.27	106.07
46.42	34.41	46.8	102.85	104.05	109.83	12.29	8.05	10.64	6.34	4.38	6.62
53.38	39.1	27.11	102.61	102.62	101.32	94.16	72.05	73.2	122.46	213.48	160.84
38.11	40.08	55.06	102.58	100.56	73.93	76.66	57.22	59.03	66.04	119.13	64.05
105.69	128.86	85.42	102.56	102.88	98.7	368	312.7	266.5	271.42	143.63	229.81
106.97	94.92	99.73	102.42	99.05	100.04	50.64	63.36	54.47	65.71	59.82	75.96
70.16	55.81	40.52	102.39	103.57	103.05	128.99	91.69	101.79	109.98	196.45	160.9
109.92	108.68	108.59	102.23	111.18	111.26	124.84	111.14	124	92.7	118.57	93.65
26.93	15.02	12.11	102.14	82.65	99.04	4.94	6.31	7.69	4.69	9.47	10.33
174.17	179.59	261.52	102.05	98	107.26	122.96	191.51	86.39	288.46	174.63	292.01
83.39	70.6	70.45	101.94	90.02	95.02	254.46	202.87	252.49	89.87	94.11	87.62
68.57	68.84	54.68	101.73	96.36	96.46	86.35	38.92	61.02	262.7	241.13	306.13
0	17.46	0	101.66	110.4	106.78	310.61	272.6	332.55	118.44	86.5	108.94
106.64	91.94	93.26	101.6	86.8	89.9	361.03	321.62	257.68	260.31	141.42	308.21
69.39	80.24	76.33	101.49	103.5	102.9	230.81	249.02	242.65	129.04	102.48	117.89
118.23	127.83	108.75	101.18	93.64	92.39	100.79	85.04	80.44	40.17	30.52	41.96
82.56	91.82	93.44	101.17	105.28	101.2	61.56	66.05	64.82	71.94	66.01	69.29
238.74	299.7	121.84	101.06	87.83	92.01	3.55	6.58	4.15	10.74	12.54	9.7
104.29	105.88	68.13	101.06	91.16	89.15	49.66	40.98	46.66	65.15	73.65	72.94
39.02	45.58	36.58	100.99	99.54	99.26	215.77	188.47	206.4	129.35	110.17	146.71
88.26	82.56	87.6	100.97	111.19	108.33	247.16	232.37	282.39	222.45	133.04	222.73
53.15	64.96	58.32	100.96	104.45	104.46	36.56	40.62	42.13	50.5	48.04	54.08
45.88	34.4	26.35	100.91	102.36	104.47	35.64	51.33	47.92	14.45	16.04	19.05
25.79	18.53	20.94	100.88	99.81	95.54	10.94	6.22	6.74	7.98	11.8	6.57
38.05	27.36	27.2	100.87	92.1	91.06	2.22	3.08	0.89	4.41	10.26	5.16
89.77	84.19	88.41	100.74	100.49	100.86	124.06	128.19	139.26	103.24	93.9	108.2
64.21	51.6	52.77	100.66	106.04	113.03	36.24	33.18	34.88	27.63	40.25	34.18
270.6	319.41	373.08	100.48	104.72	95.11	93.09	95.4	58.5	89.89	142.19	121.32
39.41	13.57	34.76	100.39	94.75	114	31.35	45.34	24.58	24.23	24.65	40.44
82.04	69.74	83.13	100.37	97.17	97.21	260.08	225.79	232.78	201.9	232.86	207.58
109.91	118.97	96.46	100.12	104.58	101.75	62.71	66.34	66.28	67.29	50.32	66.62
72.07	75.69	56.37	99.89	96.07	100.99	33.6	35.82	27.03	60.12	57.86	80.77
104.82	93.12	80.45	99.69	106.27	108.76	142.33	126.09	124.35	114.21	109.19	108.66
39.66	24.59	31.58	99.62	97.91	84.95	2.55	1.95	4.01	0.5	1.12	1.86
185.91	146.9	437.86	99.56	100.99	98.7	4.51	3	3.74	15.97	119.27	14.81
149.7	81.48	60.22	99.52	92.13	82.64	119.45	81.27	33.65	192.54	248.26	223.5
209.34	163.44	86.08	99.5	98.81	94.49	15.89	9.41	23.83	15.03	10.9	8.21
79.74	77.37	77.21	99.45	103.75	94.53	796.75	610.57	702.94	291.81	290.17	306.98
83.65	71.87	78.26	99.29	104.41	112.45	87.66	81.47	85.24	43.3	30.31	28.55
102.31	88.21	68.94	99.27	87.15	88.03	54.99	59.22	65.41	36.92	37.48	47.8
81.75	62.6	50.3	99.26	92.14	96.76	2.95	1.97	2.43	8.33	16.45	10.75
74.22	64.51	60	99.05	109.87	111.85	80.51	96.57	67.85	77.61	83.31	92.12
69.48	79.84	49.68	99.01	90.92	87.28	41.72	52.92	37.59	65.26	45.03	68.29
40.71	38.33	26.8	98.91	92.04	84.19	96.94	77.94	86.18	134.66	188.62	108.76
56.21	57.59	50.57	98.88	108.49	108.94	251.78	193.67	215.43	85.11	77.87	103.27
67.81	55.11	44.61	98.84	93.65	97.22	56.2	64.66	55.08	46.07	48.7	46.66
212.6	160.65	259.87	98.66	91.95	97.22	33.62	37.29	31.31	66.66	70.34	53.94
85.07	73.73	101.28	98.56	91.07	89.18	297.89	223.78	304.03	68.58	49.69	74.14
64.72	46.4	50.62	98.52	105.31	99.92	50.76	48.49	45.88	111.96	203.95	98.06
66.23	61.99	63.34	98.47	96.32	105	105.17	132.07	113.05	91.41	80.12	95.27
78.93	77.76	83.28	98.34	100.27	100.28	231.04	231.04	258.25	116.27	119.16	128.48
114.38	79.57	69.32	98.25	84.69	88.84	39.44	35.87	32.45	68.51	55.58	56.54
126.83	131.27	122.62	98.24	88.94	92.48	84.54	87.6	91.68	32.37	34.07	35.86
87.51	88.46	61.57	98.17	89.18	104.21	12.53	9.33	9.93	16.81	23.74	17.35
70.9	66.84	62.69	98.15	103.9	99.21	114.72	103.67	109.65	54.7	49.74	60.92
46.13	39.81	25.75	98.13	101.6	97.93	29.69	37.93	33.53	10.41	13.57	22.69
32.2	45.7	52.02	98.06	87.87	73.18	2.14	4.53	3.43	6.44	9.85	5
127.37	99.49	124.27	98.04	102.95	107.95	11.22	14.92	16.87	3.3	2.86	10.77
102.8	111.79	108.66	97.95	88.18	85.43	274.59	324.84	194.71	245.51	142.05	279.96
51.84	63.31	59.42	97.89	99.06	103.15	19.23	22.76	17.2	16.67	19.52	31.11
63.59	63.76	64.62	97.89	97.63	101.53	74.86	70.12	72.61	66.97	100.91	68.97
113.08	130.05	112.96	97.83	91.24	96.66	4.93	2.85	2.33	25.66	10.33	13.63
56.73	61.04	50.2	97.82	83.44	82.42	8.1	13.64	9.5	22.25	17.31	24.98
2.26	3.72	3.87	97.63	93.14	95.92	3.03	2.18	2.15	8.73	26.39	7.03
29.56	39.97	26.35	97.58	89.47	100.09	97.04	116.74	98.15	129.24	82.91	132.72
53.59	56.04	59.07	97.4	94.4	106.46	139.71	129.16	130.38	190.61	222.65	151.52
50.83	49.64	42.69	97.16	95.48	95.75	156.06	144.65	158.53	284.97	486.37	261.98
57.59	49.22	70.01	97.11	99.6	96.53	54.47	60.65	52.1	61.32	48.31	57.71
72.14	63.88	48.73	97.02	93.55	91.3	96.73	89.55	95.24	44.5	45.68	50.67
59.94	76.56	54.98	96.91	91.39	88.25	201.88	230.65	168.19	169.26	87.92	174.95
136.22	180.82	140.61	96.73	92.27	88.66	167.84	129.36	116.83	128.02	62.41	142.2
53.75	62.2	42.25	96.66	97.16	99.15	185.29	164.07	171.85	235.06	432.13	175.26
126.73	115.26	145.31	96.59	98.3	96.42	78.95	83.74	80.73	69.39	57.03	76.59
101.97	90.14	89.16	96.49	97.25	93.78	41.81	47.61	46.4	76.68	68.46	88.04
48.74	39.32	8.3	96.36	89.9	105.1	42.15	36.37	34.85	66.6	57.27	44.99
98.85	89.65	112.93	96.24	99.71	102.64	58.79	62.01	65.4	74.46	98.77	77.53
109.39	131.22	76.33	96.1	100.84	98.29	22.53	28.48	21.07	102.11	95.27	102.4
1324.18	1359.83	724.12	95.93	86.73	91.52	44.36	6.51	34.51	6.17	56.38	20.68
56.57	29.11	36.42	95.86	90.29	103.48	15.11	10.6	15.04	142.8	219.06	122.37
77.72	75.06	86.26	95.83	99.46	87.95	28.72	31.77	29.06	26.16	22.93	24.29
93.91	106.01	61.65	95.82	90.43	95.26	9.97	14.73	10.18	37.2	44.03	47.64
195.91	210.68	166.45	95.78	82.31	96.07	104.38	110.72	100.56	252.62	218.37	269.64
35.74	41.42	35.11	95.53	85.12	81.27	119.96	126.5	152.67	117.36	38.63	90.26
109.31	122.86	149.46	95.48	100.55	93.09	120.34	156.63	139.83	126.57	52.76	145.96
88.36	107.62	80.85	95.46	96.05	93.14	97.52	104.09	119.53	83.29	93.55	100.19
115.49	136.03	115.34	95.43	94.93	92.66	417.67	449.31	258.08	494.65	338.13	658.58
42.43	46.43	36.67	95.4	93.9	93.51	258.06	208.26	243.82	105.99	78.55	119.12
93.12	93.88	93.58	95.38	89.57	92.22	136.34	128.33	144.08	78.88	55.16	67.69
31.39	26.6	25.67	95.26	94.57	89.13	41.14	49.37	26.25	28.31	39.05	43.74
48.53	51.52	32.37	95.24	87.92	95.64	21.29	11.88	11.21	11.92	14.03	12
24.75	34.12	31.78	95.18	85.59	94	24.89	13.63	15.93	22.83	15.16	25.1
67.38	73.43	82.38	95.13	91.03	92.92	409.49	431.16	321.82	285.93	145.08	288.14
87.88	95.55	88.1	94.97	91.06	90.56	131.24	111.95	116.97	126.16	159.46	122.62
44.91	40.14	38.11	94.95	82.21	84.36	50.1	46.87	46.91	59.74	72.57	66.49
16.91	13.7	16.13	94.92	96.87	109.66	1.83	4.18	1.11	4.03	5.01	2.56
223.07	238.41	209.84	94.88	91.24	97.6	31.5	27.85	24.47	43.23	56.31	47.2
148.02	148.24	121.84	94.81	124.93	124.62	292.27	335.97	244.75	298.95	152.87	325.88
79.44	86.13	68.68	94.68	93.67	94.04	202.97	169.66	180.29	107.25	81.26	114.64
48.47	45.41	35.75	94.67	91.93	96.66	36.92	38.21	41.86	30.55	27.47	34.12
30.53	31.35	27.38	94.32	94.74	87.85	58.1	61.86	66.29	27.57	32.21	23.62
63.59	69.43	134.52	94.19	93.43	87.36	93.08	89.86	78.8	86.94	62.8	93.78
42.87	40.62	22	94.19	91.64	91.95	47.82	47.68	44.68	35.5	40.12	36.06
122.81	114.04	94.04	94.13	99.68	95.54	32.92	38.21	35.89	81.24	103.46	91.11
41.42	35.89	37.9	94.03	100.32	108.69	66.19	81.03	58.16	177.86	171.5	203.65
38.95	34.33	28.99	93.94	87.94	94.59	19.63	25.93	14.98	55.79	35.59	63.7
92.35	102.9	97.79	93.91	98.12	79.4	352.37	383.31	247.2	323.14	163.73	338.66
4.28	4.29	1.69	93.59	84.26	93.6	4.2	2.99	2.94	11.2	10.71	11
97.33	119.26	115.92	93.55	87.01	89.3	185.3	184.18	186.86	93.72	111.93	105.93
62.02	46.62	38.26	93.5	104.14	95.38	41.72	48.12	34.15	32.41	37.34	29.85
198.42	132.75	174.45	93.46	100.92	97.38	51.48	43.95	39.99	76.81	86.13	95.43
136.8	105.96	54.24	93.45	95.6	81.08	31.89	41.27	26.63	42.93	37.05	48.92
85.41	53.31	78.46	93.12	89.74	101.13	25.15	24.09	25.35	36.06	35.94	45.98
80.79	83.43	98.39	93.05	96.13	86.69	219.23	165.43	205.19	122.22	131.94	146.41
138.24	91.83	43.44	92.83	88.75	90.02	11.01	11.5	10.14	9.91	13.41	8.77
59.46	57.81	38.98	92.72	87.73	84.71	15.58	18.59	18.49	8.59	9.6	8.33
47.6	48.24	46.99	92.68	98.25	92.02	78.97	66.9	77.74	117.42	131.53	103.45
136.07	183.22	169.73	92.58	80.91	85.81	428.72	335.72	367.03	94.87	108.49	91.89
59.7	59.44	46.78	92.56	89.27	85.3	43.65	43.63	40.35	50.61	79.45	57.04
66.25	93.29	46.05	92.53	79.47	74.43	294.5	295.18	233.61	265.37	134.9	295.19
55.3	56.22	40.83	92.47	95.88	100.81	260.56	236.48	229.24	76.63	60.97	71.9
135.73	147.49	179.24	92.35	93.68	92.22	449.07	547.05	433.46	587.81	468.78	767.2
30.29	21	10.19	92.33	87.19	68.22	5.2	3.33	13.01	5.36	10.43	7.71
64.99	71.57	54.61	92.24	90.31	86.95	130.9	113.68	132.03	90.67	40.95	80.97
48.18	64.22	58.97	92.18	100.19	90.88	177.98	161.62	149.12	106.97	97.35	129.06
49.38	54.63	43.59	92.13	88.22	91	89.56	98.57	93.49	48.59	34.94	46.29
59.07	51.9	53.48	92.13	91.93	82.53	66.61	47.2	50.4	43.32	43.85	45.64
83.08	79.01	81.01	92.02	84.44	84.11	112.03	113.96	108.47	156.54	158.38	176.11
74.75	66.01	89.04	91.93	92.58	92.71	28.38	31.67	32.08	59.86	135.63	59.48
160.57	147.24	167.14	91.92	93.87	93.81	52.49	61.94	58.38	57.2	43.46	55.39
74.49	74.5	59.81	91.89	84.21	87.23	58.16	50.6	53.2	47.19	33.64	37.75
76.28	81.38	87.05	91.85	85.22	86.79	372.16	263.35	347.89	155.34	98.59	121.81
6.52	8.13	6.4	91.78	96.04	92.84	1.9	2.85	2.16	1.31	2.26	2.81
82.11	57.39	48.71	91.64	88.66	97.76	31.33	40.07	32.95	45.03	72.08	38.94
34.89	43.42	34.05	91.52	88.66	90.21	42.68	40.34	39.5	69.96	51.55	68.36
41.01	39.1	35.17	91.4	93.19	92.87	233.63	293.48	255.37	171.67	92.55	144.4
47.35	60.56	53.02	91.36	91.72	97.59	75.69	89.31	75.8	148.07	105.3	163.85
58.47	63.53	72.31	91.33	96.7	91.55	130.88	143.83	137.28	159.97	174.15	170.9
85.3	52.88	90.54	91.25	84.43	56.59	38.29	57.43	49.58	35.57	35.08	29.05
78.69	64.62	65.53	91.2	84.5	86.49	129.51	135.78	125.27	75.39	62.88	75.26
109.91	103.75	104.68	91.17	80.07	106.94	113.1	105.13	112.63	65.49	76.86	54.53
186.82	166.14	94.81	91.16	105.47	90.71	3.46	3	0	2.33	3	2.23
104.78	84.25	92.83	91.08	98.01	100.06	124.39	37.86	33.42	42.92	80.56	60.78
49.53	55.12	24.17	90.98	108.25	113.55	22.48	25.05	29.38	23.08	26.95	30.59
32.78	45.67	36.13	90.96	81.92	84.75	79.66	81.15	60.36	80.23	64.43	68.65
79.48	90.32	97.91	90.95	89.1	94.52	100.15	91.72	120.07	63.7	59.78	67.37
64.35	69.09	63.64	90.91	83.63	86.19	169.45	161.04	176.16	104.61	101.04	106.74
84.72	80.49	100.23	90.87	84.91	92.1	166.95	179.8	177	91.14	106.12	96.33
66.47	64.66	51.35	90.65	92.27	95.66	88.37	79.9	77.98	73.45	56.51	68.71
67.47	56.77	36.48	90.59	93.72	90.4	85	73.97	64.94	27.69	26.08	30.37
110.59	110.9	100.31	90.59	89.65	79.42	488.23	542.69	355.51	447.46	194.25	491.41
36.51	33.83	32.92	90.58	94.15	92.46	33.54	38.53	36.18	36.39	41.71	33.51
50.13	60.33	52.02	90.49	90.48	88.14	164.15	125.44	158.64	68.77	49.95	60.23
111.77	127.84	90.04	90.35	77.78	73.55	98.39	108.74	94.74	87.69	59.14	117.08
26.89	39.73	22.73	90.05	90.69	96.28	8.81	10.05	12.86	22.45	16.56	15.81
66.86	66.11	58.18	89.95	90.96	92.35	79.44	95.62	82.47	96.4	101.99	115.04
68.6	51.84	76.39	89.95	78.37	85.6	47.9	49.1	50.23	44.29	76.24	41.95
6.14	4.78	9.88	89.85	96.47	85.01	0.71	1.74	1.15	4.08	9.77	5.92
25.71	16.49	23.51	89.83	83.35	90.58	38.27	52.88	36.11	71.21	62.39	86.67
181.7	180.27	129.27	89.62	86.95	91.02	109.01	119.66	153.16	54.58	74.63	53.51
221.7	138.19	218.04	89.56	77.32	57.47	80.99	94.32	144.23	91.96	58.05	99.01
86.21	89.4	109.8	89.49	94.77	84.21	543.34	578.03	347.17	388.29	166.02	423.92
79.87	99.21	96.48	89.41	92.09	86.06	62.44	68.1	52.43	47.13	58.54	57.08
153.99	174.2	286.87	89.24	87.36	91.72	213.38	189.52	160.96	328.59	260.3	253.57
60.34	60.33	71.12	89.2	79.4	83.12	144.03	122.49	133.8	91.01	57.1	85.25
40.97	41.24	38.55	89.12	85.42	83.8	17.02	19.44	19.73	18.13	12.55	19.33
64.93	66.48	77.68	89.11	91.38	87.85	19.12	28.36	23.45	5.02	4.06	5.68
108.71	124.73	131.41	89.03	87.38	89.1	44.51	76.5	53.63	147.25	105.48	160.52
218.97	127.54	180.51	89.02	86.94	84.84	116.78	90.39	117.33	98.69	108.25	74.37
117.87	113.24	128.04	88.91	80.5	88.36	98.16	90.13	92.68	87.95	89.47	74.49
137	149.76	140.74	88.89	98.29	96.71	30.75	35.4	27.18	48.84	24.06	59.99
69.62	67.58	77.21	88.67	86.22	90.8	31.19	36.84	32.16	22.54	29.43	28.58
94.64	88.54	79.44	88.52	88.09	85.16	76.67	33.01	25.17	32.36	57.42	43.15
29.58	11.84	18.73	88.42	60.88	72	35.22	42.44	37.94	40.6	44.5	65.79
55.59	62.83	47.51	88.32	83.09	90.9	20.06	26.57	18.58	78.53	86.19	88.79
253.27	293.76	293.31	88.26	84.05	93.26	48.45	43.39	34.32	121.32	150.64	167.34
101.5	134.56	103.39	88.24	78.5	87.33	311.18	229.29	256.31	137.77	97.65	139.49
42.03	42.38	33.87	88.17	80.16	86.61	115.1	109.32	114.91	42.03	41	40.72
21.74	11.74	11.18	88.1	66.65	68.07	0.77	2.53	3.82	2.68	3.01	3.33
81.51	95.5	121.6	88.09	80.23	82.33	41.02	47.77	37.7	33.8	50.4	43.97
328.11	325.99	307.32	88.02	91.65	87.9	28.71	41.09	16.56	31.81	32.73	18.05
107.52	94.92	183.12	87.78	89.16	77.6	1.92	0.89	1.53	4.52	12.51	4.59
34.98	41.57	43.1	87.72	88.19	80.04	77.58	86.26	85.07	64.45	42.11	65.97
61.73	57.64	48.24	87.69	88.24	95.43	31	34.29	28	26.56	42.46	31.76
19.05	17.47	15.18	87.65	76.1	65.74	4.58	7.23	5.76	9.48	12.79	6.58
117.27	112.51	102.14	87.61	86.8	85.27	56.44	55.62	54.93	43.23	52.66	47.74
108.54	100.14	108.82	87.59	86.55	89	335.51	268.64	300.49	186.55	157.29	208.22
147.69	159.68	155.86	87.45	99.94	92.41	27.4	34.11	25.01	103.12	124.03	131.22
84.29	84.64	88.19	87.38	100.01	100.87	134.9	125.84	114.38	93.53	83.7	92.93
128.38	160.83	95.29	87.36	95.36	85.43	218.07	275.49	176.53	579.52	335.38	642.56
80.23	82.52	98.8	87.26	85.32	80.43	88	85.36	98.92	44.17	43.78	37.38
76.79	87.69	110.54	87.23	81.2	81.28	74.78	80.81	80.25	49.49	42.15	61.27
22.19	20.26	10.7	87.05	84.11	91.43	13.43	15.99	15.82	44.97	25.51	38.19
12.1	6.86	18.87	86.91	80.38	84.27	11.36	7.89	8.28	15.87	21.89	12.27
51.59	54.31	47.93	86.71	83.43	89.86	67.83	79.93	70.07	36.42	40.85	46.51
187.92	221.91	215.44	86.62	90.57	85.46	86.03	88.43	71.7	148.59	116.64	151.13
47.8	40.14	38.64	86.54	86.19	71.13	62.79	60.75	59.57	54.96	73.2	53.98
48.78	47.79	41	86.48	94.89	91.82	38.13	41.93	42.59	39.19	44.2	42.89
7.74	4.81	5.42	86.4	87.02	91.31	9.55	4.66	11.05	58.23	146.43	67.79
25.12	22.13	31.24	86.3	91.25	94.03	75.5	85.58	91.32	53.24	48.68	71.77
23.53	14.44	13.34	86.28	70.45	99.54	0	0.87	0	0	0	1.03
65.24	70.84	66.29	86.26	78.03	89.93	240.43	221.91	238.76	147.7	142.81	150.21
46.28	51.59	51.15	86.04	77.56	85.76	133.28	163.09	150.56	79.03	67.48	82.44
130.63	128.78	126.87	86.03	108.73	87.68	82.88	67.24	70.08	75.76	96.28	72.7
30.15	38.83	21.47	85.98	78.58	88.74	86.76	91.81	96.1	75.7	70.17	79.56
99.37	85.21	94.71	85.82	84.22	84.34	88.58	101.08	88.72	67.29	42.19	66.57
66.6	62.57	55.12	85.8	87.98	87.12	22.05	19.96	18.11	38.25	48.39	54.27
123.58	129.79	108.1	85.76	92.52	89.54	241.21	309.55	255.54	193.29	317.36	220.31
84.65	55.44	33.43	85.75	86.27	89.2	16.32	11.77	9.38	7.5	7.99	10.33
60.96	51.34	51.98	85.73	79.57	83.06	103.55	111	119.56	63.74	63.16	70
103.27	86.73	115.92	85.63	83.32	80.46	7.33	7.2	8.49	2.39	3.18	5.61
153.84	176.63	149.3	85.6	83.49	81.95	93.85	71.41	88.8	79.44	136.98	59.99
441.62	53.67	16.03	85.56	88.06	75.84	3.21	1.96	3.69	4.36	4.21	3.49
64.24	60.41	78.36	85.51	80.53	78.89	176.74	135.23	130.43	94.08	97.96	84.57
87.85	69.11	50.41	85.5	70.21	77.98	36.5	50.84	27.4	43.49	35.58	74.07
122.48	151.8	106.38	85.48	95.47	76.17	41.42	37.23	33.03	74.7	49.31	98.31
64.59	57.9	52.16	85.43	80.93	82.72	90.56	95.15	94.16	78.08	102.72	85.11
57.14	57.59	22.42	85.43	81.31	85.44	6.51	12.38	8.52	84.7	88.12	79.97
26.64	23.56	26.59	85.38	87.63	83.37	32.35	34.33	32.52	23.4	20.77	24.72
61.72	89.76	59.42	85.38	81.89	102.44	185.24	188.11	178.69	133.23	116.54	188.8
61.34	58.5	67.86	85.37	81.02	87.35	46.47	46.83	43.65	111.74	275.75	103.73
112.2	105.55	145.42	85.37	88.17	88.87	71.6	64.99	51.64	75.32	48.36	84.3
81.51	66.67	73.55	85.35	84.13	84.37	225.81	202.85	232.19	87.22	86.23	86.11
328.31	518.5	560.26	85.3	89.52	99.25	34.62	32.91	28.98	39.11	45.72	65.29
62.61	62.33	32.42	85.24	84.44	83.46	60.92	53.19	53.25	66.12	81.25	71.74
40.44	48.14	42	85.19	74.24	77.27	19.08	14.93	13.73	25.97	20.65	25.29
270.5	231.73	374.88	85.1	90.13	88.41	81.77	84.92	60.23	96.82	37.92	90.35
67.16	87.91	66.25	85.07	85.32	88.23	353.42	268.8	301.7	136.87	134.42	144.74
68.68	104.97	109.5	84.97	94.42	85.76	652.92	540.15	462.71	799.5	347.39	740.18
63.45	64.07	44.53	84.96	81.61	86.38	41.83	62.79	43.52	105.99	72.99	114.21
14.76	16.32	10.83	84.89	74.4	70.64	18.73	12.86	13.85	33.94	24.58	23.78
102.49	92.73	95.37	84.82	83.31	84.1	63.89	77.24	60.17	70.33	59.27	71.17
38.37	34.01	24.97	84.79	80.83	85.3	15.35	20.2	18.8	20	27.59	18.91
8.39	18.05	9.75	84.76	87.02	72.95	0.94	2.39	0	3.93	1.6	3.38
55.81	66.23	51.36	84.68	85.05	77.38	30.64	39.36	24.1	52.77	66.07	59.54
72.35	64.95	49.05	84.61	100.61	105.26	8.61	9.18	6.45	73.88	106.69	105.59
176.19	133.49	61.13	84.61	78.59	77.87	30.11	31.89	28.82	30.24	24.09	35.62
132.99	159.38	104.15	84.6	82.3	80.91	25.54	21.92	24.97	27.02	31.59	27.31
112.18	99.29	72.51	84.51	92.9	82.88	112.13	125.35	106.49	207.04	155.66	244.21
104.12	98.78	96.26	84.5	83.45	82.38	94.69	72.33	77.63	113.85	174.29	110.93
117.05	119.77	58.34	84.49	78.04	85.66	43.99	46.8	39.21	42.4	68.93	58.57
83.26	104.85	69.86	84.26	83.07	79.57	128.95	133.11	128.72	151.33	106.21	150.65
148.63	186.04	161.38	84.21	84.12	80.19	59.97	76.85	60.59	350.01	351.3	399.92
38.68	77.88	43.55	84.15	77.88	77.41	3.84	2.09	1.87	5.34	14.87	4.33
53.99	55.36	54.92	84.04	79.11	87.36	497.3	396.6	394.95	201.79	249.71	214.73
84.08	107.71	77.12	83.93	85.11	77.94	260.16	271.3	174.46	288.51	128.84	291
64.36	45.77	22.74	83.9	91.13	83.75	94.94	92.03	91.11	64.64	61.39	72.11
83.39	95.49	144.56	83.74	86.5	80	46.1	42.63	42.26	25.41	23.16	27.37
76.5	93.17	86.7	83.72	84.94	76.5	57.11	55.76	54.05	62.56	61.39	68.41
44.19	47.1	40.78	83.57	75.25	78.43	261.49	227.13	255.9	186.23	236.71	232.75
212.61	167.17	164.86	83.49	70.13	71.03	55.59	35.38	33.25	63.81	82.4	80.46
61.41	57.67	48.77	83.46	88.32	82.6	50.46	56.48	56.17	60.95	59.87	61.11
65.4	67.75	51.03	83.26	79.67	88.56	24.2	26.86	25.99	27.09	53.71	30
40.4	28.52	18.51	83.15	76.8	79.44	24.19	31.85	23.55	26.04	28.11	26.74
88.47	125.7	220.87	83.14	83.59	83.06	113.63	128.79	137.62	66.17	51.41	81.79
60.35	45	97.93	83.14	69.25	86.21	7.66	9.67	6.97	6.71	15.51	3.6
50	50.83	71.93	83.08	76.31	80.43	59.62	74.99	68.05	113.07	162.1	96.95
22.91	28.32	20.16	83.07	68.67	67.44	2.21	1.36	0.97	1.08	1.64	1.09
81.85	141.05	71.4	83.04	73.5	61.11	31.54	33.38	0	32.8	27.07	25.73
57.34	60.95	46.59	83.01	89.03	97.25	126.36	97.01	113.15	80.93	62.34	88.01
94.67	80.17	123.85	83	75.46	83.56	169.83	188.57	186.28	132.82	77.61	126.05
86.28	94.73	119.88	82.96	80.95	91.04	46.81	53.65	49.69	37.3	26.65	39.52
57.75	49.06	53.85	82.82	84.69	83.97	20.82	23.88	23.65	40.11	67.69	53.23
65.3	59.72	51.41	82.75	71.29	76.79	64.53	70.14	64.47	60.16	51.42	55.98
38.17	30.93	32.75	82.73	84.33	84.76	10.77	9.99	9.57	10.42	21.33	15.02
123.64	122.04	116.24	82.7	79.7	81	66.83	77.47	77.2	27.33	29.08	33.25
121.59	120.01	114.03	82.63	82.41	92.71	115.27	133.8	106.32	192.47	127.36	186.66
58.81	46.3	43.82	82.56	80.01	82.37	60.63	58.45	58.74	62.65	100.08	60.82
18.06	14.09	12.23	82.55	73.23	81.55	34.57	25.16	35.68	26.5	17.11	33.41
94.18	87.35	82.74	82.53	85.41	86.04	93.18	99.06	87.26	128.52	72.46	220.32
143.1	116.11	113.68	82.5	66.65	62.33	44.24	47.23	39.78	87.35	63.3	90.67
54.82	55.37	58.53	82.49	74.25	81.91	117.96	91.09	106.89	176.48	402.17	203.59
80.13	74.82	58.41	82.47	84.95	80.13	137.77	135.28	152.91	216.36	305.3	222.82
57.55	38.6	30.46	82.45	97.9	96.35	12.11	21.61	10.83	42.51	33.33	53.73
319.58	412.59	246.36	82.44	85.78	85.21	27.78	18.27	17.14	2.75	2.95	5.96
200.92	139.38	165.9	82.43	72.7	82.14	16.49	9.39	15.63	33.34	61.36	63.66
4398.42	3278.84	1362.56	82.39	88.19	82.44	10.8	9.83	8.52	9.03	8.89	9.97
53.61	42.67	19.08	82.32	80.03	76.83	19.7	12.89	8.97	7.48	5.93	11.15
67.34	61.42	79.77	82.31	96.36	88.11	113.92	86.6	87.26	35.52	36.47	55.55
59.12	64.21	62.61	82.27	75.75	82.48	174.37	161.75	160.89	100.28	69.04	108.47
19.81	16	32.8	82.26	78.24	84.03	9.1	10.26	8.36	6.33	13.52	6.25
55.82	60.84	41.98	82.2	76.86	72.8	43.86	39.26	38.71	85.19	79.54	77.56
51.05	42.08	35.85	82.17	80.03	83.77	28.79	20.41	23.41	38.9	44.48	46.1
55.72	60.22	53.07	82.15	76.25	83.44	14.33	19.95	17.59	28.75	28.2	31.91
164.61	171.37	191.72	82.08	76.74	78.05	88.2	79.72	88.33	53.17	35.28	47.7
59.03	55.99	60.28	82.01	83.41	91.55	72.47	73.46	72.1	72.44	90.26	70.44
131.71	152.6	157.7	82	89.94	87.86	134.55	124.79	135.14	130.81	149.59	127.02
63.9	61.65	48.7	81.99	76.7	86.23	107.23	107.01	120.24	70.36	67.17	70.64
76.12	84.7	75.99	81.98	74.55	70.97	56.73	27	51.4	13.21	23	17.87
51.38	58.48	51.47	81.96	74.04	78.92	127.69	133.34	142.25	95.27	130.95	98.7
100.6	96.05	147.51	81.91	75.58	88.57	147.09	120.5	127.43	55.89	52.88	76.41
68.66	76.89	64.98	81.81	80.79	85.51	131.93	115.01	124.5	79.32	80.69	76.78
139	123.08	83.55	81.79	78.94	79.23	25.75	27.47	30.9	35.9	41.7	41.86
76.71	79.43	97.92	81.75	85.06	79.81	60.72	49.98	52.68	42.17	31.42	47.28
61.21	54.74	48.45	81.72	75.17	77.36	207.18	166.48	178.31	85.14	52.98	72.95
75.88	63.28	50	81.65	80.33	87.13	41.75	35.92	42.78	39.64	55.96	39.87
62.8	70.73	49.43	81.55	77.54	81.3	150.16	164.24	181.82	122.76	151.28	105.81
76.97	73.47	58.51	81.53	80.23	73.54	31.82	39.41	37.26	60.17	42.34	57.47
49.71	54.03	47.44	81.47	75.57	78.27	23.75	19.29	24.68	39.19	42.07	31.61
58.2	56.58	49.2	81.39	75.82	86.46	100.48	101.88	108.99	76.55	90.87	79.77
73.66	59.06	71.31	81.38	83.09	86.11	87.08	102.33	108.85	47.46	38.48	48.2
65.58	49.38	34.77	81.29	83.73	80.56	74.72	58.94	57.9	137.69	93.05	125.1
147.97	147.04	111.72	81.25	84.36	79.72	36.57	42.12	36.93	146.09	107.76	177.53
91.21	94.76	77.36	81.15	82.02	84.5	186.52	220.81	139.16	194.49	86.85	203.54
190.83	116.9	135.82	81.08	82.13	84.31	32.02	31.84	30.05	62.34	67.24	62.79
81.49	73.7	61.63	81.03	75.28	76.83	77.2	77.52	77.77	106.29	107.02	112.83
67.83	80.29	65.17	81.03	72.86	85.88	89.85	67.97	83.56	46.29	54.88	46.4
81.57	101.69	41.57	80.99	76.32	71.02	5.91	4.83	3.59	10.72	31.52	19.13
78.2	77	66.27	80.95	85.12	79.88	30.09	30.51	25.77	61.29	46.24	59.56
22.15	17.9	17.25	80.9	86.53	83.41	35.56	32.84	41.75	63.36	76.24	103.97
38.2	57.01	48.49	80.89	76.6	76.95	166.07	146.34	147.51	118.3	112.67	148
29.96	23.2	23.76	80.88	71.7	73.8	34.34	45.08	41.95	29.01	26.87	35.23
43.66	44.03	39.39	80.86	72.94	72.1	51.77	42.59	48.46	35.21	23.65	32.85
59.13	64.61	56.43	80.76	74.48	78.82	41.33	49.53	35.56	65.78	64.69	70.36
94.11	105.46	93.75	80.72	75.5	83.74	121.7	122.19	96.46	65.78	51.46	77.27
56.63	60.73	49.39	80.7	78.92	77.72	106.75	105.33	114.2	124.44	89.51	135.94
120.49	133.85	97.45	80.67	85.7	84.11	160.85	176.73	178.97	150.43	86.47	166.5
37.67	51.23	40.77	80.54	81.4	67.55	110.18	107.37	106.78	83.25	72.7	80.78
46.19	53.84	48.47	80.47	88.16	74.18	16.23	18.31	14.03	15.1	13.21	15.97
67.19	67.27	72.51	80.43	79.25	80.02	129.33	109.14	106.36	72.3	50.36	77.48
77.81	72.41	56.37	80.38	78.62	88.18	42.22	50.32	44.27	82.07	120.69	81.99
717.65	97.93	36.38	80.33	88.72	105.67	0	0	0	0	0	5.43
100.77	113.2	68.58	80.31	82.35	83.91	121.82	112.64	116.61	86.76	76.05	73.91
58.02	47.51	33.84	80.26	81.55	78.7	16.83	21.55	23.03	18.85	23.85	21.21
93.61	89.61	81.37	80.25	85.16	77.28	30.69	31.63	26.73	73.82	62.6	84.12
71.08	79.01	100.3	80.24	77.38	71.91	215.01	158.64	169.4	78.88	88.04	91.58
65.92	69.91	73.29	80.14	77.75	73.27	413.16	341.99	363.7	95.31	139.44	101.11
229.08	158.18	262.84	80.11	73.28	73.51	16.9	14.52	15.93	10.02	12.83	9.83
75.76	83.08	87.64	80.09	73.51	72.74	90.23	90.11	82.3	102.83	61.18	121.74
51.87	49.47	42.84	80.09	71.04	79.56	258.77	233.64	253.24	117.52	76.71	123.83
24.41	15.29	10.85	80.04	83.3	64.62	1.67	1.75	2.2	0.96	1.56	2.08
83.25	104.62	96.61	80.03	83.8	79.87	360.94	364.14	235.1	385.23	175.18	400.21
60.67	79.18	69.91	79.97	77.62	68.78	254.77	272.32	181.97	274.97	111.68	295.48
38.66	40.87	26.53	79.92	72.08	74.99	96.06	68.63	83.3	25.32	21.07	25.43
50.67	41.35	32.66	79.91	76.9	77.79	29.45	28.61	30.26	55.01	45.53	57.35
70.66	41.07	37.06	79.9	87.21	94.13	9.57	6.82	3.96	33	68.02	28.91
38.87	43.16	39.01	79.88	78.37	77.9	187.47	164.92	179.95	80.58	68.54	87.23
62.69	55.71	48.08	79.87	78.49	81.88	27.31	21.29	19.73	23.19	21.13	23.24
86.99	89.84	134.52	79.85	80.86	72.85	131.82	96.59	109.83	128.84	141.6	124.11
46.87	44.93	42.26	79.81	77.17	80.59	41.26	46.67	43.27	38.97	35.56	37.45
101.85	102.53	134.98	79.69	80.77	77.86	132.52	121.78	131.37	72.83	52.91	65.51
103.99	88.59	92.14	79.48	78.2	72.03	49.78	58.19	59.83	59.28	59.65	100.93
47.44	20.89	7.1	79.41	86.65	81.03	63.26	57.27	61.41	79.61	72.35	74.38
34.52	36.71	30.13	79.39	75.59	73.18	492.55	379.47	469.92	230.64	240.26	263.13
65.93	84.22	112.56	79.35	77.11	77.17	29.49	71.69	32.35	35.95	31.79	38.2
32.94	38.87	25.45	79.28	81.91	76.92	15.19	13.45	12.34	11.92	10.62	17.4
26.97	30.92	26.38	79.24	75.32	81.3	12.24	18.04	12.75	14.73	19.59	12.87
64.92	65.57	60.25	79.19	78.71	84.15	48.35	54.28	55.73	50.83	71.68	55.69
35.39	29.6	22.95	79.18	72.7	76.34	38.94	50.8	47.04	63.8	91.88	65.96
70.83	72.12	57.88	79.1	73.25	71.98	156.07	140.49	137.53	121.17	167.54	113.89
75.37	74.28	56.6	79.08	77.22	80.97	67.27	70.1	74.59	54.12	76.3	59.79
78.27	67.62	69.79	79.04	78.24	86.3	91.5	102.27	92.79	50.22	28.9	50.95
41.56	42.08	31.6	78.99	74.31	77.28	49.39	59.05	65.33	84.44	68.86	86.19
24.35	13.67	18.29	78.96	72.21	81.55	6.78	6.65	4.91	10.57	11.5	12.49
87.49	84.08	55.5	78.85	76.34	79.31	89.01	87.97	89.07	89.56	102.44	88.08
67.12	80.95	49.05	78.81	79.11	76.59	20.49	15.1	20.73	15.26	11.25	17.34
83.53	106.23	103.06	78.67	75.17	74.9	41.5	52.34	39	24.12	28.08	32.4
35.06	29.07	43.78	78.66	84.86	85.68	46.43	60.53	52.28	59.99	77.37	72.49
25.63	27.08	21.26	78.64	73.76	82.03	56.4	62.61	56.26	85.16	74.36	89.59
58.4	87.35	56.13	78.55	94.44	73.98	396.97	370.95	258.97	288.43	144.5	320.68
63.59	32.71	25.78	78.54	77.96	80.2	18.15	19.28	19	11.94	12.04	12.16
89.73	90.46	77.92	78.51	93.98	83.24	52.41	43.52	48.98	50.37	68.42	53.63
80.14	90.49	82.07	78.48	89.69	79.5	465.3	465.94	344.53	426.17	192.85	416.16
73.82	82.18	93.84	78.36	77.58	82.23	160.07	139.51	147.43	100.53	69.98	108.6
31.16	78.17	45.97	78.36	91.11	99.67	2.46	3.6	3.85	1.69	3.29	2.18
50.69	54.37	41.49	78.33	79.93	78.02	271.11	267.61	187.61	262.22	98.44	267.27
50.94	56.78	46.11	78.2	76.37	83.37	140.89	142.71	149.94	86.85	60.75	96.64
84.13	84.9	128.53	78.15	71.19	78.12	10.91	2.74	6.23	7.48	12.84	7.04
35.25	39.22	36.57	78.14	74.06	80.03	108.65	84.38	91.75	64.63	69.18	80.95
8.76	10.35	8.06	78.13	84.93	80.76	0	2.11	0	2.85	1.68	0.78
83.61	79.32	80.25	78.12	81.4	79.55	37.95	51.44	36.22	65.35	70.49	62.6
72.02	77.23	63.16	78.1	74.15	66.83	282.49	212.54	224.9	146.3	87.63	148.45
40.02	41.83	35.08	77.95	76.12	77.57	52.57	61.95	52.89	121.47	93.39	120.32
70.64	68.82	76.06	77.9	78.06	76.95	75.27	85.46	83.99	72.92	60.97	79.48
92.42	100.31	41.92	77.89	67.46	82.77	44.69	54.14	35.81	43.36	63.15	65.71
77.65	64.04	65.69	77.75	77.84	68.88	262.17	214.22	225.58	99.65	130.51	144.88
87.84	83.21	65.08	77.65	75.48	89.03	71.53	64.15	71.16	37.3	35.66	48.19
64.58	65.1	44.34	77.62	77.74	74.39	39.11	43.22	36.19	56.67	36.75	52.14
10.21	18.3	17.58	77.62	84.55	76.71	70.83	41.07	92.34	38.09	37.12	48.1
44.28	27.82	43.98	77.57	70.95	83.48	16.12	14.78	11.22	13.28	19.96	13.45
14.44	19.15	26.06	77.51	82.2	73.94	2.14	4.26	1.47	0	6.3	4.48
50.83	39.35	38.59	77.51	76.61	79.89	38.17	44.64	45.44	30.99	25.63	26.59
56.67	63.76	43.78	77.47	80.85	81.81	111.54	92.31	101.6	72.55	76.42	64.38
57.89	60.35	51.15	77.39	82.63	90.5	208.9	202.14	216.96	82.64	73.45	81.52
81.64	91.78	83.8	77.37	72.66	86.15	16.02	44.18	12.08	151.97	100.54	176.49
26.6	33.52	69.89	77.37	75.27	73.09	850.1	687.68	735.46	185.32	130.8	255.02
75.07	74.33	59.69	77.31	69.59	75.24	86.37	100.01	92.66	109.41	67.75	106.79
66.18	59.3	70.58	77.27	82.05	80.73	128.56	105.11	121.96	77.24	120.29	93.08
27.88	20.06	8.42	77.25	86.13	80.89	0.43	6.2	0	11.55	18.67	12.28
65.9	65.23	54.99	77.24	79.73	77.02	30.95	26.29	26.36	150.48	223.4	146.13
48.62	46.34	28.09	77.11	72.7	77.58	116.98	107.62	120.87	90	87.42	74.61
67.83	72.74	58.97	77.03	75.74	76.8	131.13	122.87	139.62	86.86	60.81	90.31
55.02	59.34	59.73	76.96	73.32	66.9	128.14	110	116.73	101.66	100.72	105.77
29.08	18.58	17.38	76.84	74.65	85.62	8.39	7.16	3.31	7.44	7.6	11.34
35.63	37.67	30.46	76.74	78.89	74.42	114.74	132.72	123.27	130.88	77.03	151.38
52.9	58.81	50.14	76.53	70.71	70.01	47.17	38.99	45.88	26.14	30.46	31.37
70.38	68.3	42.72	76.51	76.3	66.04	37.94	43.18	34.56	68.59	56.9	89.39
59.96	53.07	43.85	76.46	74.31	72.45	19.48	23.9	17.54	36.35	40.44	39.5
73.79	85.98	84.75	76.45	80.69	73.85	129.2	137.17	121.79	149.86	153.43	152.45
42.37	42.45	35.57	76.4	70.83	80.17	91.83	93.57	110.27	76.14	48.73	62.46
45.34	44.48	64.12	76.39	69.21	80.06	58.56	76.3	81.21	43.18	35.6	47.93
92.82	104.63	85.41	76.29	81.53	79.26	125.41	155.15	135.75	117.05	68.98	134.41
145.02	155.26	136.63	76.26	77.19	77	12.66	14.52	12.7	18.18	18.57	21.58
48.5	41.53	35.25	76.23	73.22	83.42	87.24	79.9	81.09	34.34	30.94	36.3
501.96	189.85	185.9	76.21	70.47	77.98	4.87	8.49	4.4	11.14	5.99	11.13
97.74	83.32	104.83	76.17	80.07	81.63	53.47	71.57	68.47	51.89	40.54	53.84
98.85	88.87	87.72	76.11	72.83	82.28	28.98	36.93	27.31	873.07	1400.94	750.25
52.59	50.97	62.42	76.05	75.27	72.41	70.54	75.61	77.94	75.85	53.53	76.91
139.57	144.6	130.28	75.97	72.72	71.96	52.43	49.91	48.99	56.06	54.86	51.91
98	79.83	83.52	75.82	81.32	77.23	51.68	33.5	28.62	25.04	51.73	13.17
85.02	73.53	74.85	75.8	78.33	78.89	206.03	194.23	208.61	124.31	128.94	123.68
54.99	32.78	22.27	75.79	76.17	69.43	29.21	32.5	28.54	87.68	62.03	83.24
48.81	56.77	48.97	75.76	76.69	80.64	301.95	274.01	292.08	361.69	168.47	370.88
68.28	75.34	78.7	75.66	82.12	67	126.11	100.67	113.77	55.05	49.46	55.93
110.14	122.94	96.35	75.59	74.19	71.83	456.79	475.44	308.9	482.93	211.97	527.22
55.53	61.64	57.66	75.57	69.11	73.41	45.74	50.11	46.45	35.39	31.98	38.23
59.72	58.73	57.43	75.5	72.76	73.53	87.84	93.37	96.73	108.57	118.01	112.04
81.73	97.54	85.38	75.48	62.98	72.08	124.12	116.13	119.67	131.08	133.58	132.43
9.42	6.09	6.13	75.45	77.33	81.61	5.11	6.85	5.18	0	3.51	2.47
37.08	32.84	41.77	75.43	80.3	83.84	30.36	36.02	33.19	27.17	54.86	31.17
18.31	20.31	16.07	75.41	78.49	77.08	70.33	77.59	70.61	88.37	49.42	94.5
84.16	90.43	66.07	75.39	75.49	78.9	21.45	33.97	22.07	85.6	111.53	96.07
64.06	79.22	83.56	75.31	79.13	61.81	119.09	103.61	93.95	67.13	73.99	72.89
88.93	111.91	125.9	75.28	81.87	77.35	258.69	262.75	266.88	233.64	179.6	292.88
81.24	59.23	45.94	75.28	69.97	79.36	13.92	15.73	17.2	23.6	34.63	18.3
57.24	61.16	58.27	75.22	74.72	80.12	8.5	2.45	6.53	6.2	19.99	5.9
55.2	60.41	44.6	75.21	83.48	80.57	98.87	93.94	93.51	66.86	65.05	61.54
93.6	118.51	66.41	75.1	67.47	76.39	185.43	151.58	174.61	111.91	112.7	110.06
19.66	25.95	23.79	75.1	69.04	60.83	43.81	44.16	32.39	49.03	39.69	55.46
30.27	33.08	33.21	75.04	75.91	72.18	13.06	19.5	13.67	14.16	12.55	14.45
68.65	87.11	134.6	75	75.55	77.44	16.02	19.88	22.83	29.5	73.43	174.55
43.24	48.88	44.25	74.99	71.6	79.51	104.47	117.34	126.68	70.56	63.17	79.28
77.24	47.79	44.51	74.96	68.26	68.6	100.56	146.57	127.26	103.29	65.99	99.24
54.37	72.52	34.18	74.91	75.15	69.78	117.1	70.84	71	102.09	167.52	109.73
61.86	70.95	46.97	74.86	70.44	69.75	57.21	50.88	50.31	24.52	21.9	26.43
82.43	72.6	78.55	74.82	75.09	71.7	148.65	114.87	118.25	230.12	415.62	225.5
42.7	43.43	43.24	74.78	79.9	85.6	57.85	70.74	64.65	46.31	39.77	52.15
263.49	219.44	407.42	74.77	76.67	87.68	62.59	99.46	53.52	20.9	39.45	28.55
65.55	53.01	74.55	74.74	78.55	79.87	42.57	44.99	35.33	80.56	121.28	76.5
224.55	227.55	564.44	74.68	71.93	72.76	168.58	96.78	81.11	106.19	39.52	100.83
78.11	83.54	53.14	74.51	82.77	73.08	55.06	51.41	46.43	80.25	76.32	65.5
22.29	21.24	14.51	74.39	77.54	75.81	63.72	54.44	67.67	25.24	29.77	22.89
19.17	19.44	21.7	74.29	69.81	71.24	230.56	194.73	209.35	108.89	76.9	125.2
93.05	119.69	67.75	74.29	76.31	76.27	139.6	140.22	146.4	110.04	91.38	116.98
30.55	16.39	11.95	74.26	64.6	76.58	2.67	1.89	1.49	6.32	8.41	3.9
27.15	23.02	25.01	74.23	79.27	81.35	9.28	10.2	11.03	7.6	7.1	19.15
70.43	54.8	64.79	74.15	76.84	75.33	154.5	116.15	130.87	219.92	363.92	189.79
64.08	40.88	41	74.1	81.92	82.65	18	19.43	15.21	7.6	9.71	16.46
106.07	100	96.89	74.02	68.24	66.88	90.19	85.99	74.44	60.2	61.05	64.43
68.16	60.03	68.97	73.99	65.45	56.08	92.6	73.04	97.31	75.3	52.61	97.1
20.48	15.25	23.41	73.98	64.97	70.75	11.68	10.12	8.51	13.01	33.94	11.03
45.67	37.8	48.79	73.94	76.64	77.42	59.67	71.96	82.41	68.63	84.34	73.5
50.55	58	48.4	73.89	73.36	74.94	217.47	161.14	212.25	81.06	64.72	97.13
468.66	266.21	411.7	73.78	75.75	66.15	74.5	134.05	85.16	174.18	120.49	182.97
52.23	39.38	58.97	73.72	73.2	85.95	88.89	109.17	107.09	91.2	109.55	97.97
89.41	83.84	83.67	73.62	67.28	95.81	5.09	7.41	2.09	15.39	10.08	9.29
53.03	54.57	70.3	73.62	76.09	89.89	24.73	30.45	22.53	19.66	20.28	21.71
39.46	34.42	33.69	73.55	55.82	59.17	7.17	17	8.22	12.36	16.06	15.18
94.56	94.83	95.47	73.52	76.6	68.79	376.75	334.92	335.18	197.92	100.42	204.14
77.02	86.17	77.05	73.5	75.98	79.06	191.59	196.82	197.89	73.64	74.93	82.02
25.89	26.09	23.84	73.48	71.68	72.32	186.06	184.78	205.96	96.47	107.29	115.96
47.44	46.86	45.31	73.44	85.7	76.01	64.2	74.52	66.17	21.33	26.71	25.62
64.89	62.55	50.65	73.41	77.73	73.03	106.65	95.26	93.52	77.88	49.68	84.43
92.29	100.14	108.07	73.09	68.79	72.13	13.48	9.76	14.29	15.41	16.97	21.42
93.71	103.98	86.35	73.03	68.79	76.66	132.65	107.95	125.76	60.24	67.59	65.45
119.42	90.38	137.5	73.01	63.59	53.9	84.33	69.99	87.69	124.91	141.29	95.9
93.26	72.73	101.85	72.95	67.41	76.76	117.86	111.93	123.41	71.76	60.48	78.64
79.37	65.73	64.47	72.78	63.79	69.22	30.66	40.3	35.33	84.07	55.34	101.43
94.51	105.32	113.78	72.78	66.68	67.86	17.31	27.78	14.52	73.69	41.5	81.83
72.87	69.26	57.05	72.78	76.73	77.86	89.57	90.9	92.03	58.59	49.52	62.62
137.16	162.49	116.48	72.77	67.35	65.73	63.07	51.24	67.57	90.04	88.43	86.77
42.23	42.09	47	72.76	69.95	75.92	10.38	10.39	8.15	18.08	34.42	18.73
128.56	120.39	112.6	72.69	72.04	83.03	67.52	56.2	60.51	59.62	54.8	49.71
75.78	79.81	81.35	72.68	83.59	72.93	202.89	176.59	167.09	645.12	1670.49	611.64
39.58	34.76	43.04	72.61	74.35	73.59	29.1	41.24	36.55	39.34	28.07	44.18
63.39	87.05	94.98	72.59	68.54	66.66	262.82	208.57	299.48	144.09	146.59	218.9
74.67	74.25	65.76	72.54	64.66	73.21	109.76	110.86	117.26	77.7	69.59	74.7
94.02	42.61	52.02	72.5	64.39	77.42	1.55	0.95	0.76	5.79	16.73	9.74
26.73	18.83	13.01	72.48	76.94	66.55	22.11	16.13	14.42	24.9	21.22	26.14
48.47	44.19	44.83	72.44	76.02	80.94	75.03	83.74	63.1	61.85	66.56	64.91
45.83	49.22	51.16	72.39	67.94	70.87	115.81	131.74	128.66	100.82	74.67	113.81
39.39	44.62	48.39	72.37	69.68	72.39	24.48	26.37	28.02	17.14	17.66	18.01
30.94	36.36	44.03	72.29	69.11	68.6	71.31	60.42	73.16	33.73	45.91	34.96
24.68	23.52	15.23	72.25	87.88	81.8	74.2	71.99	63.36	35.25	24.13	40.6
61.12	46.25	57.86	72.22	67.31	67.17	43.25	36.97	52.49	30.38	35.88	30.9
54.26	58.12	64.4	72.12	69.08	69.86	278.79	247.37	230.63	175.46	177.38	184.73
59.63	64.28	56.14	72.11	66.39	72.07	50.8	42.31	36.82	122.86	87.54	142.97
62.68	64.14	83.58	72.11	74.81	68.29	30.69	37.14	29.08	58.46	75.11	47.9
32.32	29.01	24.59	72.08	68.14	70.59	148.33	138.76	141.9	51.61	34.17	46.18
46.21	35.31	57.13	72.02	70.97	74.74	54.19	63.42	66.04	32.06	24.9	39.8
66	52.7	67.45	72.01	67.57	70.87	12.27	11.93	14.67	5.88	5.38	6.37
71.8	67.4	54.6	71.95	71.83	74.15	79.81	63.01	86.03	41.34	58.47	47.09
79.56	55.09	55.43	71.93	62.16	76.77	3.71	2.41	2.11	7.97	15.18	12.37
24.52	38.37	34.36	71.73	71.2	58.01	5.43	4.81	6.26	3.77	11.41	2.8
75.73	85.93	64.54	71.72	69.15	72.12	35.29	40.18	39.71	33.5	22.62	29.61
56.8	43.46	49.68	71.7	66.49	61.75	29.15	48.34	21.78	82.58	50.81	111.4
107.71	109.21	123.44	71.68	80.56	74.83	377.46	378.31	249.77	312.77	146.1	327.94
42.48	39.82	44.02	71.67	68.2	69.19	92.86	81.21	95.5	74.88	77.85	70
32.64	35.24	40.61	71.66	72.16	67.62	111.31	106.77	113.91	47.74	37.45	43.29
63.66	56.55	69.15	71.65	73.06	61.38	49.59	39.61	42.32	21.36	23.34	22.62
35.56	39.79	29.15	71.64	76.84	76.9	44.58	51.84	49.73	39.77	28.92	30
220.23	175.22	174.41	71.53	72.65	65.7	44.68	56.15	43.3	52.78	32.82	43.99
60.63	69.32	52.79	71.51	73.71	68.18	251.75	241.62	254.61	73.37	55.95	75.61
20.79	18.14	16.55	71.38	75.42	75.15	5.88	4.86	4.73	4.07	9.11	8.58
63.89	46.81	43.7	71.34	64.35	67.51	23.43	32.32	25.56	31.62	28.78	32.52
32.16	27.09	30.89	71.34	71.11	77.26	33.14	43.42	30.22	101.05	98.63	111.49
36.59	9.14	8.17	71.29	63.66	65.48	1.38	0.46	0.25	9.06	16.88	14.54
38.42	33.15	23.95	71.23	69.79	67.18	311.17	266.14	318	128.28	99.31	133.91
118.55	137.91	155.83	71.22	78.22	74.13	88.62	101.19	82.17	85.02	90.2	124.53
71.12	69.63	74.09	71.2	71.43	65.36	211.11	209.34	150.38	154.94	75.49	161.53
62.89	64.97	45.23	71.18	68.62	70.75	50.46	38.34	43.42	53.48	84.68	53.15
53.3	46.19	30.55	71.14	66.35	70.31	20.9	22.06	24.21	16.09	18.28	15.75
26.45	25.57	28.04	71.09	67.23	70.35	209.93	181.23	225.01	76.45	66.73	83.95
94.89	118.79	96.35	70.94	72.11	68.57	35.82	45.73	30.33	124.41	128.65	135.89
33.22	29.14	22.41	70.79	74.07	68.45	92.37	74.77	93.59	42.06	35.67	51.99
14.1	9	3.1	70.78	83.28	82.35	4.52	4.45	3.86	14.27	28.85	14.1
48.01	51.87	36.33	70.76	68.47	61.3	332.84	249.52	261.19	139.87	121.31	136.21
39.3	47.52	37.13	70.71	78	70.89	33.62	35.61	30.53	65.38	54.17	76.48
72.58	74.22	54.4	70.55	67.16	75.46	34.78	19.01	32.22	25.34	23.85	32.43
56.58	50.81	94.72	70.44	68.78	61	48.89	66.86	48.65	30.14	29.82	32.65
39.65	44.58	28.26	70.4	64.19	62.2	4.33	5.14	5.37	18.65	33.93	26.72
59.19	63.69	53.44	70.27	75.01	75.32	49.08	56.93	55.35	76.13	58.31	71
153.49	160.13	138.85	70.12	75.3	63.41	76.67	57.04	62.49	160.28	283.18	157.71
51.23	53.67	33.15	70.1	70.02	65.98	107.99	93.06	103.67	92.81	87.36	93.34
53.25	67.81	44.44	70.06	75.7	68.27	92.79	87.67	72.94	99.54	54.4	130.05
113.73	69.79	37.78	70.02	71.41	69.96	8.58	4.97	2.65	2.51	11.66	4.06
89.41	97.18	116.13	69.99	66.25	63.65	116.94	82.03	97.21	62.62	54.52	67.41
104.52	107.65	82.27	69.9	74.37	71.57	81.81	68.29	86.49	112.11	98.55	132.84
45.87	47.6	24.79	69.85	68.85	69.55	42.99	43.43	44.97	24	24.49	27.74
101.53	74.45	110.55	69.83	72.42	77.55	52.01	61.39	56.87	28.2	26.68	35.13
33.74	26.6	33	69.81	67.66	68.96	18.53	23.59	24.56	44.21	53.17	39.67
48.92	48.01	49.37	69.77	64.82	66.42	85.04	90.04	102.95	49.92	48.29	51.94
33.8	31.4	29.84	69.66	70.26	71.88	61.82	64.33	67.09	41.48	34.16	43.96
81.78	55.71	77.82	69.64	67.58	77.77	54.05	65.11	60.15	35.45	44.06	37.95
131.59	89.16	62.69	69.56	74.88	75.51	170.14	170.51	150.14	65.38	86.15	91.4
77.99	59.82	64.59	69.56	57.57	64.57	124.61	112.03	121.6	85.4	83.25	67.53
82.28	74.75	78.68	69.55	67.25	69.02	129.98	132.42	133.74	96.42	75.16	101.37
61.5	53.8	30.59	69.49	74.61	81.96	25.57	25.49	26.95	24.13	27.18	26.45
44.75	45.65	39.71	69.49	66.49	64.88	66.42	60.53	60.66	43.66	30.56	38.35
47.46	44.33	43.82	69.41	62.65	68.66	30.43	38.27	29.8	47.85	53.33	54.47
69.21	79.04	62.65	69.33	64.02	66.23	381.98	361.02	264.19	481.55	198.74	512.85
34.35	29.97	30.19	69.21	73.29	69.9	12.91	16.68	12.85	40.04	58.61	44.05
59.85	73.13	60.09	69.15	71.12	68.11	75.95	66.86	69.6	54.88	56.59	53.07
16.81	19.1	20.12	69.14	59.6	65.2	93.81	74.21	79.75	39.96	31.52	58.05
64.09	66.53	68.84	69.1	65.81	74.3	75.13	86.46	82.13	50.8	41.93	53.34
28.6	26.04	21.86	69.1	68.13	69.27	183.43	143.96	185.22	73.47	51.54	69.46
43.84	30.54	18.81	69.07	72.39	79.94	36.55	33.1	29.83	36.61	49.46	35.81
104.2	87.02	74.09	69.01	71.39	72.78	41.12	60.41	32.32	59.9	38	29.32
101.7	115.91	85.77	68.98	68.48	69.51	78.93	80.13	78.64	95.13	83.4	117.74
298.25	242.12	343.85	68.92	64.42	69.34	3.56	3.82	5.08	5.01	6.1	6.15
6.23	12.19	8.18	68.86	61.89	54.4	17.24	14.78	23.14	6.49	4.76	5.11
53.88	47.43	45.74	68.83	68.92	68.2	59.55	71.15	77.45	98.33	139.38	99.5
63.11	76.44	77.41	68.81	71.56	68.51	36.67	38.25	34.3	30.5	38.72	32.31
97.28	87.55	87.74	68.77	68.18	71.4	110.98	101.24	111.15	79.13	59.72	73.42
44.86	39.32	43.68	68.77	66.86	66.59	17.48	25.87	27.93	7.46	7.97	15.42
50.06	53.93	58.78	68.75	61.01	65.21	102.53	89.93	94.33	93.61	113.93	88.15
53.86	49.18	46.99	68.73	67.25	70.61	43.46	49.63	54.48	41.14	41.09	36.24
41.57	41.36	28.59	68.71	70.7	70.7	45.61	42.13	47.01	28.68	31.79	31.2
78.99	90.49	89.81	68.64	69.18	67.02	40.4	40.85	35.79	50	51.11	54.3
77.23	74.19	94.76	68.61	64.55	64.55	11.3	19.23	14.09	61.79	58.67	60.19
53.23	51.65	41.47	68.61	67.19	71.84	76.56	88.23	92.78	84.44	49.27	82.59
58.54	68.28	72.54	68.5	68.7	71.38	177.55	193.09	169.56	120.4	121.94	142.33
49.06	42.01	36.56	68.45	65.82	62.61	78.89	70.16	33.82	39.13	34.92	35.41
89.26	77.78	63.6	68.44	74.92	66.72	137.37	146.34	148.72	111.91	114.77	137.18
125.63	111.17	97.84	68.43	62.97	65.61	159.46	174.73	161.61	95.66	68.08	99.84
4.3	2.09	0	68.42	64.32	59.36	1.79	1.24	0	1.85	9.08	2.63
48.27	39.64	38.17	68.35	69.24	70.88	52.8	46.23	46.07	28.25	27.52	27.28
41.89	23.03	15.29	68.34	70.07	67.59	11.59	11.31	11.09	48.34	42.91	41.99
63.69	64.49	69.73	68.34	71.74	63.17	188.22	170.91	159.59	92.5	48.04	101.57
86.53	74.88	58.6	68.32	66.96	60.83	119.87	105.56	109.36	78.61	122.45	85
60.67	52.1	36.84	68.28	65.95	64.59	53.54	43.79	50.78	63.59	67.07	49.54
39.07	37.79	33.66	68.16	71.96	73.82	221.8	207.93	237.74	105.13	71.82	105.99
45.81	41.02	39.84	68.15	64.8	72.81	119.31	95.3	113.43	101.79	140.82	109.87
113.1	127.76	49.35	68.11	65.73	71.07	66.98	56.49	67.49	36.7	45.29	33.4
57.96	41.83	55.06	68.1	68.65	66.19	27.03	46.2	32.28	55.76	96.83	56.4
54.23	54.6	47.35	68.1	67.97	67.04	37.6	44.1	40.79	27.09	22.63	28.42
4.8	4.15	4.13	67.99	64.82	63.26	138.32	132.25	140.93	57.26	21.43	52.85
75.85	96.8	88.21	67.91	64.28	68.53	396.44	373.95	318.91	265.68	113.66	290.4
73.66	54.05	36.08	67.88	67.81	73.09	14.09	19.7	22.12	21.56	24.64	16.29
24.51	16.41	14.22	67.88	68.38	65.28	9.91	10.57	5.84	33.15	18.05	31.45
71.19	69.32	72.21	67.87	61.7	70.84	48.67	47.29	41.64	34.82	25.15	37.6
23.86	28.2	24.59	67.86	62.49	67.08	52.19	61.39	53.38	47.47	49.95	49.1
74.96	117.85	78.94	67.84	57.58	66.46	48.98	28.04	34.39	13.86	14.12	12.38
48.12	47.4	39.5	67.75	68.68	65.31	55.77	52.88	62.05	28.88	33.64	31.02
43.83	41.71	36.36	67.74	69.16	71.13	45.26	49.79	43.9	117.46	115.32	117.57
61.79	57.27	46.53	67.63	59.79	70.43	73.48	70.63	79.87	50.81	51.21	58.96
736.85	432.09	567.99	67.63	67.32	48.53	1.42	6.93	3.26	33.9	7.51	24.77
94.96	76.28	73.11	67.6	71.82	70.51	181.65	153.07	150.41	361.76	358.79	458.31
61.91	66.53	87.53	67.56	67.57	62.24	74.83	74.23	66.38	86.95	120.98	94.95
78.3	64.29	50.07	67.55	61.25	62.56	10.03	8.43	8.88	16.31	22.44	15.61
34.94	35.59	36.44	67.53	68.95	68.17	37.05	41.45	42.66	46.17	39.43	49.23
48.21	51.89	73.5	67.49	61.91	71.69	125.72	141.11	135.08	55.58	55.91	50.29
59.24	55.41	62.19	67.45	63.38	67.98	41.79	57.9	56.1	35.81	30.01	37.64
368.24	576.05	67.51	67.38	65.51	61.95	8.47	6.45	8.42	66.31	151.57	48.55
8.32	12.2	8.36	67.38	64.86	64.19	45.63	36.97	35.21	78.84	98.31	75.92
47.83	45.48	44.45	67.34	51.68	28.25	27.4	44.34	27.58	39.84	23.96	17.14
156.5	96.29	72.78	67.31	60.08	67.12	2.14	2.14	2.46	14.11	16.45	25.36
56.58	58.32	54.94	67.3	66.97	68.72	51.47	31.85	44.79	15.48	16.8	15.44
55.73	51.69	56.33	67.19	59.9	65.26	15.76	10.82	15.37	23.58	17.66	24.43
49.9	48.36	46.94	67.16	61.8	54.14	39.43	44.69	46.66	26.36	16.51	31.42
90.18	113.53	190.73	67.16	59.94	68.13	0	0	0	1.2	2.42	2.42
59.38	58.67	68.53	67.14	69.7	69.41	106.03	91.07	84.05	54.44	65.32	45.77
53.1	62.25	53.19	67.14	69.22	57.3	309.16	249.16	260.76	172.16	175.9	185.63
38.25	24.01	37.88	67.13	60.06	69.71	59.16	73.84	83.88	30.16	30.96	27.61
36.38	35.65	42.6	67.11	76.63	72.64	70.79	78.78	85.37	40.45	30.61	48.53
33.5	31.76	36.26	67.1	70.28	68.05	6.03	6.64	7.86	4.13	7.26	7.11
53.9	54.39	47.14	67.05	62.92	64.22	98.74	110.87	97	117.75	96.08	128.05
88.71	70.56	86.85	67.03	63.35	61.04	177.08	164.55	170.34	137.98	131.26	182.59
49.46	49.62	51.57	67	55	58.19	12.31	16.98	7.86	15.19	14.42	13.78
145.55	194.82	251.96	66.99	69.83	67.06	53.22	41.75	39.28	40.7	31.76	41.81
180.63	126.47	239.29	66.97	69.69	74.02	109.93	43.63	207.33	27.34	16.56	26.7
27.15	23.62	33.98	66.93	65.05	70.17	111.59	126.21	98.88	196.64	86.52	318.7
27.78	37.15	17.41	66.92	73.44	69.16	45.31	58.51	53.99	29.07	17.09	36.97
46.92	27.34	47.66	66.71	74.17	75.78	23.05	19.05	24.61	20.59	34.66	16.44
86.36	79.11	82.43	66.68	62.56	62.8	24.99	17.28	19.43	14.99	15.99	15.41
41.78	40.31	42.13	66.67	59.17	63.51	259.23	204.77	218.62	247.27	257.66	264.85
97.21	92.98	103.64	66.64	60.73	66.91	95.43	77.04	105.58	60.43	62.92	62.27
79.6	75.19	100.25	66.6	64.07	63.27	43.52	43.97	45.62	37.53	39.41	42.62
65.84	73.02	55.86	66.56	67.86	64.87	97.93	86.5	108.51	137.37	82.03	139.07
42.55	43.26	46.88	66.51	67.07	72.21	115.78	117.59	129.16	69.62	62.18	68.48
25.73	8.66	17.13	66.51	69.85	65.02	25.86	30.07	40.29	22.12	21.25	25.58
9.01	9.25	6.2	66.48	73.54	69.09	2.03	3.51	0	5.5	22.43	7.2
3.69	1.4	0	66.47	64.5	60.09	6.86	2.59	0.61	15.8	16.62	13.76
122.41	123.98	148.62	66.46	62.55	66.96	123.71	115.31	134.43	63.89	45.45	57.28
52.25	51.03	108.93	66.45	62.99	71.61	4.12	5.59	2.45	7.68	7.36	7.5
71.02	74.47	69.96	66.42	66.21	68.27	42.78	37.91	41.82	53.36	63.53	64.37
48.45	48.29	54.82	66.4	72.94	81.64	76.31	79.4	70.15	38.22	34.06	36.14
20.88	25.1	25.26	66.37	63.87	66.2	145.3	139.97	150	75.15	72.62	84.64
63.5	50.35	36.15	66.35	60.44	62.1	73.57	44.86	60.3	123.77	57.87	110.18
25.13	21.57	24.37	66.29	66.19	66.3	36.24	38.1	33.51	102.48	109.36	114.37
74.21	56.35	36.98	66.25	58.52	58	27.13	16.4	25.76	141.91	239.92	95.29
74.67	80.11	85.17	66.25	57.79	51.58	167.35	138.59	130.04	109.21	64.38	131.9
40.35	37.45	34.58	66.18	60.74	63.09	54.32	46.95	47.88	41.53	40.15	42.66
39.06	49.16	41.82	66.18	65.58	69.15	52.74	55.35	49.59	49.29	55.75	49.41
104.27	109.31	96.57	66.17	64.16	63.43	10.92	13.25	8.08	32.64	28.74	26.91
49.87	51.67	48.18	66.12	54.57	63.73	28.94	29.06	31.02	27.03	28.27	24.82
47.98	40.41	38.83	66.09	69.95	72.01	30.58	32.51	28.22	35.42	40.47	32.94
8.58	6.76	9.3	66.03	63.71	61.85	4.58	5.56	1.49	2.38	2.46	3.73
42.78	40.14	47.21	66.02	67.53	65.34	152.4	137.11	163.4	77.04	115.61	90.64
62.02	62.83	88.12	65.96	70.42	68.11	310.7	274.23	288.71	119.59	91.8	128.85
36.84	37.61	44.49	65.93	66.06	68.02	107.33	121.13	119.35	67.67	45.47	65.62
96.11	102.84	75.94	65.9	51.96	70.03	20.78	8.82	6.68	53.09	59.06	58.42
45.5	44.2	48.21	65.77	65.61	73.38	41.71	47.04	48.3	41.63	38.22	42.62
4.89	10.17	10.18	65.76	59.54	65.41	8.78	6	8.46	16.11	18.92	12.5
52.57	55.73	60.55	65.75	47.61	50.72	10.22	11.19	12.62	16.68	21.45	26.31
97.54	72.84	111.05	65.75	66.51	70.95	41.3	40.04	45.86	23.86	21.02	24.72
117.1	137.64	134.54	65.75	69.9	65.8	33.84	33.1	44.92	17.39	15.68	15.93
25.15	28.82	33.4	65.6	66.07	57.08	36.17	33.95	34.86	16.14	19.08	12.45
57.3	47.87	52.11	65.57	74.18	69.1	247.46	193.15	198.18	99.32	124.98	120.42
71.87	74.64	66.31	65.55	65.83	66.82	53.5	55.76	51.44	42.42	40.72	44.82
54.36	47.67	36.64	65.55	66.34	71.28	62.19	53.7	63.87	33.34	39.75	35.64
46.35	50.43	44.64	65.53	67.21	66.84	143.9	122.67	139.3	112.07	100.97	113.02
84.98	95.26	99.72	65.47	75.94	67.69	10.31	21.03	8.82	21.72	80.52	27.6
55.36	53.11	64.98	65.42	60.23	68.23	21.13	21.47	19.47	16.25	19.8	15.05
39.39	29.19	33.87	65.31	68.97	65.39	54.19	52.14	53.63	48.5	70.83	47.62
51.74	49.46	45.74	65.3	64.57	59.91	54.96	51.49	60.54	55.06	42.58	53.57
65.33	81.14	59.14	65.22	65.89	57.62	415.39	409.03	276.11	330.71	153.78	386.34
44.89	54.81	51.25	65.19	68.9	61.25	307.03	359.43	261.37	239.63	127.94	255.37
50.64	66.29	52.54	65.17	61.55	59.09	99.76	78.87	87.22	66.39	44.84	58.88
28.3	33.41	39.32	65.13	67.76	61.27	52.49	56.07	54.03	24.4	22.39	21.91
50.7	42.44	51.07	65.08	65.58	62.47	108.04	102.21	107.22	40.16	69.71	43.58
49.88	43.07	44.51	65.06	70.2	65.53	82.51	77.6	79.65	38.5	38.96	46.93
29.66	30.11	18.34	65.05	56.75	51.85	27.24	33.19	30.74	11.53	18.78	15.72
61.48	69.91	59.77	64.96	62.46	60.91	65.73	72.89	68.45	165.16	108.23	186.21
44.82	74.4	72.63	64.95	66.73	58.94	50.21	44.67	47.31	14.64	24.17	30.73
74.96	77.84	80.65	64.94	65.75	62.66	44.08	41.42	43.83	38.77	42.28	47.13
47.9	56.73	42.48	64.93	59.84	53.77	19.05	30.8	19.26	45.34	43.14	49.07
35.45	35.73	35.73	64.86	65.38	65.06	55.35	51.75	56.36	33.47	43.93	34.95
69.25	82.82	62.53	64.74	58.96	63.03	61.39	59.2	66.06	92.77	95.09	96.22
50.27	37.95	37.94	64.73	57.2	65.73	40.46	44.34	35.01	95.44	80.49	112.11
77.8	70.5	98.98	64.68	61.6	66.87	74.83	68.95	81.05	64.26	53.71	60.81
68.15	68.51	79.2	64.67	65.67	68.91	63.82	66.87	51.64	85.41	68.33	94.7
24.43	32.3	29.23	64.64	73.05	61.44	105.02	98.99	112.83	40.78	28.1	37.55
199.12	160.66	326.76	64.6	59.25	58.66	26.25	14.93	22.67	55.03	35.22	78.98
68.2	63.26	66.05	64.55	62.92	66.43	71.87	71.71	88.1	58.57	69.77	58.48
29.75	29.17	36.54	64.52	64.04	58.86	139.89	128.31	138.62	94.46	69.9	71.27
61.59	63.34	47.58	64.47	52.49	62.47	51.43	66.58	58.01	56.78	57.29	62.1
72.66	75.85	77.68	64.47	63.53	66.94	34.35	38	34.94	37.62	50.85	38.36
47.63	46.13	44	64.45	63.77	67.11	16.8	15.03	16.57	24.51	22.57	29.74
16.07	17.85	47.27	64.37	59.22	69.26	9.77	14.74	7.44	6.21	7.05	6.13
49.59	28.83	104.77	64.35	66.95	64.44	17.48	13.05	12.26	18.21	21.16	21.65
24	23.52	16.67	64.32	60.8	52.41	2.42	5.43	4.32	0.97	1.86	1.73
95.14	80.66	92.04	64.24	59.65	57	273.13	258.78	327.1	65.95	54.17	84.5
29.2	33.19	32.65	64.19	61.89	63.8	77.44	72.18	81.56	40.62	35.65	37.61
142.17	125.01	99.53	64.19	68.49	63.55	29.52	58.76	26.35	149.66	90.62	161.31
67.09	78.86	58.28	64.19	61.79	71.36	256.47	282.43	185.89	225.16	97.04	248.17
163.61	252.01	212.91	64.14	64.09	62.8	477.79	482.16	295.7	152.89	163.91	179.32
34.92	37.8	34	64.12	59.38	63.3	128.02	139.74	149.11	88.79	61.17	86.26
70.24	60.68	63.73	64.11	62.84	63.96	303.96	262.95	285.97	98.16	48.97	90.44
52.83	53.53	58.27	64.08	74.46	59.81	45.38	59.33	53.46	31.37	36.82	27.14
75.42	77.38	89.88	64.07	62.89	63.69	65.53	59.96	55.01	75.9	66.89	89.08
56.54	76.85	101.31	64.02	65.92	64.48	53.81	51.29	50.33	52.79	39.54	53.47
40.25	68.61	65.97	64	73.19	91.25	9.95	10.85	7.19	6.37	11.19	8.52
132.08	171.85	699.33	63.96	61.46	61.73	242.36	122.93	210.27	369.93	201.82	378.84
14.66	13.42	5.69	63.96	66.97	59.16	1.21	3.3	2.41	2.95	14.56	6.9
21.39	22.09	17	63.95	74.35	54.05	23.72	29.65	33.74	14.57	19.01	18.34
26.84	28.31	21.83	63.89	63.83	65.06	48.63	47.45	53.94	24.08	22.08	23.09
58.94	84.24	59.28	63.88	69.24	63.59	345.48	390.08	229.46	389.74	185.19	402.39
98.84	106.87	116.67	63.88	59.67	59.46	107.86	94.04	94.58	67.08	42.9	74.53
78.43	82.02	75.7	63.88	59.1	67.13	61.53	73.3	75.78	60.54	50.24	64.37
84.12	82.6	106.6	63.86	65.96	61.76	158.38	122.18	135.49	72.09	94.57	79.91
27.78	10.1	17.98	63.85	73.92	66.73	67.02	59.82	57.56	46.88	15.37	51.06
18.14	17.31	15.35	63.8	79.88	75.32	10.38	12.61	5.11	12.59	15.35	22.46
52.73	55.43	46.03	63.77	64.11	63.15	56.13	69.29	65.11	76.11	74.93	83.44
80.79	39.06	63.61	63.67	62.76	54.65	3.83	2.36	3.15	7.53	3.69	5.19
24.02	22.58	21.92	63.64	60.05	63.21	16.95	21.16	22.21	14.16	16.99	17.02
34.72	32.89	25.81	63.57	63.6	60.68	43.67	44.41	45.27	21.32	19.58	20.44
54.65	57.96	31.51	63.52	70.19	62.51	14.15	16.99	9.98	14.19	9.26	11.2
52.87	48.9	53.66	63.51	60.14	62.18	119.76	107.52	124.79	63.58	74.69	73
76.12	108.93	60.75	63.47	60.01	61.19	8.64	8.15	6.68	10.53	13.52	11.43
78.1	66.19	66.34	63.37	64.59	68.33	130.09	145.65	148.36	42.83	35.26	38.13
50.29	55.22	52.8	63.31	66.23	63.73	174.77	124.64	148.66	86.36	82.47	105.42
35.86	40.6	25.45	63.31	59.3	65.08	113.88	94.63	100.2	73.94	65.14	74.15
54.8	73	79.47	63.25	58.34	56.57	104.2	109.05	113.46	47.8	53.7	50.48
44.14	37.39	37.26	63.18	58.88	62.37	78.61	81.79	82.06	44.42	50.2	50.73
306.6	246.37	321.69	63.18	63.65	65.85	223.24	192.76	271.6	89.86	90.25	216.7
27.32	27.65	23.99	63.17	64.3	65.52	259.03	231.14	255.7	117.3	101.5	124.51
99.28	33.21	13.62	63.15	66.52	60.19	1.74	0	0	0	0	0
65.31	76.49	67.2	63.15	61.53	69.66	173.26	161.8	158.08	92.21	74.46	79.69
62.16	62.59	43.26	63.14	58.12	54.69	26.13	24.17	25.89	34.49	28.91	39.23
22.38	14.7	9.32	63.11	76.45	72.29	56.14	27.57	31.44	23.87	40.08	22.95
33.52	28.25	12.61	63.1	65.76	65.9	9.27	19.18	16.84	5.29	5.8	5.69
41.43	24.62	19.75	63.08	62.02	65.4	12.32	15.22	11.69	2.74	8.67	6.43
12.96	16.3	22.68	63.08	58.74	68.27	1.74	3.21	0.32	6.59	0	5.84
29.45	31.49	38.4	63.07	64.3	63.83	122.04	98.9	99.24	70.65	57.57	76.21
46.83	37.99	34.03	63.05	61.2	66.52	47.75	50.23	51.12	26.04	29.6	28.29
61.05	57.74	52.94	63.04	48.63	61.82	51.76	49.82	46.48	57.76	65.97	81.45
17.22	17.49	18.52	63.03	53.97	70.77	18.06	16.64	16.71	10.42	16.93	17.96
34	30.7	28.48	63	65.29	65.43	22.19	22.83	19.45	52.47	71.53	53.78
50.15	44.73	66.69	62.99	72.97	60.4	142.62	107.8	124.99	80.57	51.96	81.76
36.56	51.92	46.01	62.98	58.51	56.03	61.16	52.57	45.13	62.57	65.11	62.3
67.33	66.06	60.83	62.95	65.84	61.14	54.31	52.31	57.8	27.61	20.15	27.02
16.29	11.33	16.73	62.92	58.97	65.63	0.79	3.13	4.43	21.28	19.67	41.16
39.55	40.15	39.3	62.91	59.39	66.53	38.81	34.48	43.08	34.39	45.9	39.19
60.81	46.58	36.55	62.89	61.92	57.97	56.2	60.88	53.13	56.84	51.24	66.92
45.41	45.08	39.77	62.76	61.48	62.4	47.14	44.58	46.24	47.27	55.28	49.12
338.67	367.07	1028.1	62.73	56.16	66.03	75.03	80.43	130.46	4.48	3.31	6.3
42.66	34.16	42.34	62.72	58.85	63.79	52.5	58.37	55	41.77	46.14	41.61
44.3	38.73	29.63	62.7	62.76	66.93	77.14	70.08	79.32	37.83	34.21	37.09
26.5	32.31	13.78	62.67	56.92	69.07	20.86	25.36	22.16	21.5	24.55	25.87
34.62	33.51	32.54	62.65	58.16	58.45	38.66	42.86	37.87	40.86	55.36	40.17
106.8	91.96	134.71	62.58	59.14	66.65	34.28	33.74	27.15	37.1	59.98	38.59
60.66	61.62	70	62.56	66.95	61.9	41.35	44.28	52.51	7.21	3.06	9.32
63.65	68.58	54.25	62.5	54.94	59.99	86.77	94.14	83.22	133.34	85.27	118.39
17.1	18.26	24.4	62.45	66.13	60.71	211.73	147.14	296.65	62	86.68	69.33
77.64	101.22	72.94	62.39	63.56	62.54	26.11	34.06	24.74	35.16	32.55	39.09
47.09	44.06	35.04	62.32	68.02	64.88	154.07	134.83	150.41	65.36	43.06	82.79
54.28	51.49	71.46	62.27	56.79	56.57	21.64	21.09	20.2	10.67	10.85	15.98
69.1	69.53	74.8	62.21	61.8	60.18	71.44	64.13	70.92	115.99	125.6	138.67
53.37	61.92	50.74	62.14	64.88	59.01	59.06	54.99	55.9	126.68	190.1	108.64
52.23	41.45	42.69	62.1	50.03	68.52	41.47	42.77	54.13	13.53	8.25	15.76
147.3	128.09	143.16	62.1	61.2	60.95	47.47	62.76	46.85	58.71	38.46	50.74
54.48	53.77	58.36	62.07	58.26	68.27	53.88	88.35	58.7	65.49	59.48	69.44
33.15	31.43	22.36	62.07	59.98	66.37	22.75	26.34	26.54	23.85	19.92	22.46
40.99	26.13	78.47	62.06	64.54	68.85	15.21	20.67	12.68	18.21	26.78	43.86
128.54	131.45	153.73	62.01	48.42	46.25	125.25	122.69	111.08	167.84	104.86	158.1
30.38	28.3	31.69	61.99	60.01	64.16	41.19	45.39	46.64	27.87	25.48	25.44
22.26	22.74	49.9	61.96	61.31	57.78	562.61	498.99	734.21	84.76	50.95	50.16
53.94	62.35	78.35	61.93	54.33	53.51	110.36	83.56	82.98	36.01	25.73	31.29
47.91	49.93	37.68	61.91	55.69	54.42	104.04	119.55	123.91	76.43	87.46	71.01
107.05	139.95	156.06	61.89	61.95	67.28	37.31	44.15	27.36	18.97	15.85	28.22
35.41	29.8	17.37	61.87	38.02	46.31	4.47	0	3.52	0	4.77	2.26
44.68	51.15	36.83	61.74	64.36	61.51	95.99	103.6	96.2	109.91	96.97	107.16
209.27	198.54	211.91	61.67	60.9	57.3	3.34	7.41	4.45	8.29	8.71	10.02
158.51	296.18	215.09	61.67	66.65	48.35	69.29	84.05	29	73.85	51.93	40.46
46.14	48.54	41.44	61.65	57.8	58.21	31.84	24.44	25.47	38.83	24.72	55.28
55.27	57.86	78.64	61.63	57.3	62.1	115.1	124.7	126.94	100.47	115.27	107.38
65.82	58.54	49.73	61.62	69.91	74.21	150.96	126.75	141.22	66.1	66.82	60.4
29.86	13.47	21.92	61.59	76.77	51.74	16.62	18	12.14	10.72	7.24	16.67
32.62	20.59	13.83	61.56	58.6	57.02	7.18	6.23	6.82	6.14	10.24	9.61
49.51	51.91	52.54	61.55	64.64	68.59	59.88	72.68	67.17	215.54	205.62	195.6
75.27	60.54	90.47	61.5	62.4	64.82	44.74	44.49	52.17	48.18	43.43	58.36
40.51	52.58	40.48	61.48	59.91	64.23	52.46	44.06	49.82	29.57	20.65	29.65
35.56	40.61	37.44	61.44	66.2	59.75	119.68	105.21	116.63	69.33	75.03	60.7
34.52	43.2	46.24	61.43	59.97	48.64	259.24	165.6	194.26	119.97	145.93	120.65
23.35	26.72	25.75	61.41	58.92	56.95	149.87	115.19	125.31	100.86	68.24	114.92
52.31	68.43	51.3	61.35	69.39	67.57	281.55	324.71	201.94	305.82	153.16	347.05
9.83	12.69	15.33	61.3	49.48	53.93	23.03	23.83	24.87	11.51	12.69	9.28
48.89	55.87	43.91	61.26	62.47	46.12	3.87	6.51	6.18	16.37	13.3	13.09
142.38	81.28	57.91	61.26	50	51.61	114.22	131.09	131.93	48.65	62.94	61.58
37.68	33.78	36.36	61.25	58.75	60.41	6.82	7.35	5.7	4.56	3.01	5.28
38.72	38.11	28.58	61.24	59.5	57.23	245.15	176.92	256.15	182.9	53.24	246.08
30.7	31.76	35.3	61.19	53.79	75.13	37.06	48.68	40.16	34.83	28.93	35.84
138.64	113.97	180.82	61.18	56.47	66.4	37.34	30.73	21.55	24.06	46.06	31.69
71.04	63.98	55.69	61.18	54.31	50.87	43.47	39.94	44.27	74.96	61.24	76.53
40.93	43.75	33.75	61.17	54.88	56.84	93.09	85.31	78.43	85.8	70.96	90.77
58.7	65.22	57.04	61.17	64.62	55.47	38.07	42.5	37.81	50.14	38.15	52.69
51.51	58.22	80.87	61.15	59.64	57.57	836.8	606.5	579.56	530.54	1013.49	565.54
48.7	39.35	32.07	61.12	61.49	64.36	49.66	67.33	44.1	66.37	54.41	64.12
50.85	57.59	50.91	61.06	61.72	56.84	170.25	150.01	133.61	92.87	72.18	95.49
701.56	818.52	2135.12	61	55.5	58.99	108.75	124.34	216.56	3.74	4.7	4.1
54.03	53.06	51.89	61	59.75	65.19	86.34	99.66	102.01	88.4	123.7	93.76
81.96	86.21	64.16	60.99	61.77	57.04	17.01	14.96	10.2	28.27	30.75	28.73
276.74	243.37	145.96	60.97	55.9	57.4	0.25	0.66	0	0.24	0.27	0.86
58.57	59.37	46.23	60.94	59.19	63.75	39.7	48.38	42.04	58.8	54.17	64.56
81.11	79.89	81.2	60.71	62.87	54.53	72.03	71.75	66.71	112.98	81.48	108.6
38.46	41.2	33.47	60.65	59.05	56	31.85	36.3	35.19	54.83	43.53	51.02
54.93	60.48	55.51	60.62	57.08	61.53	56.95	53	60.54	62.85	49.5	71.15
16.97	18.91	23.22	60.59	60.29	61.28	29.4	34.58	34.89	23.29	17.23	24.43
58.8	54.95	70.62	60.55	63.77	57.33	21.63	25.38	22.36	23.71	20.61	28.89
33.31	36.58	39.2	60.48	55.83	58.52	115.84	118.42	135.5	43.42	48.15	49.91
49.09	47.64	48.84	60.46	69.85	99.97	0.73	0	0.36	0.86	1.45	0
37.8	30.87	28.35	60.43	56.19	53.96	15.87	15.01	14.42	13.34	18.65	13.94
103.05	102.63	96.27	60.41	59.12	58.28	34.93	35	30.02	33.7	38.67	36.46
79.88	70.26	82.06	60.38	54.61	52.25	71.71	63.54	69.94	70.57	86.33	68.46
57.69	61.34	54.93	60.33	62.26	61.6	50.47	44.87	53.28	38.22	30.71	36.59
46.02	51.59	39.6	60.29	53.65	56.05	57.79	61.31	60.93	45.72	48.47	43.33
23.69	30.56	20.65	60.25	53.5	63.31	178.52	157.15	173.72	92.11	75.07	107.14
140.21	144.89	194.43	60.24	57.12	61.45	333.15	299.86	370.12	335.08	194.59	420.3
32.82	35.57	37.73	60.17	56.55	58.57	37.41	39.64	37.03	47.29	53.16	46.18
34.7	43.36	56.57	60.16	60.54	56.23	32.24	28.21	29.47	33.25	32.9	43.2
35.77	34.72	27.44	60.08	52.77	52.78	340.48	274.69	339.45	97.22	87.36	82.7
51.81	44.21	52.88	60.07	58.65	60.16	41.66	50.97	42.42	52.52	55.82	54.83
63.25	47.08	32.68	60.01	57.84	52.1	52.25	38.37	40.51	40.06	33.76	45.84
23.7	10.64	8.54	60	52.99	52.9	11.68	17.03	11.29	12.66	21.48	11.63
77.8	68.59	67.74	59.95	62.97	63.48	72.17	59.04	67.61	88.87	48.84	88.04
83.4	72.68	84.31	59.94	61.71	61.78	73.9	78.59	74.32	58.48	46.48	62.94
58.21	53.46	47.76	59.92	62.09	55.51	31.14	28.28	39.59	82.92	90.56	72.28
71.42	74.95	59.28	59.91	58.5	59.68	31.86	52.07	22.08	157.43	99.92	160.31
48.71	54.41	49.79	59.88	59.13	61.84	60.85	59.02	54.84	39.75	36.1	41.36
72.4	80.51	70.35	59.82	54.55	58.03	113.96	102.4	111.17	142.73	99.3	131.37
45.54	38.82	27.15	59.8	52.19	61.1	41.52	46.19	36.62	51.43	34.46	52.82
173.86	193.34	111.99	59.8	63.79	55.32	20.81	20.35	16.96	158.2	217.45	135.43
70.26	57.04	32.66	59.77	58.82	54.76	9.68	10.51	9.55	10.25	14.24	11.83
39.51	42.69	38.46	59.72	48.01	57.42	168.08	95.73	122.76	62.42	114.32	51.74
74.64	80.94	56.49	59.71	57.88	70.06	127.66	113.97	134.64	83.57	59.98	85.28
46.33	59.14	53.81	59.69	54.89	64.3	24.02	6.11	9.47	10.39	83.1	36.1
70.25	75.88	68.17	59.66	58.27	59.54	93.45	117.62	103.48	88.31	86.3	118.59
41.04	37.42	25.4	59.64	49.36	57.95	27.39	35.32	26.76	73.28	50.86	87.3
72.81	71.22	61.04	59.61	59.65	64.31	101.62	101.43	96.14	94.64	76.83	91.34
34.04	36.45	39.85	59.6	62.74	53.58	286.03	216.12	234.38	123.4	111.16	113.45
31.63	23.76	20.68	59.6	54.07	55.67	31.31	32.13	32.45	20.34	17.24	19.15
6.67	1.72	3.19	59.58	49.38	47.3	3.29	3.51	1.62	2.55	5.03	4.77
51.48	54.91	67.3	59.58	63.1	65.84	57.01	66.08	70.65	51.17	47.44	52.74
35.32	31.68	44.67	59.52	59.1	70.36	30.95	44.82	38.13	46.57	51.93	47.39
49.36	45.59	49.11	59.5	58.91	61.71	47.07	58.17	48.32	51.2	44.78	58.44
41.32	47.67	40.05	59.45	60.46	64.51	210.7	210.88	223.13	90.3	63.42	83.8
96.45	96.28	94.36	59.45	71.29	66.12	291.59	204.56	232.93	114.48	133.74	142.99
270.22	211.66	117.96	59.44	65.81	59.59	3.05	4.32	3.85	2.21	3.94	7.15
34.87	32.11	52.43	59.43	59.56	63.74	16.49	23.02	17.63	21.32	18.87	23.99
45.67	54.36	43.18	59.41	54.84	58.88	103.44	91.1	113.64	64.95	39.71	66.39
78.75	65.05	57.96	59.39	58.28	61.35	6.55	6.89	6.8	23.97	25.1	20.34
35.15	38.93	44	59.39	55.16	58.9	26.34	25.31	24.97	29.26	40.35	33.75
30.71	34.94	29.89	59.38	57.23	53.16	328.26	237.07	300.41	126.42	77.15	153.81
90.31	94.15	72.19	59.3	61.34	65.84	150.57	161.34	137.21	227.43	193.54	236.54
46.42	61.83	48.57	59.29	51.99	55.09	95.35	109.96	93.22	95.31	63.89	96.54
134.05	120.04	181.77	59.29	62.13	68.76	31.6	31.28	25.86	31.35	46.86	29.87
28.94	24.12	25.05	59.29	65.74	54.12	20.57	25.66	15.65	17.34	16.95	16.5
55.04	47.73	53.32	59.26	57.95	63.23	87.61	82.7	79.99	91.88	118.42	107.95
566.18	730.17	752.06	59.24	69.74	71.78	40.7	29.4	24.16	21.28	18.79	21.23
103.22	76.21	116.1	59.23	71.29	64.18	0.38	0	0	3.39	6.94	6.82
17	14.41	15.65	59.21	58.49	56.27	5.53	4.62	3.22	6.98	13.39	5.67
46.52	58.37	44.68	59.2	39.15	26.81	161.79	215.96	144.99	262.68	119.38	272.89
184.37	306.24	204.42	59.19	56.37	49.77	106.51	92.64	59.69	204.56	139.39	219.58
49.79	33.12	28.19	59.18	59.65	60.87	17.58	23.3	21.99	10.1	19.83	13.65
105.86	98.34	83.09	59.18	52.16	57.16	74.69	60.36	56.01	86.62	109.47	94.79
85.66	61.21	83.19	59.17	58.54	61.6	39.29	44.89	42.03	35.32	26.02	36.29
44.29	41.43	34.16	59.04	53.73	61.76	590.44	519.56	565.95	250.84	230.04	278.12
96.71	113.26	120.35	58.99	60.14	56.02	15.37	17.23	14.9	62.97	77.61	85.47
189.95	128.82	167.75	58.9	55.55	54.82	176.32	164.3	139.1	1007.8	1107.12	764.79
30.71	35.62	29.8	58.9	52.16	50.16	62.04	64.46	59.84	48.14	37.96	51.84
46.62	29.63	23.81	58.8	58.01	67.42	20.55	18.52	18.17	15.29	15.62	12.35
68.17	64.19	108.9	58.73	59.91	55.54	1253.89	1207.6	1278.62	572.31	569.05	570.26
48.27	43.75	39.76	58.7	51.89	56.64	17.81	21.13	24.52	31.05	39.85	30.84
53.75	53.91	31.1	58.69	53.63	58.3	41.23	33.15	32.25	47.21	52.51	60.96
38.71	21.72	20.95	58.64	53.96	59.35	3.79	2.24	4.49	5.46	32.01	5.27
23.78	12.3	28.5	58.62	50.75	65.47	15.36	18.77	11.54	12.85	12.83	23.29
29.4	33.74	23.98	58.61	56.55	59.49	136.92	124.95	139.14	146.28	210.09	172.06
40.86	41.01	44.39	58.6	57.47	61.01	70.22	78.46	73.92	64.31	70.19	69.98
51.65	47.36	40.66	58.59	58.28	59.48	203.06	196.31	203.65	109.54	126.36	113.71
81.57	98.78	48.06	58.59	59.87	69.23	57.01	55.25	54.14	42.93	58.26	42.62
92.07	98.74	107.32	58.57	55.3	60.06	354.15	336.41	351.78	171.19	59.94	186.46
35.8	39.11	37.18	58.56	53.16	58.05	91.36	83.36	86.36	75.59	52.08	68.74
27.57	26.71	29.49	58.54	55.1	52.99	72.96	45.66	75.86	35.22	23.17	31.09
8.29	9.48	9.19	58.54	58.94	63.68	10.18	5.89	4.94	4.93	6.95	4.77
37.68	37.24	51.24	58.53	54.17	58.77	78.51	85.46	73.95	53.23	28.58	56.4
59.48	61.3	57.6	58.53	60.17	63.99	37.83	40.05	35.91	28.2	29.36	34.31
40.89	41.9	35.34	58.51	52.8	57.12	58.1	67.92	53.08	68.17	58.33	74.72
52.61	62.05	40.83	58.49	57.22	53.89	45.68	51.01	46	73.17	83.6	65.96
44.82	45.18	42.18	58.48	58.59	56.12	159.69	135.15	155.74	47.94	39.32	51.49
75.24	80.41	92.59	58.41	59.19	60.46	158.41	152.9	185.07	151.22	128.49	167.66
38.73	36.85	34.5	58.38	61.01	56.01	72.03	60.55	62.78	36.98	38.54	48.57
59.92	61.71	57.54	58.27	59.8	57.9	130.67	122.96	128.49	73.14	45.24	86.9
45.13	46.52	40.49	58.18	60.81	58.97	59.4	62.77	63.67	48.55	52.31	49.58
78.39	89.09	79.54	58.12	55.22	50.19	23.32	30.52	22.83	58.63	35.76	59.9
94.93	74.17	83.08	58.07	62.83	56.63	85.24	98.82	87.44	61.92	44.77	57.56
60.54	60.63	27.43	58.03	45.89	56.07	6.07	1.79	5.64	22.68	27.88	27.11
32.29	33.91	31.17	58.02	57.3	57.09	39.48	38.3	38.5	34.32	27.71	31.02
36.65	38.5	39.4	58.01	54.92	62.35	81.93	72.6	92.05	42.14	47.2	44.11
14.61	11.41	12.91	58.01	57.17	56.13	4.36	4.96	2.58	210.02	332.87	247.09
93.27	90.76	89.16	57.92	58.65	56.14	120.55	68.64	119.39	333.04	219.83	279.95
67.15	74.68	121.5	57.85	56.26	56.23	27.88	34.62	30.22	27.21	20.11	27.42
21.98	29.28	30.12	57.85	55.59	52.49	223.49	196.7	220.61	84.49	63.97	88.9
14.59	10.02	10.36	57.83	66.86	64.09	0.3	0.3	0.06	4.55	6.33	3.29
39.01	45.72	40.61	57.77	62.89	65.13	87.25	77.89	86.9	37.68	29.55	44.93
58.48	48.52	71.91	57.77	66.69	57.61	65.36	53.45	56.87	56.73	73.3	67.99
69.51	61.3	80.39	57.75	58.9	64.98	62.12	75.57	68.12	60.67	38.16	64.08
17.94	23.53	30.58	57.75	60.64	62.36	5.95	8.99	8	16.59	29.12	13.8
37.92	30.64	24.92	57.69	46.5	48.32	8.53	13.89	6.19	21.18	29.42	22.17
34.87	33.57	38.94	57.67	53.16	56.69	129.68	116.32	137.39	63.08	54.79	68.61
123.62	95.78	95.94	57.66	60.97	52.02	10.09	4.74	15.94	5.97	3.48	11.26
55.83	57.7	32.73	57.65	54.23	58.52	10.54	19.04	7	111.68	133.25	81.94
33.78	33.66	33.83	57.58	57.08	59.08	50.64	53.77	61.56	75.06	79.26	75.44
36.43	15.38	21.99	57.56	65.87	39.29	30.96	55.39	52.54	38.65	24.22	35.84
78.25	81.93	90.23	57.42	57.92	55.12	69.16	77.15	66.63	65.6	43.56	67.05
66.7	70.01	67.13	57.39	57.51	55.54	38.19	38.09	37.66	34.42	36.19	40.32
50.25	60.96	40.98	57.37	56.6	56.52	195.36	185.56	145.75	170.55	85.25	177.55
23.55	27.26	28.12	57.28	57.5	45.15	24.03	17.16	23.94	3.93	3.87	7.98
62.25	64.35	68.32	57.27	57.58	62.41	111.56	105.02	112.89	50.22	39.03	43.9
97.39	110.77	85.34	57.24	51.83	55.24	58.01	48.92	60.89	27.55	26.8	31.4
42.15	63.33	56.63	57.22	66.05	63.05	62.42	58.41	57.84	43.61	28.84	43.33
196.18	209.96	178.71	57.19	60.35	61.06	35.98	46.63	31.89	36.4	33.76	35.38
52.79	60.8	55.74	57.18	59.13	56.92	85.76	70.94	77.41	74.46	95.68	69.7
223.25	218.48	514.9	57.18	58.08	60.14	125.87	66.06	124.11	6.03	7.62	19.88
42.53	38.04	42.67	57.09	58.65	53.74	30.14	33.79	34.01	58.94	96.31	63.86
51.15	47.89	44.99	57.06	62.54	56.04	23.93	28.38	31.2	22.53	20.27	23.01
55.02	51.88	41.91	57.04	60.91	57.65	1.75	1.83	1.16	7.16	5.52	9.32
92.51	71.86	86.58	57.04	62.05	72.62	209.24	171.34	193.83	95.24	63.08	94.98
42.9	36.76	28.27	57.01	40.06	47.7	38.21	35.92	36.34	9.36	9.23	11.4
59.8	41.89	49.27	56.94	60.07	53.5	20.05	18.53	16.87	38.27	70.91	40.69
42.86	52.54	41.98	56.94	62.03	50.44	218.3	178.87	201.27	83.81	44.17	90.56
229.6	180.5	215.93	56.93	53.75	54.55	155.48	184.7	138.77	279.84	183.11	182.58
46.42	49.18	46.38	56.9	50.73	63.04	35.15	39.06	36	48.34	57.37	52.21
5.37	7.04	3.08	56.82	56.57	52.95	2.41	1.3	0.4	0.95	0.81	0.22
25.73	29.58	21.45	56.75	55.64	57.6	71.13	60.17	66.31	26.5	25.11	34.58
7.5	2.88	3.18	56.74	57.91	64.54	8.66	10.75	9.22	18.98	18.41	15.45
20.88	31.62	38.41	56.71	52.69	55.47	10.56	22.58	16.76	2.64	4.09	5.57
30.57	40.37	38.2	56.65	65.6	57.19	171.09	172.73	172.96	116.77	85.13	115.34
67.46	65.52	65.72	56.63	60.3	60.47	65.47	72.64	64.69	61.51	43.08	58.6
45.92	39.39	40.39	56.58	51.96	53.28	68.32	72.99	78.34	29.51	25.67	27.75
51.3	48.43	59.01	56.58	57.07	52.13	23.91	32.99	29.16	43.07	42.64	48.64
38.86	31.51	35.63	56.58	57.78	49.35	49.42	60.87	47.87	23.37	24.47	27.41
72.93	88.16	70.06	56.52	58.93	56.39	39.15	48.67	44.58	32.66	38.22	26.75
101.18	100.63	88.13	56.52	63.3	59.38	89.28	89.67	100.68	60.36	104.13	56.66
117.63	128.91	78.36	56.49	63.67	56.35	219.9	199.11	191.42	82.8	60.98	92.79
166.01	173.91	107.62	56.44	56.75	55.55	40.44	42.03	40.52	36.52	37.84	37.22
56.92	66.87	53.19	56.44	53.42	56.14	55.32	63.62	64.3	65.27	54.77	73.82
23.03	26.26	30.77	56.41	52.68	57.9	53.97	54.38	51.78	18.19	22.38	20.46
75.61	80.7	70.04	56.4	45.25	51.19	92.56	83.3	68.49	209.87	238.41	206.65
91.3	128.55	177.52	56.37	53.63	55.04	7.61	12.68	6.91	20.54	15.51	19.57
28.2	37.67	24.34	56.29	61.1	60.8	40.15	45.35	39.47	39.46	29.87	39.96
61.04	42.56	50.81	56.27	52.15	60.15	66.69	62.39	67.14	71.63	118.86	65.33
44.16	42.44	35.86	56.24	54.35	53.21	125.39	114.03	119.01	106.97	72.48	94.95
67.09	76.23	54.99	56.23	54.96	60.31	23.21	37.11	22.14	27.72	16.73	32.45
34.99	33.05	25.93	56.23	60.46	55.43	26.85	25.15	24.42	37.49	53.54	33.59
81.83	61.32	95.45	56.21	59.3	64.02	38.9	32.97	29.9	22.84	41.48	25.71
72.94	63.64	73.23	56.16	56.75	53.1	138.31	127.07	133.49	99.69	82.84	109.03
139.27	138.03	165.2	56.16	55.35	62.07	37.07	33.38	27.9	28.84	36.86	30.8
59.6	77.58	65.84	56.15	51.4	56.49	29.54	33.86	32.11	44.02	49.14	41.59
74.46	64.58	76.06	56.12	56.26	53.95	217.13	184.52	198.57	73.26	49.81	78.72
37.85	38.38	38.83	56.11	57.5	59.98	112.66	97.77	100.95	50.99	54.6	62.21
44.37	32.87	44.69	56.06	61.39	58.49	29.49	28.3	29.95	16.14	14.27	20.8
53.25	71.33	74.94	56.01	61.27	61.5	72.18	73.07	75.64	30.02	29.85	42.35
33.29	35.54	30.6	56.01	53.02	61.38	80.99	80.69	89.31	39.07	43.83	42.99
98.55	122.09	128.42	55.97	52.47	57.87	177.53	141.65	182.42	74.77	61.75	62.38
77.36	82.58	69.57	55.96	55.19	59.44	14.4	24.49	9.34	75.56	52.38	82.53
60.13	65.23	53.37	55.95	54.2	53.46	56.82	62.14	63.84	38.81	34.24	43.61
117	108.75	129.79	55.95	57.42	56.52	276.34	461.47	223.44	574.03	746.76	433.99
582.11	563.33	248.4	55.94	43.19	39.66	84.46	50.41	61.31	17.44	25.04	14.31
23.12	43.02	45.74	55.92	55.77	48.41	23.29	16.56	13.47	8.3	11.84	10.41
14.95	18.79	12.97	55.92	64.09	67.09	4.23	3.84	2.03	6.58	9.01	5.52
41.23	41.36	22.59	55.91	50.77	48.34	11.86	9.28	10.31	12.09	15.55	11.58
53.23	63.98	57.46	55.85	49.32	54.88	6.47	6.96	4.96	14.44	30.81	16
40.53	38.76	47.62	55.83	37.58	54.1	23.01	26.25	24.07	9.65	22.54	21.72
64.47	107.21	94.15	55.83	47.41	50.07	4.71	0.04	15	9.76	2.71	7.63
26.81	28.37	23.59	55.81	55.17	64.76	67.78	71.57	62.57	81.34	62.16	68.93
32.36	45.87	86.59	55.79	46.71	58.29	97.61	82.36	86.99	19.37	6.1	21.66
48.15	64.54	49.63	55.74	53.2	42.93	28.04	21.07	26.36	18.52	18.97	16.52
35.04	38.57	25.93	55.72	50.95	50.78	81.54	86.22	87.88	59.02	28.4	56.71
77.16	67.81	84.17	55.71	59.18	69.9	95.65	71.31	70.06	49.18	62.37	58.78
61.49	56.17	64.99	55.7	48.98	58.13	31.29	39.31	30.51	21.4	17.67	21.58
36.61	38.98	44.82	55.67	53.39	55.73	37.04	33.83	35.34	27.52	34.33	23.24
6.57	5.84	3.4	55.66	61.62	51.03	1.75	3.16	0.77	1.28	4.25	2.51
45.48	31.59	27.58	55.63	48.75	55.67	15.18	15.95	12.9	24.18	30.09	17.87
57.06	66.19	37.95	55.62	51.11	52.54	75.25	61.39	107.07	106.79	57.34	149.87
33.97	37.4	32.46	55.59	55.19	52.95	40.2	35.33	32.45	26.19	28.77	25.54
49.89	49.91	50.49	55.57	52.62	48.75	1.6	0	3.11	0.08	0.56	0.08
52.61	42.25	39.51	55.54	55.16	61.33	31.97	32.07	35.04	23.07	22.49	23.67
120.97	129.59	89.94	55.52	52.74	56.65	64.45	63.15	87.71	36.44	53.67	40.71
45.83	40.85	40.47	55.51	49.97	50.73	67.32	67.16	69.43	105.87	126.87	97.07
5.26	8.09	8.18	55.47	52.59	56.22	6.54	4.44	5.98	4.78	3.85	4.27
100.71	218.83	68.06	55.45	50.87	51.05	1579.75	841.75	1112.31	415	165.09	473.88
27.42	30.6	24.39	55.45	53.81	51	59.11	60.86	57.9	46.11	37.46	47.35
39.22	43.53	54.68	55.44	49.19	51.94	45.67	45.28	42.34	78.75	74.08	87.73
33.12	41.7	37.58	55.41	50.87	50.79	217.82	187.04	203.67	83.52	83.13	87.46
64.26	58.87	36.23	55.35	52.46	60.16	41.78	30.97	32.65	25.46	37.53	22.21
34.77	27.78	26.5	55.33	55.69	57.94	51.78	44.91	47.86	33.08	52.74	43.72
29.64	37.14	27.39	55.33	55.91	56.11	8.34	7.5	5.84	8.7	7.77	13.95
53.21	48.72	64.46	55.31	53.66	54.56	79.56	76.51	76.71	48.73	39.62	59.51
43.05	50.58	40.71	55.3	55.32	55.8	75.54	63.42	71.48	71.11	71.42	72.19
37.98	42.25	33.42	55.26	61.32	56.8	64.19	60.51	64.87	39.56	39.13	38.81
187.89	176.5	136.75	55.22	67.34	59.05	17.37	10.21	26.84	15.58	29.1	14.15
45.85	44.33	39.11	55.2	66.32	60.24	22.4	19.59	24.17	22.32	32.95	25.03
45.98	37.89	40.54	55.18	54.71	56.96	136.41	149.27	154.49	76.49	78.39	82.43
24.12	25.02	38.3	55.16	53.23	45.9	19.74	25.03	18.31	13.66	13.55	20.11
28.68	24.1	10.54	55.16	51.85	46.06	0.76	1.2	0.65	1.81	0.72	1.44
43.26	48.71	55.02	55.1	53.2	53.54	192.88	145.44	159.19	69.91	54.06	70.08
52.24	45.98	50	55.1	53.91	55.59	91.39	86.59	83.09	54.84	65.83	63.87
48.55	50.22	44.24	55.07	47.46	40.52	144.35	120.23	144.94	107.14	187.06	134.37
29.12	29.61	20.08	55.03	55.63	55.53	63.54	73.55	84.91	54.81	33.99	55.2
56.08	51.39	37.38	55	58.36	55.92	38.37	36.97	45.12	25.75	33.31	35.15
47.54	70.07	48.46	54.98	50.63	48.95	215.9	221.49	137.22	202.11	93.21	200.94
48.95	47.61	29.5	54.97	52.87	56.39	104.02	93.64	101.33	58.11	55.76	47.67
16.91	34.49	27.78	54.95	57.16	52.28	12.44	25.05	15.85	15.12	17.49	23.18
44.13	38.83	34.02	54.94	55.79	54.51	19.59	20.54	20.42	33.94	51.81	36.17
45.87	48.39	42.89	54.92	50.53	56.52	74.62	89.24	79.75	54.37	45.5	48.42
119.99	89.54	92.61	54.91	66.43	55.54	63.34	42.06	46.36	77.02	83.97	77.97
28.17	33.85	29.69	54.88	52.93	49.15	52.23	48.86	53.23	37.16	25.61	36.95
21.5	21.01	19.14	54.84	55.72	54.93	101.79	102.98	110.67	56.92	47.63	60.69
35.74	32.9	30.17	54.84	55.18	56.6	142.94	118.96	135.22	58.86	36.59	58.29
30.64	28.26	35.43	54.8	51.76	48.22	75.36	73.92	83	22.92	6.24	27.94
72.49	66.93	59.27	54.79	49.09	50.55	57.56	45.56	60.18	105.15	88.39	128.39
54.97	58.46	65.6	54.78	50.75	59.95	48.56	50.07	56.57	39.1	39.75	49.28
39.86	41.64	52.34	54.78	36.41	38.77	183.06	143.07	171.97	74.49	68.79	71.97
75.73	78.58	49.97	54.69	48.8	59	27.86	26.62	41.7	72.33	90.5	81.72
50.43	45	50.33	54.68	57.9	55.48	242.84	210.12	230.77	92.18	92.03	97.64
29.56	30.04	33.6	54.66	52.95	53.97	110.87	116.75	127.93	52.23	54.44	53.03
36.24	36.25	27.47	54.65	53.42	55.46	79.49	67.52	80.16	67.52	116.38	72.7
89.72	92.06	161.79	54.56	44.54	53.33	516.99	637.55	512.48	388.63	417.92	353.55
62.72	68.66	67.62	54.54	53.67	54.18	79.03	77.64	84.36	42.23	31.39	37.57
45.81	38.84	43.64	54.45	49.02	53.28	42.76	45.17	59.68	18.53	21.78	21.11
90.81	68.7	104.29	54.42	52.11	54.78	20.28	29.35	18.35	41.27	22.69	36.14
31.46	42.12	47.24	54.37	57.59	62.17	192.73	148.19	179.61	59.89	52.3	57.63
51.24	59.73	55.36	54.33	51.18	52.5	22.73	19.18	20.31	18.75	13.87	19.45
65.1	33.8	20.09	54.3	62.95	47.83	9.79	15.57	6.64	3.95	3.24	6.13
54.05	44.77	50.42	54.3	54.35	49.14	52.91	53.59	47.95	43.6	34.54	45.4
17.98	14.74	13.64	54.29	51.67	53.57	36.46	36.62	32.78	31.53	23.52	34.37
30.11	31.92	41.02	54.29	61.25	53.72	127.35	124.14	141.48	63.11	39.89	81.5
39.54	40.23	37.32	54.24	48.51	50.4	198.31	152.47	171.86	25.82	66.88	20.45
21.62	20.06	29.29	54.22	50.13	50.15	40.54	43.95	39.67	20.28	28.84	12.3
52.17	56.75	55.2	54.18	54.28	62.27	13.13	13.98	14.89	10.68	12.83	14.25
14.87	5.35	7.39	54.16	62.79	48.61	0.71	1.85	0	0.02	3.13	0.51
22.89	24.28	11.03	54.13	51.89	49.35	74.09	97.02	106.18	64.01	52.25	74.2
35.65	39.21	39.7	54.12	48.08	50.96	24.81	28.11	24.57	15.25	25.19	16.56
29.96	21.65	25.97	54.07	49.45	55.35	105.12	85.65	110.73	55.31	62.22	61.62
28.41	29.5	18.3	54.01	53.32	50.72	32.96	32.46	37.44	62.49	54.46	61.26
48.81	52.31	40.97	53.99	57.72	56.5	89.62	86.24	92.14	66.81	38.77	65.38
69.92	60.44	67.9	53.92	53.94	52.1	19.5	19.54	19.01	32.57	54.1	36.9
33.53	30.83	28.57	53.92	39.71	47.86	21.76	20.67	18.84	11.81	8.09	14.21
55.11	39.25	123.11	53.83	53.15	50.3	12.8	18.06	14.54	9.86	16.12	13.98
21.38	19.78	17.01	53.81	62.53	63.31	45.05	28.68	37.1	26.36	18.04	25.08
82.28	101.1	74.4	53.81	48.49	45.82	86.34	63.91	85.46	46.72	44.37	55.39
19.43	7.12	0.25	53.8	48.71	52.52	3.57	3.74	5.68	38.5	21.86	20.34
56.83	48.71	41.37	53.74	50.53	50.27	75.36	78.45	85.4	39.66	40.91	40.51
46.24	48.66	48.94	53.74	48.36	51.61	35.65	40.67	39.41	48.09	65.09	46.38
23.53	26.65	26.37	53.72	44.47	46.96	87.71	86.21	102.46	62.04	72.16	56.72
39.65	38.66	39.8	53.72	53.51	54.82	46.85	57.73	53.19	45.36	49.17	47.75
34.86	29.77	20.28	53.67	52.38	53.34	86.97	88.72	101.26	58.87	44.84	56.78
52.43	47.53	36.61	53.66	53.42	38.85	19.43	20.47	14.18	13.36	10.07	24.26
52.89	46.56	44.8	53.65	52.44	51.1	117.84	118.27	128.87	49.11	39.63	47.87
21.81	32.19	27.44	53.64	48.52	52.62	11.36	5.13	8.53	50.1	42.7	83.4
25.61	29.57	35.24	53.64	55.8	57.11	63.27	68.48	66.89	32.67	25.69	29.35
40.74	37.74	41.54	53.62	57.98	51.45	23.39	19.98	24.29	26.71	39.88	29.37
26.05	31.02	24.96	53.6	52.33	54.42	147.78	127.08	160.1	49.64	37.49	46.23
32.21	38.39	40.45	53.6	50.73	57.19	540.24	418.89	466.98	249.18	243.79	277.71
52.73	43.6	48.95	53.53	50	51.9	58.63	61.7	59.52	74.08	49	81.37
42.15	43.08	42.29	53.43	53.51	56.04	22.6	23.77	22.38	23.03	29.71	27.1
65.75	73.29	82.42	53.38	53.72	53.62	84.36	100.73	107.9	72.23	34.46	69.6
48.4	52.56	70.79	53.38	45.28	46.57	76.24	81.42	71.61	64.53	38.54	66.37
51.71	58.87	41.02	53.33	50.45	62.62	6.76	8.23	6.75	47.65	46.23	51.16
49.57	66.92	63.56	53.32	54.54	53.33	7.8	11.96	8.3	5.03	4.19	6.48
32.35	38.04	35.37	53.28	49.59	53.32	47.23	53.59	58.77	37.06	28.4	47.83
29.46	37.55	40.91	53.26	59.28	51.07	92.7	97.09	104.22	53.62	56.03	48.94
59.59	50.86	50.07	53.25	47.97	52.57	108.66	101.23	107.67	63.81	53.8	61.73
32.74	36.38	39.11	53.1	53.33	62.9	58.64	57.61	70.33	30.89	31.29	34.64
45.8	48.68	49.61	53.03	51.87	48.77	184.28	172.95	192.06	92.46	115.7	84.78
77.32	84.07	47.53	52.94	51.27	50.83	28.88	35.96	26.38	30.98	53.15	46.3
59.86	48.84	47.94	52.93	56.89	51.94	198.13	178.75	168.67	244.2	201.01	285.46
9.9	16.43	17.82	52.93	50.81	56.01	13.1	13.09	10.4	12.08	19.25	14.12
33.42	32.78	23.55	52.91	48.12	56.93	109.48	88.01	107.33	35.15	26.15	42.29
30.11	29.74	29.82	52.9	54.18	48.65	119.93	114.75	127.78	67.26	50.2	71.11
327.81	151.15	210.96	52.9	53.74	52.53	75.18	96.85	75.08	39.58	60.58	68.29
161.49	188.02	200.65	52.85	54.46	52.95	183.15	159.56	175.54	49.94	28.82	52.87
32.34	26.49	22.56	52.8	52.7	58.2	76.09	74.5	83.35	51.09	57.66	61.34
32.45	29.65	25.22	52.75	48.55	53.78	56.14	44.74	54.6	35.14	23.4	39.66
53.55	59.22	62.62	52.73	48.36	47.05	67.59	62.08	63.68	42.81	42.72	41.38
56.59	41.89	84.79	52.71	48.92	53.98	36.93	63.16	49.67	40.3	18.55	51.62
16.05	16.49	22.18	52.68	39.27	47.64	13.88	17.73	33.06	15.81	8.83	15.82
13.96	15.82	19.85	52.66	50.65	42.5	19.75	16	23.15	9.45	13.68	9.51
38.04	38.25	33.92	52.65	53.11	56.61	63.25	67.33	59.66	40.47	25.47	44.18
23.08	18.91	16.32	52.64	55.75	42.37	2.52	8.59	5.72	2.31	0	3.2
29.9	25.87	29.95	52.6	55.24	62.83	15.92	14.95	13.54	6.65	7.85	10.27
62.59	34.42	86.47	52.57	56.53	23.54	105.28	74.63	99.55	44.34	36.47	45.74
19.63	15.35	14.68	52.56	45.67	46.29	12.43	14	10.17	12.51	20.63	15.1
69.83	60.3	60.15	52.55	50.79	49.53	47.77	34.2	41.25	48.39	38.93	55.36
18.4	25.89	28.95	52.53	49.38	57.31	8.44	9.62	9.07	11.23	26.55	15.25
40	45.68	40.13	52.52	53.48	53.1	98.65	84.84	101.66	30.51	26.54	27.83
59.77	69.06	52.16	52.46	57.85	55.67	9.36	2.46	4.1	3.52	2.59	4.08
32.59	31.41	37.87	52.45	47.31	47.75	19.59	15.73	17.91	10.31	10.33	12.7
22.35	28.52	31.19	52.44	47.11	50.43	45.42	47.25	53.25	24.57	17.62	20.64
32.69	35.43	28.9	52.43	51.79	52.1	75.68	74.61	82.37	44.54	38.9	50.09
38.59	35.65	45.7	52.39	54.55	57.28	68.89	68.84	73.52	34.25	36.93	36.16
44.61	44.3	36.55	52.35	51.05	49	92.86	92.47	99.81	58.3	63.68	57.27
59.8	51	63.63	52.29	50.78	45.61	188.83	129.24	173.72	39.24	33.69	36.86
45.99	50.59	48.88	52.28	49.43	56.53	121.43	128.5	127.16	80.5	52.93	86.76
75.2	67.09	74.1	52.23	55.67	51.84	114.46	121.29	105.77	126.86	141.83	126.54
20.54	18.73	20.18	52.18	48.04	52.32	49.66	49.9	48.61	43.76	39.27	45.82
62.64	55.11	68.92	52.17	56	53.15	41.62	48.74	35.12	65.17	49.44	57.12
34.39	36.32	52.71	52.16	47.33	47.82	10.41	9.75	8.12	18.22	24.53	27.29
50.96	52.99	46.27	52.16	47.75	50.19	30.37	30.52	28.77	33.71	37.55	32.48
34.65	43.14	39.81	52.13	52.4	57.26	106.95	110.88	122.65	52.51	42.99	56.67
125.19	142.82	67.07	52.12	54.86	49.79	14.99	9.14	6.97	308.73	166.72	107.41
37.12	39.56	22.94	52.12	45.76	48.55	61.92	52.92	55.7	40.25	28.61	36.01
326.49	229.21	246.15	52.11	50.39	50.24	6.69	7.48	7.8	7.38	6.29	12.73
[truncated: 28,557 more rows]
