# Supplementary material for: Comparative Transcriptome Analysis Identified Candidate Genes Related to Bailinggu Mushroom Formation and Genetic Markers for Genetic Analyses and Breeding
Source: Sci Rep. 2017 Aug 24;7:9266. doi: 10.1038/s41598-017-08049-z (PMC5571210; doi:10.1038/s41598-017-08049-z)
Supplement: Supplementary file 9 — Supplementary Dataset S8 [file 41598_2017_8049_MOESM9_ESM.xls]

## Sheet: All.GeneExpression.FPKM.group.x
Table S8. All GeneExpression FPKM data
gene_id	Stage I	Stage II	Stage III	Stage IV
CL3037.Contig1_All	21.437	10859.6	3.237	2.63
CL23.Contig13_All	9876.92	11933.7	4787.63	4711.17
CL1462.Contig3_All	9857.75	10838.1	3810.33	3101.58
CL5517.Contig2_All	2249.57	6442.32	9.297	129.473
Unigene5806_All	633.86	5068.02	3.873	14.3
CL5234.Contig1_All	589.253	3751.22	6.1	80.423
Unigene11704_All	926.697	3653.02	697.95	1221.63
CL5234.Contig2_All	445.283	3522.43	1.917	48.207
CL3623.Contig5_All	4107.99	3503.14	3.33	11.25
CL1073.Contig10_All	609.51	3363.27	19.483	204.91
CL362.Contig1_All	937.523	3007.25	25.837	43.47
Unigene8040_All	531.57	3002.12	52.503	479.607
Unigene3271_All	257.173	2699.22	97.523	448.267
CL4235.Contig2_All	1778.04	2749.99	18.783	126.293
CL4695.Contig1_All	1113.6	2163.58	264.743	826.247
Unigene1395_All	930.307	2136.99	72.72	395.303
Unigene7658_All	798.797	1815.4	1176.5	1242.11
CL3560.Contig1_All	544.637	1796.25	115.727	360.72
Unigene9949_All	1721.08	1770.46	1737.94	1138.57
Unigene556_All	513.877	1719.97	169.633	753.53
CL5151.Contig1_All	1810.49	1683.83	156.527	978.563
CL6425.Contig3_All	3526.11	1579.55	1088.43	1766.3
CL6807.Contig2_All	592.11	1439.12	916	1046.42
Unigene750_All	925.737	1602.01	6.797	61.517
Unigene4417_All	2137.18	1447.7	1087.55	524.953
CL4773.Contig1_All	3000.15	1461.84	2325.46	2100.39
CL1525.Contig1_All	480.583	1453.69	223.27	1811.84
CL4762.Contig1_All	394.723	1366.72	170.717	360.94
Unigene2408_All	462.763	1356.47	68.277	271.313
CL4155.Contig1_All	3903.63	1322.13	38.277	100.657
CL648.Contig1_All	308.54	1307.95	236.44	363.61
CL6486.Contig1_All	23.087	1170.65	9.413	47.61
CL1669.Contig2_All	3468.04	1110.72	2130.02	932.067
Unigene6037_All	2094.98	1051.88	211.437	1074.39
Unigene7003_All	1229.27	973.627	32.747	15.757
CL936.Contig7_All	140.31	1043.36	39.567	117.667
CL2492.Contig1_All	447.25	1002.21	123	704.577
CL4983.Contig4_All	419.367	906.487	3.183	188.933
Unigene1553_All	185.123	928.013	215.057	534.48
CL1201.Contig10_All	611.297	920.947	843.09	911
CL5589.Contig1_All	765.89	918.977	1788.02	893.217
Unigene5080_All	161.293	905.703	5.973	9.937
Unigene629_All	315.177	884.217	27.203	92.243
Unigene4852_All	311.253	866.12	155.837	375.683
Unigene1114_All	286.513	856.417	97.213	635.79
Unigene11292_All	213.757	842.523	381.387	214.29
Unigene5749_All	116.377	812.03	7.6	58.643
Unigene10027_All	1817.36	800.447	1171.28	654.097
CL3219.Contig1_All	1146.11	826.207	3.42	13.007
CL3012.Contig4_All	395.33	786.07	319.663	399.15
CL2686.Contig2_All	1183.75	788.79	1012.02	650.57
CL272.Contig1_All	266.847	737.493	19.293	29
CL797.Contig2_All	165.63	719.833	13.307	91.343
CL2558.Contig1_All	360.917	725.6	91.317	140.413
Unigene5771_All	484.69	725.56	55.447	210.97
CL2014.Contig1_All	180.463	700.25	2334.25	858.19
Unigene6371_All	426.587	679.817	277.917	114.753
CL5870.Contig2_All	395.903	654.583	7.793	339.27
CL1688.Contig1_All	185.933	658.34	176.923	239.133
Unigene2476_All	280.213	640.063	5.617	81.733
Unigene4810_All	238.603	632.45	10.763	73.89
CL1835.Contig1_All	297.157	644.903	62.557	389.623
CL6033.Contig2_All	876.393	623.773	788.923	650.61
Unigene4607_All	629.24	629.607	57.723	377.813
Unigene10994_All	320.343	625.753	680.29	746.77
Unigene8842_All	236.883	621.593	39.457	115.147
CL6972.Contig2_All	46.993	621.423	176.987	220.427
Unigene10521_All	36.597	619.8	745.2	232.78
Unigene1477_All	385.6	611.293	378.453	426.86
Unigene10186_All	757.29	597.34	444.46	296.893
CL5238.Contig1_All	595.617	601.277	63.667	160.01
CL5433.Contig3_All	333.117	581.903	336.25	602.263
CL4288.Contig1_All	290.13	585.997	64.983	189.983
CL2116.Contig1_All	238.787	558.697	6.453	59.74
CL1809.Contig1_All	548.73	560.983	494.06	324.077
CL5131.Contig3_All	1156.73	562.497	4.137	7.703
Unigene977_All	533.943	562.97	299.953	249.69
Unigene9709_All	355.947	527.213	1434.15	523.567
CL4315.Contig6_All	180.7	526.4	14.187	54.737
Unigene11703_All	260.513	514.89	828.133	240.353
CL780.Contig1_All	346.407	538	1.977	3.067
CL802.Contig3_All	954.787	540.643	678.573	276.177
Unigene4227_All	1069.51	528.733	753.117	1168.78
CL4157.Contig2_All	95.233	545.51	5.843	6.4
CL1688.Contig2_All	140.14	517.917	128.283	178.173
Unigene6745_All	363.627	528.017	37.913	38.07
CL6813.Contig1_All	586.533	505.04	188.51	133.187
Unigene9155_All	487.217	514.05	3.95	136.267
Unigene10182_All	366.717	493.077	714.987	676.81
CL3107.Contig1_All	235.817	513.187	9.497	35.577
Unigene5320_All	112.587	490.133	56.833	86.653
CL1412.Contig1_All	448.8	506.053	476.98	417.347
CL4970.Contig2_All	23.3	507.56	40.527	150.247
CL5190.Contig1_All	535.677	479.23	143.213	246.03
CL4241.Contig2_All	2188.22	488.557	1.12	5.333
CL3851.Contig3_All	139.47	487.74	97.933	228.607
CL23.Contig1_All	331.07	557.91	38.84	58
CL5383.Contig2_All	337.44	471.477	466.107	616.437
Unigene8183_All	440.217	469.097	221.993	230.783
CL177.Contig3_All	240.94	459.52	1.007	18.52
CL4929.Contig1_All	145.74	467.307	144.06	109.48
CL3851.Contig2_All	107.807	471.323	61.633	161.603
Unigene1013_All	314.883	449.05	703.377	688.86
Unigene9256_All	305.767	512.75	839.533	509.11
CL936.Contig6_All	176.543	444.44	144.953	312.167
CL5117.Contig2_All	344.9	450.337	44.423	22.467
CL3553.Contig8_All	238.563	448.533	0.747	7.267
Unigene9055_All	521.67	423.957	402.2	449.98
Unigene1511_All	134.013	446.347	171.197	111.753
Unigene3860_All	422.793	444.613	1093.67	760.32
Unigene2654_All	174.827	431.8	19.123	83.493
Unigene4646_All	157.607	431.397	2.623	7.417
CL3139.Contig1_All	129.057	435.2	33.573	193.807
Unigene10511_All	293.183	432.473	437.937	392.113
Unigene3752_All	407.647	434.47	398.347	988.407
Unigene2617_All	333.92	430.927	279.93	235.853
Unigene198_All	454.833	430.44	205.993	95.867
CL6978.Contig1_All	27.737	425.297	264.797	207.783
Unigene540_All	206.377	439.307	128.33	278.343
CL826.Contig1_All	471.833	395.5	1.9	6.333
CL4142.Contig2_All	25.36	411.18	37.253	124.177
Unigene6283_All	259.153	412.98	297.1	155.363
Unigene2239_All	325.18	412.63	244.023	548.48
Unigene9148_All	561.193	406.077	60.733	384.517
CL4655.Contig2_All	47.18	389.593	9.877	30.863
Unigene1454_All	390.323	399.357	102.963	290.003
CL666.Contig1_All	199.437	405.093	13.147	48.24
Unigene12025_All	97.167	401.29	21.07	23
Unigene6365_All	847.19	395.72	147.4	11.6
Unigene3059_All	193.41	380.29	27.5	106.727
CL1835.Contig2_All	191.843	399.74	27.39	204.327
CL5352.Contig3_All	378.85	396.127	764.277	513.633
Unigene6383_All	120.64	393.21	10.823	194.027
Unigene7858_All	471.113	359.423	538.343	724.05
CL5201.Contig6_All	273.743	409.293	59.82	296.423
Unigene1859_All	249.767	380.647	5.997	12.73
Unigene3668_All	166.44	384.17	293.03	154.25
CL2567.Contig3_All	136.847	397.683	23.2	15.757
Unigene8779_All	259.36	385.167	221.363	435.697
Unigene3357_All	300.14	364.497	578.617	392.733
Unigene9289_All	1277.99	373.087	189.963	368.903
CL3822.Contig4_All	478.617	381.343	801.957	255.84
CL3475.Contig4_All	366.88	380.343	50.973	78.083
Unigene5353_All	364.047	385.687	265.383	195.477
CL6997.Contig1_All	309.983	375.027	538.23	281.233
Unigene668_All	190.03	358.33	149.337	125.89
CL2306.Contig1_All	63.573	363.383	350.823	197.87
Unigene3438_All	192.903	375.657	18.417	46.107
CL4755.Contig3_All	105.68	364.923	36.203	43.117
Unigene8993_All	303.17	350.797	391.287	192.347
CL2556.Contig2_All	306.117	352.643	755.897	392.233
CL4063.Contig1_All	310.333	362.18	81.557	238.097
CL888.Contig1_All	162.607	350.79	1427.98	567.81
Unigene3442_All	134.663	353.607	36.3	175.66
Unigene1746_All	14.56	341.443	130.367	15.28
CL5874.Contig2_All	253.503	351.63	103.733	188.887
Unigene6206_All	37.383	364.207	143.89	181.03
Unigene12088_All	108.29	348.55	209.72	100.53
Unigene3850_All	454.813	349.82	263.93	418.687
Unigene10863_All	21.76	356.71	149.17	183.04
Unigene10871_All	523.177	361.077	469.907	277.227
CL5201.Contig1_All	232.007	354.333	60.073	341.633
Unigene10520_All	17.583	352.287	426.56	131.263
CL6872.Contig2_All	250.81	359.01	56.85	99.39
CL2744.Contig5_All	407.507	340.773	30.047	242.49
Unigene4777_All	41.847	328.203	12.96	13.57
Unigene499_All	331.143	347.163	77.737	117.52
CL6033.Contig1_All	356.797	337.2	474.37	351.197
CL224.Contig1_All	91.387	331.01	104.81	44.897
Unigene7798_All	423.287	323.62	406.85	574.127
Unigene8777_All	237.187	334.857	169.557	356.99
Unigene8970_All	920.113	341.937	3.423	5.017
CL5290.Contig2_All	259.01	321.307	1360.25	738.5
CL1837.Contig1_All	183.367	330.14	2.147	29.5
Unigene11989_All	158.94	330.447	31.583	433.783
CL2332.Contig3_All	88.89	335.183	203.593	23.423
CL3799.Contig2_All	952.023	322.947	14.823	25.54
CL71.Contig4_All	180.513	323.023	63.497	215.163
Unigene5092_All	182.307	331.253	294.767	187.733
Unigene5483_All	511.647	341.79	1471.41	395.557
Unigene11015_All	24.903	316.997	39.47	73.387
CL6039.Contig1_All	189.117	324.397	811.28	473.197
CL2686.Contig1_All	573.583	352.787	579.137	387.16
Unigene1521_All	172.973	321.757	283.393	138.307
CL5943.Contig1_All	148.95	317.6	16.247	30.79
Unigene532_All	565.947	322.06	485.207	364.933
Unigene3930_All	1369.06	318.65	3.83	20.743
CL2793.Contig2_All	299.28	321.747	86.573	322.713
Unigene10191_All	137.73	304.027	727.983	362.917
CL3262.Contig2_All	164.417	302.947	59.37	81.99
CL4839.Contig1_All	268.223	330.073	461.443	196.137
CL2028.Contig1_All	122.657	310.447	426.813	196.553
CL3360.Contig1_All	311.363	321.213	39.143	103.48
Unigene9701_All	668.537	308.397	189.937	199.677
CL1768.Contig3_All	2040.58	302.89	171.61	1224.2
CL1090.Contig1_All	128.833	314.037	235.36	316.587
CL1443.Contig2_All	678.53	309.073	0.56	0.21
Unigene10180_All	90.62	305.663	189.427	47.747
CL4063.Contig2_All	636.06	316.287	99.35	525.23
Unigene5384_All	223.153	300.61	50.907	92.703
Unigene9130_All	94.397	296.687	426.313	281.85
Unigene5350_All	17.523	279.293	111.147	14.563
CL3379.Contig1_All	65.957	308.363	20.46	69.413
CL5672.Contig2_All	188.813	291.23	284.31	323.85
Unigene8078_All	192.96	281.487	60.397	126.98
CL4109.Contig3_All	182.84	298.337	87.683	78.93
CL5124.Contig1_All	403.537	298.747	98.62	168.223
CL6162.Contig1_All	326.443	298.287	160.293	299.13
Unigene4435_All	180.773	298.287	510.237	481.42
Unigene5263_All	598.953	280.097	869.477	1248.88
Unigene7200_All	120.253	293.747	115.953	130.36
Unigene2432_All	242.147	287.677	288.21	290.593
CL4047.Contig1_All	146.73	284.153	69.533	97.413
Unigene6628_All	300.43	299.417	239.58	399.59
CL4369.Contig1_All	13.04	286.18	12.507	29.473
CL2264.Contig1_All	109.163	291.62	253.243	192.2
CL4514.Contig1_All	138.573	281.507	236.703	266.773
Unigene9267_All	164.987	286.737	138.473	86.353
CL3175.Contig1_All	491.443	273.373	110.877	281.03
CL4733.Contig2_All	950.037	281.97	809.473	214.543
CL2046.Contig4_All	152.913	271.527	49.36	149.687
Unigene8170_All	244.347	285.87	424.56	270.95
CL3799.Contig5_All	858.49	263.163	21.627	34.31
CL5520.Contig2_All	64.89	288.407	344.773	253.227
Unigene8018_All	325.58	283.08	27.2	136.643
Unigene11518_All	335.06	271.367	282.717	79.84
CL3993.Contig2_All	145.59	276.037	8.46	83.323
Unigene7025_All	1075.61	279.087	365.32	185.987
Unigene7019_All	148.867	267.553	451.83	196.233
CL2848.Contig3_All	98.69	274.327	682.94	263.167
Unigene1983_All	128.86	273.277	189.26	214.393
CL4004.Contig2_All	332.277	272.027	296.887	158.153
CL5886.Contig1_All	240.737	267.713	16.703	31.27
CL5447.Contig2_All	43.913	269.18	219.547	105.707
Unigene1097_All	364.453	269.45	381.773	296.527
CL6399.Contig1_All	855.173	268.117	871.61	470.763
CL3288.Contig2_All	226.68	264.457	31.087	41.477
CL3893.Contig3_All	180.443	256.94	307.32	202.67
Unigene1620_All	250.253	275.197	987.713	478.283
Unigene919_All	43.35	269.737	7.863	14.973
CL3631.Contig2_All	365.787	263.243	447.1	337.66
CL3843.Contig1_All	175.68	268.2	7.963	24.283
CL6975.Contig1_All	278.73	263.99	200.643	372.717
Unigene9319_All	287.307	249.83	137.34	194.63
Unigene2178_All	139.333	260.273	31.097	162.577
CL1201.Contig3_All	200.303	253.833	385.937	278.94
CL6027.Contig2_All	76.503	258.753	31.64	22.073
Unigene3596_All	87.997	258.753	302.06	286.617
CL4547.Contig3_All	334.29	276.907	350.14	722.623
CL4315.Contig7_All	93.707	248.187	9.867	70.32
CL5902.Contig2_All	263.08	264.693	282.797	130.46
CL4235.Contig1_All	155.823	231.033	2.44	5.413
Unigene1908_All	138.933	248.297	27.777	46.897
CL3713.Contig1_All	115.927	252.987	96.167	343.14
CL1835.Contig3_All	118.687	258.017	41.197	189.92
CL4138.Contig1_All	278.963	257.537	9.803	26.357
Unigene7135_All	358.933	249.4	21.643	76.463
CL3525.Contig1_All	81.903	250.567	100.05	165.56
CL3477.Contig1_All	49.267	246.47	55.893	355.473
Unigene5063_All	310.43	250.083	355.637	209.947
Unigene531_All	85.9	261.163	0.183	4.28
Unigene9363_All	367.813	255.807	31.877	102.177
CL5638.Contig2_All	159.697	254.563	51.887	73.867
Unigene4829_All	140.49	250.823	142.267	134.157
CL3288.Contig3_All	149.443	244.207	17.477	26.19
CL876.Contig8_All	459.093	246.683	92.227	99.23
CL4047.Contig4_All	80.173	237.927	30.193	44.927
CL6235.Contig1_All	105.63	247.51	94.69	121.447
Unigene279_All	219.333	249.28	535.25	482.61
Unigene12358_All	580.283	250.397	128.783	208.18
Unigene7603_All	324.663	243.007	406.153	275.987
CL3121.Contig3_All	4530.31	241.073	118.23	805.06
Unigene8211_All	197.833	241.797	120.243	100.743
CL3799.Contig3_All	779.207	234.383	6.983	7.843
CL6825.Contig2_All	166.377	243.77	99.57	88.73
CL2712.Contig2_All	20.24	254.737	28.057	62.643
CL1002.Contig1_All	86.11	232.543	711.167	389.793
CL4198.Contig2_All	95.6	237.607	354.66	271.007
Unigene5300_All	208.167	255.133	261.833	20.05
Unigene3764_All	42.827	236.58	0.187	3.003
CL3821.Contig1_All	146.173	235.6	1187.95	626.973
CL2865.Contig2_All	287.497	244.467	151.033	112.193
Unigene9327_All	215.21	245.913	104.817	122.103
CL5924.Contig2_All	214.21	243.51	135.72	87.647
Unigene1561_All	151.053	237.863	49.67	126.033
CL2565.Contig1_All	60.457	235.36	25.35	29.947
CL200.Contig3_All	178.68	232.387	23.47	93.463
Unigene9123_All	2381.13	240.07	198.617	42.067
Unigene11722_All	140.063	223.283	339.567	40.273
Unigene5503_All	158.393	234.183	96.52	110.917
Unigene643_All	28.907	238.19	11.18	8.22
CL1600.Contig2_All	40.13	244.42	397.737	162.257
Unigene5953_All	286.783	237.103	210.567	190.343
CL3221.Contig1_All	88.02	240.337	83.477	68.3
CL2357.Contig2_All	392.25	230.573	316.587	248.787
CL2726.Contig1_All	56.87	230.393	8.27	22.97
CL6574.Contig1_All	50.393	242.833	64.4	123.923
CL426.Contig1_All	179.753	226.59	43.953	39.55
CL4576.Contig1_All	28.503	224.763	7.727	5.823
CL690.Contig2_All	399.27	227.35	120.93	568.857
CL7011.Contig1_All	77.567	229.973	9.023	38.82
Unigene5723_All	115.71	222.563	224.413	184.637
Unigene10196_All	189.563	224.52	1274.64	502.907
CL4744.Contig1_All	227.307	221.563	297.567	175.733
Unigene2186_All	289.74	235.88	229.673	578.177
Unigene5262_All	201.547	211.087	239.747	428.043
Unigene11207_All	81.407	227.453	24.697	26.133
CL2320.Contig2_All	48.487	236.383	934.047	465.79
Unigene751_All	96.687	221.087	2.813	6.627
Unigene12394_All	166.613	219.203	497.193	436.273
CL1020.Contig1_All	173.483	217.513	473.49	393.273
Unigene2160_All	57.24	222.063	18.747	24.15
CL2198.Contig2_All	164.793	224.503	39.12	111.853
CL3599.Contig7_All	75.16	219.28	3.087	5.29
CL5900.Contig2_All	15.03	215.147	5.463	25.103
CL4780.Contig4_All	77.47	225.717	71.213	71.937
CL4775.Contig2_All	90.413	216.64	93.41	67.43
Unigene4245_All	190.097	213.897	97.933	304.71
Unigene1725_All	62.48	212.06	68.993	86.54
CL2116.Contig2_All	46.293	207.79	0.77	14.783
CL4470.Contig2_All	181.977	217.177	428.73	242.45
CL5305.Contig1_All	258.043	215.4	36.963	88.07
CL1201.Contig2_All	353.54	226.503	130.053	213.003
Unigene12360_All	160.177	212.587	267.417	153.537
CL4149.Contig3_All	261.873	212.013	25.36	108.22
Unigene1261_All	197.83	207.283	1127.51	754.793
CL3542.Contig1_All	143.657	213.007	19.687	10.703
CL200.Contig2_All	54.263	213.007	1.383	12.023
CL6840.Contig1_All	78.283	215.493	3.72	4.793
Unigene8297_All	194.237	211.903	523.327	306.61
Unigene10335_All	38.18	213.593	79.34	450.493
CL3014.Contig4_All	181.967	222.28	206.663	233.453
Unigene1579_All	73.077	214.917	34.623	64.203
CL4539.Contig3_All	81.967	210.43	334.767	209.18
Unigene2715_All	143.817	210.933	29.49	59.183
CL6754.Contig1_All	205.767	202.207	11.55	51.153
Unigene5091_All	92.277	206.26	186.633	120.9
Unigene6189_All	211.703	218.393	400.71	220.78
Unigene3766_All	46.863	210.113	104.537	28.507
Unigene9668_All	61.3	208.99	28.133	17.677
CL6276.Contig1_All	97.467	199.593	1.633	3.86
Unigene6756_All	182.13	211.797	252.737	226.313
CL6275.Contig2_All	92.517	211.53	106.373	140.283
CL6015.Contig2_All	45.563	210.79	249.73	95.8
CL4578.Contig1_All	146.887	205.407	303.117	198.703
CL6111.Contig2_All	210.12	204.273	11.88	56.16
CL3787.Contig1_All	209.963	197.643	932.773	523.803
CL2718.Contig1_All	253.223	206.103	475.73	391.903
CL4525.Contig2_All	156.677	197.907	226.74	282.337
CL1446.Contig3_All	143.107	203.143	14.867	51.73
CL5434.Contig1_All	103.583	185.26	22.927	70.277
CL2932.Contig1_All	435.037	207.467	131.487	146.7
CL5564.Contig1_All	120.703	200.36	353.86	224.303
Unigene7595_All	291.873	204.07	535.807	168.503
CL5244.Contig2_All	213.497	195.427	918.507	477.087
CL1646.Contig17_All	280.9	201.24	487.033	220.563
CL97.Contig2_All	33.543	201.873	4.49	4.643
CL4878.Contig1_All	81.097	193.89	153.967	116.533
Unigene4848_All	158.14	202.557	256.39	92.567
Unigene9739_All	248.78	200.657	100.527	79.327
CL5120.Contig1_All	120.043	201.393	82.9	79.747
Unigene11155_All	139.89	197.873	58.467	207.39
Unigene1722_All	278.367	188.773	106	94.787
Unigene10217_All	105.513	196.607	310.47	306.917
Unigene9700_All	425.863	196.793	146.647	136.467
CL6856.Contig2_All	256.037	199.473	201.573	83
CL3115.Contig1_All	62.48	201.59	182.39	113.333
Unigene8841_All	59.447	191.697	33.01	11.893
Unigene4314_All	27.31	198.653	184.593	65.403
CL6439.Contig1_All	199.913	190.66	120.413	119.277
Unigene6370_All	71.203	184.927	500.487	319.647
Unigene11488_All	267.36	201.953	434.757	448.84
Unigene3851_All	123.32	197.003	323.747	286.803
CL606.Contig5_All	494.547	198.56	33.36	54.53
CL2762.Contig1_All	59.147	194.893	3.28	70.99
Unigene727_All	142.973	199.267	713.397	433.733
Unigene6175_All	359.103	198.03	304.193	376.2
CL729.Contig1_All	157.723	188.033	223.737	327.903
Unigene7312_All	290.687	192.813	731.09	186.77
CL13.Contig2_All	417.157	193.86	242.323	96.31
Unigene11736_All	62.69	182.263	98.357	86.98
CL691.Contig1_All	91.973	184.947	75	30.587
CL4949.Contig2_All	95.3	191.96	176.427	173.99
Unigene10973_All	134.883	180.367	289.147	320.927
CL2295.Contig3_All	573.733	172.583	3.867	6.993
CL567.Contig2_All	82.213	170.553	17.733	14.36
Unigene5841_All	149.203	198.95	237.74	245.653
Unigene7590_All	1736.21	189.377	77.283	286.063
Unigene7500_All	128.337	185.703	518.913	285.74
CL2853.Contig1_All	103.273	195.027	356.09	229.12
CL2013.Contig2_All	125.487	185.367	37.88	52.043
Unigene9562_All	161.71	189.297	167.003	99.823
CL3561.Contig1_All	150.213	184.097	185.997	134.353
Unigene2351_All	226.457	189.45	32.367	39.44
CL2690.Contig6_All	54.407	186.043	14.523	20.95
CL882.Contig1_All	459.533	193.607	219.377	1140.98
Unigene9755_All	63.31	192.65	54.413	28.017
Unigene9131_All	62.987	187.12	84.97	310.053
CL4920.Contig1_All	157.207	181.74	103.383	122.23
Unigene11746_All	169.237	187.57	7.95	48.893
Unigene5248_All	258.613	179.983	85.12	113.357
CL6590.Contig2_All	95.547	179.073	3.263	112.583
CL4662.Contig2_All	36.773	176.92	10.193	8.327
CL5558.Contig2_All	131.237	182.7	491.54	301.29
CL2466.Contig2_All	141.587	179.07	227.237	286.303
Unigene8589_All	289.633	180.71	120.613	97.437
CL25.Contig1_All	148.09	181.723	2.607	4.55
CL2905.Contig1_All	50.307	180.867	10.387	18.857
Unigene5744_All	93.987	174.803	26.39	77.197
Unigene3892_All	107.42	185.63	485.267	371.057
CL1377.Contig6_All	182.36	180.307	112.02	88.113
Unigene6463_All	118.367	173.163	410.107	321.52
CL6283.Contig1_All	213.307	171	122.923	119.07
CL4304.Contig2_All	97.93	175.56	145.9	122.267
Unigene8099_All	73.247	178.363	3.7	10.497
CL724.Contig4_All	225.013	170.053	13.097	67.42
Unigene4399_All	45.673	176.98	104.807	66.44
CL2912.Contig2_All	200.9	180.82	3.71	24.49
CL272.Contig2_All	104.393	173.013	1.327	3.127
Unigene3437_All	91.15	171.38	11.047	22.337
Unigene9954_All	70.01	176.55	533.633	292.493
Unigene7082_All	44.197	178.247	55.27	107.453
Unigene9241_All	296.843	174.17	147.33	126.457
CL4953.Contig2_All	100.777	173.357	269.673	119.487
Unigene9697_All	58.507	173.59	86.873	36.21
CL2679.Contig1_All	198.017	175.867	10.24	12.92
CL5328.Contig1_All	94.977	170.31	63.85	86.683
CL2449.Contig1_All	365.28	169.707	36.53	130.177
CL2892.Contig1_All	722.933	167.077	449.78	268.85
Unigene10869_All	214.687	165.593	95.827	250.983
CL1634.Contig1_All	61.323	171.897	550.757	327.673
CL2824.Contig1_All	252.967	177.207	243.82	227.787
Unigene6178_All	104.737	182.7	87.727	96.673
Unigene10771_All	101.08	163.517	76.163	128.793
CL6486.Contig2_All	2.473	161.22	0.697	5.297
Unigene11352_All	164.243	159.153	277.317	232.71
Unigene4423_All	76.5	163.277	367.867	241.28
Unigene1007_All	101.637	166.427	304.04	113.75
CL3599.Contig5_All	37.547	163.207	0.647	0.593
CL735.Contig2_All	742.443	158.53	10.41	71.38
CL3623.Contig1_All	146.147	169.44	36.493	18.933
Unigene11785_All	60.19	172.19	47.973	48.907
CL4962.Contig3_All	132.483	164.17	83.91	59.53
Unigene5624_All	49.067	175.267	43.74	50.98
CL6231.Contig1_All	111.353	176.223	14.637	77.287
CL3799.Contig4_All	569.987	181.623	9.193	10.853
CL1561.Contig2_All	66.997	165.707	19.16	18.693
CL441.Contig1_All	26.9	162.23	7.667	29.913
Unigene7648_All	99.477	160.18	375.463	223.553
Unigene11497_All	96.25	174.473	59.87	73.08
CL3230.Contig1_All	53.857	159.647	5.4	4.477
CL454.Contig1_All	95.067	169.31	61.907	66.91
Unigene7670_All	131.19	169.81	58.077	62.887
CL5888.Contig2_All	202.54	174.497	240.443	143.283
CL3599.Contig1_All	32.1	167.993	0.44	0.59
CL2412.Contig1_All	193.92	165.7	145.037	163.387
CL574.Contig2_All	128.307	168.063	195.24	182.56
CL5867.Contig2_All	173.563	174.253	236.51	148.573
CL5959.Contig1_All	133.953	168.187	219.383	133.873
CL2888.Contig1_All	165.747	168.51	647.153	183.713
Unigene11990_All	117.72	159.7	212.897	126.413
CL5969.Contig2_All	268.49	163.413	76.377	186.59
Unigene3436_All	98.83	166.42	12.067	26.807
CL6629.Contig2_All	197.3	157.023	123.523	83.143
Unigene1915_All	32.113	176.88	24.75	16.637
CL6878.Contig3_All	110.733	164.05	121.22	227.943
Unigene9301_All	83.637	175.783	43.97	37.917
CL399.Contig1_All	48.873	165.797	5.163	3.977
Unigene7476_All	149.223	160.637	233.957	340.16
CL5082.Contig1_All	117.057	157.833	400.07	290.767
Unigene2651_All	480.023	160.527	367.047	276.713
CL1190.Contig2_All	106.393	164.063	59.1	75.75
CL4791.Contig3_All	93.487	160.447	90.543	198.567
CL6240.Contig1_All	77.283	164.15	406.663	146.26
Unigene13_All	234.097	154.637	2.993	6.683
CL4293.Contig1_All	124.437	167.227	463.967	398.7
CL5857.Contig1_All	257.83	159.797	323.277	292.257
CL2068.Contig1_All	73.35	159.807	425.727	107.973
CL3131.Contig2_All	113.183	160.45	276.547	199.097
CL4562.Contig3_All	45.127	164.47	11.82	21.357
Unigene8648_All	88.787	156.52	31.95	89.53
CL6648.Contig1_All	231.523	154.95	386.357	361.35
Unigene197_All	63.197	163.18	593.247	224.213
Unigene4973_All	35.273	160.233	228.197	139.983
CL3054.Contig2_All	41.567	161.573	337.887	151.55
CL1661.Contig2_All	110.433	161.473	74.143	118.217
CL243.Contig3_All	178.913	156.457	13.557	61.15
CL6323.Contig1_All	76.347	159.723	33.243	374.687
CL4384.Contig3_All	57.067	164.417	149	103.78
CL2458.Contig1_All	145.7	154.897	235.117	227.91
Unigene10178_All	127.083	149.683	357.64	360.157
Unigene10216_All	102.643	168.917	71.857	76.297
Unigene2678_All	278.143	156.16	178.88	127.723
CL4448.Contig1_All	75.807	153.267	237.887	137.487
CL5943.Contig2_All	95.623	156.62	6.577	44.423
CL571.Contig1_All	51.053	159.857	14.82	43.677
Unigene11149_All	155.12	151.84	213.473	141.703
Unigene11040_All	70.373	158.727	454.45	174.043
CL1103.Contig1_All	49.32	150.593	191.597	143.763
Unigene9691_All	150.677	162.163	183.49	142.077
Unigene6459_All	133.943	158.14	24.997	52.753
Unigene7817_All	98.6	160.567	94.91	307.32
Unigene11165_All	70.57	155.993	117.64	107.04
Unigene524_All	218.567	159.817	801.437	214.403
Unigene8632_All	140.007	156.233	193.837	252.053
Unigene9948_All	90.737	153.293	248.683	168.623
CL496.Contig2_All	134.327	150.813	220.357	234.063
CL6631.Contig1_All	186.273	154.627	26.823	13.373
Unigene7650_All	101.013	155.71	102.297	94.683
Unigene9736_All	108.577	158.387	205.74	124.263
Unigene5504_All	103.12	156.503	87.663	103.18
Unigene8651_All	67.387	152.417	142.95	80.15
CL5259.Contig1_All	43.39	165.033	149.787	84.67
CL872.Contig1_All	52.587	150.663	744.687	219.82
CL2936.Contig1_All	306.403	161.583	11.39	10.003
Unigene5213_All	153.387	155.07	17.243	41.873
Unigene7993_All	101.803	158.573	270.397	185.367
CL4632.Contig2_All	27.373	152.75	35.477	37.36
CL5029.Contig1_All	319.02	148.083	24.337	15.487
Unigene6841_All	24.28	151.257	27.51	133.41
Unigene7628_All	119.48	153.747	246.587	140.75
Unigene5685_All	141.743	152.147	142.133	130.797
Unigene7842_All	123.76	147.603	367.313	355.923
CL6827.Contig1_All	158.577	156.317	28.88	73.363
Unigene9751_All	71.7	148.357	70.677	81.837
CL2979.Contig1_All	80.547	148.517	578.98	173.433
Unigene513_All	109.863	140.277	63.563	93.403
CL2478.Contig3_All	48.823	139.263	68.453	42.217
CL6963.Contig2_All	78.883	160.533	179.697	71.663
Unigene10190_All	58.167	149.297	21.773	146.773
CL2664.Contig2_All	121.267	152.943	371.653	290.523
Unigene4402_All	257.457	148.9	89.837	79.287
CL5077.Contig1_All	73.717	150.86	21.793	234.447
CL6798.Contig1_All	29.09	146.317	67.057	28.157
CL5079.Contig1_All	246.253	146.447	8.02	4.903
CL5026.Contig1_All	129.08	143.213	59.377	71.353
Unigene10005_All	9.307	151.767	0.807	8.533
CL6948.Contig2_All	66.927	143.247	220.437	147.83
Unigene9340_All	80.427	153.587	347.623	214.543
CL3533.Contig2_All	162.24	153.75	74.36	104.47
Unigene8974_All	228.053	156.233	4.217	14.883
CL25.Contig2_All	100.39	149.8	0.377	2.16
CL2781.Contig1_All	142.73	152.22	122.993	26.35
Unigene7162_All	114.2	147	103.66	112.89
CL428.Contig5_All	473.643	152.687	1.067	3.827
Unigene7605_All	148.053	154.49	127.387	83.433
Unigene8198_All	88.147	145.107	66.56	78
Unigene7342_All	115.51	151.907	57.077	45.61
Unigene8536_All	37.583	148.353	84.317	68.047
Unigene10174_All	164.2	144.13	833.02	285.25
Unigene10598_All	109.633	143.103	117.907	45.42
CL3397.Contig1_All	123.59	133.643	441.943	195.217
CL2610.Contig2_All	137	146.607	6.82	13.717
CL4015.Contig2_All	102.2	146.663	311.25	220.64
CL7010.Contig2_All	26.777	142.223	37.257	121.957
Unigene4252_All	37.513	151.857	10.9	89.947
Unigene1023_All	78.873	152.967	124.367	94.573
CL6611.Contig3_All	193.75	149.897	479.527	549.39
Unigene6749_All	75.49	146.877	97.993	151.547
CL4166.Contig2_All	94.08	146.07	11.94	138.35
Unigene9955_All	132.227	144.627	349.95	278.59
CL2424.Contig1_All	278.873	145.247	93.52	76.753
Unigene1146_All	281.547	145.903	99.24	120.52
CL1646.Contig11_All	54.283	138.597	110.403	55.767
Unigene1402_All	204.183	144.54	278.007	177.63
Unigene4482_All	211.117	147.92	146.707	133.497
Unigene6115_All	174.123	147.137	153.34	150.327
Unigene7375_All	80.47	143.487	173.083	15.757
Unigene5714_All	156.88	147.597	53.263	161.89
CL1118.Contig1_All	61.55	151.57	77.293	95.247
CL1234.Contig2_All	179.137	148.11	238.127	264.51
Unigene1351_All	137.667	137.737	226.823	129.23
Unigene5824_All	90.98	136.913	186.2	78.207
Unigene11719_All	153.86	135.72	428.753	337.22
CL972.Contig3_All	114.43	151.477	89.783	180.887
CL4230.Contig1_All	169.233	145.363	91.243	156.27
CL6384.Contig1_All	112.503	142.437	197.72	113.173
Unigene4036_All	53.117	145.607	270.143	164.333
CL1719.Contig3_All	87.16	141.43	145.11	132.553
Unigene5515_All	191.34	136.79	313.737	309.47
CL3269.Contig1_All	60.75	143.073	139.517	113.86
CL2561.Contig1_All	54.59	145.563	149.073	141.58
CL2486.Contig1_All	94.627	126.81	150.603	194.767
CL567.Contig1_All	97.397	147.997	64.393	82.807
CL3360.Contig2_All	107.447	138.563	54.693	51.93
Unigene10473_All	183.637	128.73	228.497	155.163
CL4744.Contig2_All	188.617	141.217	90.51	136.577
Unigene12395_All	136.66	155.233	45.22	58.13
Unigene4789_All	194.16	131.983	148.627	113.01
CL1017.Contig1_All	156.303	141.903	103.58	65.953
CL1227.Contig1_All	23.05	145.767	7.36	57.807
CL6150.Contig1_All	108.037	135.76	372.237	224.31
Unigene7359_All	109.367	139.043	357.973	324.21
CL3854.Contig1_All	47.293	142.263	7.653	7.6
Unigene7033_All	101.673	135.36	171.5	69.777
Unigene2069_All	30.903	138.287	11.377	15.287
CL5750.Contig1_All	66.55	144.68	29.63	87.543
CL4862.Contig4_All	139.56	142.27	171.25	78.28
CL5919.Contig1_All	114.797	140.777	437.197	381.94
Unigene6301_All	132.247	145.71	385.147	340.32
CL1529.Contig1_All	198.08	141.9	409.567	259.847
CL3936.Contig2_All	73.44	134.98	255.387	201.387
CL163.Contig3_All	35.213	147.96	30.183	21.173
CL6948.Contig1_All	73.923	141.867	157.567	139.613
CL6968.Contig1_All	51.157	128.397	22.76	32.933
Unigene6015_All	115.09	138.873	232.187	208.627
CL5111.Contig1_All	32.51	138.833	12.03	12.777
CL3843.Contig2_All	87.4	139.097	3.337	13.85
CL4730.Contig3_All	19.17	140.36	14.163	576.383
CL3031.Contig1_All	149.867	139.04	1358.78	515.75
CL3599.Contig6_All	96.233	134.44	2.05	5.427
Unigene758_All	119.383	133.72	287.93	236.14
Unigene9307_All	255.54	144.55	535.55	158.75
Unigene10050_All	206.447	129.483	226.703	200.327
CL1012.Contig2_All	68.97	138.227	145.78	85.887
CL490.Contig3_All	134.12	137.93	390.097	372.91
CL6014.Contig1_All	94.08	145.353	457.863	324.32
CL4587.Contig4_All	57.56	142.013	37.11	37.363
CL3708.Contig1_All	271.227	141.447	119.917	54.647
CL4705.Contig1_All	253.877	132.523	105.503	122.99
CL5679.Contig2_All	137.537	137.173	460.96	203.19
Unigene7297_All	63.737	124.163	75.71	36.967
Unigene8778_All	107.367	137.197	75.81	148.993
CL5879.Contig1_All	139.193	129.707	480.383	491.117
Unigene2021_All	193.427	136.49	80.683	85.13
CL2576.Contig3_All	34.55	137.307	2.587	4.81
Unigene4088_All	35.697	133.967	2.95	0.253
Unigene2566_All	74.357	134.58	86.99	78.213
CL4288.Contig2_All	43.333	138.497	10.243	19.143
CL1131.Contig2_All	82.577	131.513	54.53	98.68
CL4870.Contig1_All	163.103	130.727	26.593	99.61
CL2451.Contig2_All	86.19	137.71	275.723	144.63
Unigene10054_All	39.267	128.54	249.86	145.257
CL1517.Contig1_All	340.077	131.963	52.49	52.443
Unigene6027_All	30.71	130.107	146.643	76.633
CL579.Contig1_All	108.387	123.16	26.88	16.357
CL6606.Contig2_All	198.34	129.53	157.207	127.187
Unigene9362_All	92.07	129.6	73.933	49.39
Unigene1891_All	108.63	134.857	86.157	75.423
CL782.Contig3_All	50.173	134.167	79.47	101.943
CL2221.Contig3_All	102.87	134.23	127.55	95.627
CL672.Contig1_All	145.04	132.357	57.73	49.907
CL4347.Contig2_All	83.187	131.387	281.633	154.833
CL6258.Contig1_All	114.277	128.34	30.197	39.633
Unigene1028_All	41.303	130.23	12.74	156.877
CL3711.Contig5_All	36.413	130.16	33.307	30.427
CL2597.Contig2_All	113.467	129.367	2.993	2.597
CL6590.Contig1_All	58.087	130.41	0.833	78.74
Unigene10185_All	57.813	130.31	65.177	50.94
CL4421.Contig4_All	92.99	129.117	40.317	113.27
Unigene3118_All	84.343	119.247	266.273	149.707
CL817.Contig3_All	67.76	124.797	154.607	130.297
CL3124.Contig1_All	74.13	129.287	31.063	77.197
Unigene5851_All	59.463	136.293	156.32	181.57
CL6965.Contig1_All	86.98	129.043	80.507	132.893
Unigene5827_All	125.983	127.3	69.8	72.38
Unigene2108_All	103.253	129.243	205.683	103.627
CL5843.Contig2_All	209.163	127.04	174.57	108.273
CL5332.Contig2_All	51.16	133.693	22.74	19.807
CL1425.Contig2_All	74.103	126.303	272.06	206.267
Unigene5611_All	156.547	124.067	538.2	228.823
Unigene4398_All	131.847	128.543	441.287	428.843
CL3088.Contig2_All	190.34	131.137	109.547	85.837
CL3037.Contig2_All	0.167	116.963	0.327	0
Unigene3591_All	64.297	119.553	277.603	341.623
Unigene3068_All	88.91	122.177	93.01	99.807
CL2315.Contig1_All	55.24	126.63	60.87	86.677
Unigene627_All	122.49	131.607	144.947	96.203
Unigene231_All	62.413	123.83	108.22	128.307
CL6737.Contig3_All	98.513	133.27	135.97	88.273
CL5633.Contig1_All	4.297	131.75	16.36	23.807
Unigene1217_All	29.287	121.987	102.63	70.627
Unigene8978_All	109.72	124.763	49.65	184.64
CL1273.Contig4_All	28.45	124.92	200.453	77.36
CL711.Contig3_All	65.453	133.56	294.443	130.7
Unigene704_All	174.343	123.503	9.313	24.323
CL2983.Contig1_All	41.36	120.69	40.97	54.937
Unigene10374_All	46.903	126.453	176.037	73.7
Unigene11504_All	350.55	121.327	126.937	113.553
Unigene6809_All	48.023	125.043	634.41	286.543
Unigene11527_All	61.813	123.293	43.977	36.19
Unigene3446_All	57.93	125.54	208.023	243.45
CL4916.Contig1_All	79.837	119.533	181.77	59.327
CL1513.Contig3_All	301.29	123.883	9.133	7.243
Unigene4873_All	187.12	120.52	242.44	136.75
CL1050.Contig4_All	406.25	121.477	179.733	146.54
CL708.Contig1_All	90.49	116.397	263.643	296.017
Unigene8509_All	70.213	125.72	99.12	100.453
CL2737.Contig1_All	72.833	134.387	321.257	159.213
CL2669.Contig1_All	173.133	118.97	125.713	257.52
Unigene1349_All	63.543	122.247	63.023	77.89
CL2800.Contig3_All	98.523	123.72	83.197	98.99
Unigene11193_All	62.393	123.87	32.397	116.577
Unigene3758_All	145.123	121.2	46.86	49.383
CL5904.Contig1_All	52.463	121.78	196.257	128.37
Unigene9468_All	71.87	124.07	72.52	85.843
Unigene10772_All	64.857	120.887	177.71	127.033
Unigene5965_All	128.667	122.833	338.68	130.583
CL2775.Contig3_All	126.943	120.88	3.607	14.053
CL1183.Contig2_All	296.19	117.773	2.847	52.62
Unigene4598_All	62.83	124.833	114.57	163.87
Unigene9152_All	65.973	121.47	38.28	34.593
Unigene11672_All	83.32	130.033	192.62	124.767
Unigene1462_All	129.017	116.457	369.323	343.057
Unigene7844_All	124.077	122.143	407.797	301.46
Unigene2687_All	80.097	117.957	22.56	259.953
CL4858.Contig1_All	85.603	124.103	78.093	147.13
Unigene7712_All	55.857	111.643	588.257	163.71
CL6555.Contig1_All	77.113	119.467	18.363	24.883
Unigene2457_All	176.77	117.63	130.943	63.5
Unigene11226_All	186.617	115.44	46.443	21.843
Unigene313_All	83.823	132.473	61.713	61.167
Unigene9444_All	163.69	126.523	192.067	115.043
CL1325.Contig2_All	123.933	119.303	317.503	254.537
CL1615.Contig1_All	123.64	123.497	74.607	93.207
CL4414.Contig1_All	283.66	124.977	442.253	290.99
Unigene1197_All	101.41	116.713	68.07	386.737
CL883.Contig1_All	73.343	122.347	348.787	159.86
Unigene1585_All	99.353	126.313	96.327	153.813
CL2884.Contig2_All	78.117	123.797	80.753	104.73
Unigene2736_All	51.29	116.69	77.477	77.393
Unigene6471_All	79.937	110.667	159.857	83.023
Unigene1572_All	85.26	120.047	271.727	212.933
CL1206.Contig1_All	269.847	121.217	120.39	298.387
CL6724.Contig3_All	117.133	124.047	424.497	150.943
Unigene3979_All	121.107	120.09	223.357	129.763
CL4844.Contig1_All	84.44	120.403	63.46	76.67
CL6400.Contig1_All	42.497	118.647	191.64	96.797
CL4954.Contig2_All	86.803	115.803	352.223	203.117
CL407.Contig1_All	297.237	120.093	45.563	35.543
CL5289.Contig4_All	107.467	118.84	84.097	88.15
Unigene8271_All	60.967	118.757	69.723	98.23
CL2916.Contig1_All	60.403	120.267	451.39	190.263
CL4432.Contig4_All	7.22	109.943	0.603	2.45
Unigene5167_All	48.147	111.72	20.77	12.207
CL2497.Contig1_All	46.75	121.057	199.16	195.747
CL3049.Contig4_All	72.74	118.907	64.623	53.823
CL4108.Contig1_All	95.283	115.96	14.567	57.897
CL3581.Contig1_All	47.75	117.947	98.39	68.527
CL3066.Contig3_All	146.223	116.33	557.747	238.737
CL5229.Contig3_All	52.093	111.657	398.37	185.62
Unigene797_All	78.817	115.043	29.25	74.587
CL2616.Contig1_All	347.447	120.43	72.247	219.717
CL905.Contig1_All	97.417	118.94	298.313	88.457
Unigene11088_All	45.937	115.54	51.037	32.793
Unigene11254_All	83.67	114.07	109.56	124.313
CL1471.Contig2_All	100.197	122.8	123.637	160.727
CL4432.Contig5_All	87.467	122.943	36.327	49.733
CL2235.Contig1_All	67.56	119.283	131.007	70.01
Unigene9195_All	134.95	123.043	224.363	131.14
CL6712.Contig1_All	21.933	113.85	14.573	11.113
CL4953.Contig1_All	57.633	111.583	41.597	43.693
CL2650.Contig5_All	99.743	117.517	74.07	62.153
CL543.Contig1_All	100.303	113.167	22.1	32.063
Unigene9284_All	54.917	114.663	41.653	28.573
Unigene11177_All	78.883	117.423	123.68	69.19
CL3226.Contig4_All	49.93	112.297	35.96	63.69
Unigene6360_All	74.14	114.343	390.223	392.467
CL3740.Contig1_All	60.003	111.79	60.91	79.873
CL5071.Contig1_All	93.293	119.727	94.857	112.74
Unigene4433_All	68.627	113.767	41.293	55.867
CL6899.Contig2_All	75.66	117.683	340.073	155.527
CL2661.Contig1_All	65.233	118.077	47.81	75.137
CL2295.Contig4_All	155.683	119.777	4.027	1.227
CL2912.Contig3_All	88.743	114.073	7.17	25.69
CL945.Contig2_All	44.953	113.103	40.087	21.97
CL4962.Contig4_All	19.803	105.537	5.73	4.663
Unigene7021_All	11.323	117.497	4.42	45.077
CL3652.Contig2_All	135.127	120.863	351.693	218.493
Unigene12021_All	48.183	119.07	100.683	95.637
Unigene2800_All	196.89	114.253	62.483	20.697
CL3943.Contig1_All	43.913	113.677	19.947	27.753
CL1246.Contig3_All	61.207	116.65	115.473	82.89
Unigene11079_All	198.407	116.753	60.057	55.383
Unigene9771_All	92.093	109.093	300.993	245.813
CL780.Contig2_All	36.843	119.743	0.33	0
Unigene3927_All	475.863	112.823	16.777	77.58
CL5451.Contig1_All	88.947	111.013	77.133	83.583
CL6172.Contig1_All	141.753	114.427	14.077	28.243
CL6745.Contig2_All	18.14	116.753	90.127	58.263
CL6732.Contig2_All	44.017	104.99	113.767	262.983
CL3004.Contig1_All	102.177	107.227	8.12	21.063
CL2299.Contig2_All	96.023	114.66	40.157	31.493
Unigene6475_All	93.827	112.077	335.177	108.58
CL6267.Contig2_All	34.533	116.473	46.997	22.077
CL5378.Contig1_All	81.79	112.4	171.93	108.073
CL4207.Contig2_All	41.767	112.243	37.94	33.93
CL3445.Contig1_All	143.453	113.057	357.067	350.953
Unigene6361_All	149.733	111.557	111.31	52.527
CL5722.Contig1_All	57.263	114.94	55.43	33.963
CL2316.Contig4_All	65.947	109.63	7.303	14.217
CL6231.Contig2_All	75.82	110.787	8.777	30.593
CL5681.Contig2_All	43.373	115.883	58.007	65.903
CL5134.Contig1_All	20.88	106.843	25.38	74.02
CL5231.Contig2_All	44.06	109.38	140.29	135.86
CL1366.Contig1_All	89.457	107.547	159.4	74.31
Unigene11018_All	51.3	120.347	261.597	89.063
Unigene4610_All	53.83	114.89	270.973	110.313
Unigene8984_All	149.647	117.46	163.083	86.957
Unigene9974_All	143.807	112.517	403.007	419.033
Unigene2713_All	67.973	111.953	67.783	95.997
CL6294.Contig1_All	137.9	110.407	76.287	144.63
Unigene3432_All	156.863	115.88	48.803	87.763
CL373.Contig2_All	31.547	109.36	26.857	19.19
Unigene51_All	81.013	103.87	263.793	241.223
CL3949.Contig1_All	39.243	112.09	11.81	17.337
Unigene4773_All	170.5	105.77	206.673	185.69
CL4421.Contig2_All	26.607	100.093	5.337	8.093
CL5849.Contig3_All	102.76	112.317	118.743	84.947
CL3118.Contig1_All	48.79	114.617	71.72	51.613
CL6864.Contig2_All	82.88	108.667	48.19	51.633
Unigene363_All	77.193	100.673	12.62	9.643
CL5291.Contig2_All	55.557	109.017	87.03	29.687
CL2955.Contig3_All	138.23	110.48	70.383	164.487
CL5168.Contig1_All	174.3	107.813	7.49	5.453
Unigene553_All	71.56	107.08	91.13	57.57
Unigene4028_All	205.233	114.973	286.577	170.307
CL4918.Contig1_All	9.187	111.093	0.92	1.96
CL1810.Contig2_All	148.13	106.297	26.093	89.977
CL2522.Contig1_All	37.91	106.857	24.96	49.06
Unigene340_All	46.113	107.35	24.15	19.673
CL1982.Contig1_All	4.957	102.77	1.657	1.833
CL6834.Contig1_All	99.477	111.23	157.12	187.333
CL472.Contig1_All	74.21	111.457	48.647	62.44
Unigene10065_All	131.927	103.73	121.42	118.4
CL4865.Contig2_All	73.68	107.243	58.447	43.26
Unigene6956_All	70.547	107.22	74.737	65.86
CL6815.Contig2_All	135.387	109.383	409.303	284.923
Unigene1564_All	75.68	110.103	95.213	117.983
Unigene8175_All	70.687	106.073	72.79	65.927
Unigene478_All	71.683	108.763	200.41	139.827
CL3243.Contig1_All	129.077	111.553	218.173	123.12
CL1822.Contig2_All	99.71	110.937	41.847	32.49
Unigene8293_All	62.593	100.837	31.21	150.667
CL5629.Contig1_All	137.87	110.51	419.003	331.11
CL2563.Contig3_All	37.247	110.153	2.313	2.713
Unigene9282_All	38.41	108.3	61.44	29.267
CL3236.Contig1_All	97.42	101.04	117.227	70.25
CL1791.Contig2_All	60.723	105.04	13.56	11.247
Unigene542_All	83.427	112.43	57.66	274.92
Unigene11742_All	46.75	108.84	171.153	98.203
CL6904.Contig2_All	30.947	103.24	48.433	28.953
Unigene3070_All	180.66	114.67	276.043	230.447
Unigene4554_All	123.663	106.44	726.62	297.49
Unigene8694_All	342.093	109.437	0.653	3.983
Unigene8689_All	149.553	108.973	131.69	115.633
Unigene5972_All	76.343	108.133	63.463	80.95
Unigene9880_All	76.997	111.49	4.9	8.25
CL1995.Contig2_All	217.59	98.08	53.22	111.12
Unigene931_All	213.27	96.293	2.747	3.753
Unigene4488_All	66.45	102.93	27.813	26.333
Unigene4905_All	89.667	107.417	319.997	183.81
Unigene9664_All	65.23	111.26	224.143	183.607
CL5562.Contig3_All	74.927	111.59	111.197	56.26
CL2389.Contig1_All	18.48	104.707	126.53	72.2
Unigene4468_All	87.253	100.18	46.637	43.27
CL6425.Contig1_All	66.497	118.353	13.287	22.81
CL1201.Contig20_All	166.08	108.9	107.45	179.4
Unigene762_All	98.457	104.967	120.983	106.63
CL6509.Contig1_All	66.19	101.487	161.373	113.967
Unigene10348_All	121.033	113.45	180.527	55.46
CL6019.Contig1_All	74.987	106.3	108.853	69.46
CL2687.Contig1_All	328.927	101.91	5.953	0.83
CL5391.Contig1_All	30.367	97.86	0.89	28.743
CL239.Contig1_All	96.593	108.213	0	2.153
CL4367.Contig3_All	171.677	107.737	76.333	61.147
CL4787.Contig1_All	76.193	96.923	40.313	61.23
Unigene10384_All	71.84	103.543	251.157	118.03
Unigene5062_All	84.127	100.023	280.54	162.133
CL4356.Contig1_All	139.417	107.183	950.623	627.807
Unigene10866_All	106.927	105.873	370.77	313.693
Unigene5202_All	60.873	101.45	237.103	161.033
CL3027.Contig3_All	172.84	112.48	52.607	97.277
Unigene4648_All	145.913	107.927	148.043	104.11
CL5259.Contig2_All	78.437	102.347	96.927	66.947
Unigene4046_All	92.38	103.397	517.103	258.433
Unigene5732_All	3.28	102.54	23.27	15.08
CL219.Contig1_All	92.327	103.18	283.387	253.06
Unigene3603_All	34.473	108.183	60.007	184.757
CL2.Contig1_All	64.497	100.28	218.43	146.06
CL3374.Contig2_All	113.087	105.823	91.217	129.04
Unigene7707_All	99.39	99.903	179.667	216.07
CL2233.Contig1_All	103.977	108.25	392.14	297.607
CL428.Contig6_All	299.94	100.017	2.753	4.477
CL5501.Contig1_All	141.45	104.963	44.73	74.673
Unigene5102_All	177.763	104.897	127.307	78.75
Unigene4811_All	22.503	99.36	6.647	18.547
CL4306.Contig1_All	123.337	104.047	235.677	174.93
CL2042.Contig2_All	142.513	102.853	265.433	502.327
Unigene11943_All	41.11	103.77	236.783	108.957
CL4263.Contig1_All	119.71	109.013	156	97.91
Unigene1895_All	97.787	102.02	3.08	11.12
CL2405.Contig2_All	585.69	98.41	104.3	109.497
Unigene2978_All	60.95	99.34	218.82	86.393
CL2277.Contig2_All	9.863	104.737	6.787	15.837
CL2163.Contig1_All	68.327	106.073	62.863	131.543
Unigene3343_All	42.543	105.577	10.327	5.78
Unigene8710_All	39.863	102.183	79.803	165.593
CL6786.Contig1_All	44.417	92.357	64.303	83.073
CL444.Contig2_All	106.657	101.38	315.733	214.953
CL314.Contig2_All	100.54	100.503	56.157	67.163
CL5563.Contig2_All	55.497	103.003	107.49	155.777
CL6579.Contig2_All	109.063	108.223	119.993	101.64
Unigene3461_All	18.02	94.61	6.313	8.163
CL543.Contig2_All	205.093	102.437	133.62	251.7
Unigene8722_All	74.813	95.66	236.607	90.533
CL5374.Contig2_All	64.03	98.183	62.097	269.987
CL1676.Contig1_All	5.82	106.28	305.253	104.627
CL6546.Contig1_All	97.28	92.767	313.443	236.647
CL3057.Contig1_All	75.32	102.63	240.827	116.47
CL3980.Contig3_All	118.27	95.737	88.757	37.55
CL5519.Contig1_All	89.273	102.55	64.143	69.08
Unigene10019_All	220.093	93.633	4.76	10.993
CL4050.Contig1_All	92.767	93.79	45.767	70.58
Unigene5583_All	40.393	99.93	203.547	128.743
Unigene3869_All	86.14	106.83	253.973	192.74
Unigene8950_All	58.81	103.29	39.77	50.873
CL4991.Contig1_All	35.543	102.58	44.963	16.513
CL5134.Contig2_All	21.753	98.743	7.967	8.783
CL6308.Contig3_All	30.87	94.677	2.063	6.61
Unigene10203_All	87.457	100.697	130.503	101.78
Unigene7672_All	56.193	106.577	34.767	34.02
CL467.Contig2_All	321.03	100.103	82.33	117.8
CL2821.Contig4_All	29.247	103.047	33.757	29.773
CL2172.Contig1_All	78.303	98.25	239.55	214.113
Unigene11194_All	108.447	102.15	65.11	61.41
Unigene11997_All	68.043	98.983	32.15	66.25
Unigene2973_All	92.797	104.907	130.923	110.687
CL3919.Contig2_All	31.943	94.16	2.837	1.16
Unigene4623_All	256.89	99.75	3.75	50.017
CL4547.Contig1_All	97.133	91.43	78.123	221.433
CL4216.Contig1_All	152.953	97.6	16.377	11.38
CL3761.Contig1_All	78.107	99.243	703.42	296.32
CL3498.Contig1_All	77.927	105.383	84.79	34.053
Unigene3987_All	86.487	91.483	59.873	40.733
CL6808.Contig2_All	64.883	96.053	2.45	11.843
CL6638.Contig1_All	66.243	106.923	81.643	84.347
CL4408.Contig2_All	66.333	92.403	44.077	59.527
Unigene7216_All	35.28	91.713	87.02	144.013
Unigene3656_All	54.79	105.437	220.293	88.75
CL6040.Contig1_All	55.843	96.57	58.647	47.143
CL3651.Contig1_All	211.04	95.943	34.073	63.647
Unigene9354_All	86.693	92.937	275.233	64.137
Unigene11071_All	53.913	101.25	48.377	137.99
CL2735.Contig2_All	63.853	99.93	116.763	88.933
Unigene5247_All	79.99	99.63	240.11	121.303
Unigene9333_All	87.757	90.593	35.92	60.21
CL2119.Contig1_All	126.907	93.22	87.94	34.1
CL6892.Contig1_All	79.18	97.187	10.597	19.3
Unigene6258_All	66.81	100.42	109.347	55.12
CL4991.Contig2_All	37.23	99.22	33.717	15.557
CL3415.Contig6_All	43.307	86.37	3.367	7.097
CL3153.Contig2_All	117.043	102.98	14.337	5.643
CL2020.Contig3_All	107.75	90.52	264.713	222.507
CL535.Contig2_All	58.19	100.033	19.73	22.433
Unigene4415_All	63.99	99.017	72.53	78.95
CL6738.Contig2_All	118.697	95.243	3.37	16.54
CL3752.Contig1_All	55.99	87.893	10.413	21.513
CL5896.Contig2_All	3.283	95.563	2.453	14.05
Unigene8234_All	31.96	95.713	103.977	114.957
Unigene3414_All	56.233	99.42	133.083	188.26
CL3182.Contig2_All	47.72	96.13	153.08	344.44
Unigene11891_All	58.94	97.747	55.74	55.78
Unigene9286_All	61.583	93.957	93.84	46.95
Unigene7543_All	63.827	92.183	200.24	144.043
Unigene3881_All	152.55	92.553	138.01	110.877
Unigene7536_All	52.733	97.657	173.737	280.817
CL5663.Contig4_All	129.1	97.103	81.14	67.67
Unigene741_All	93.757	95.84	45.273	77.727
CL2983.Contig2_All	32.12	97.12	37.79	56.287
Unigene5564_All	100.477	99.53	62.067	83.587
CL6900.Contig1_All	105.647	98.41	24.027	99.927
CL3116.Contig2_All	1136.04	91.393	28.46	27.743
CL4903.Contig1_All	40.7	96.543	13.583	161.41
Unigene10475_All	79.68	94.413	29.85	24.46
CL6643.Contig2_All	87.19	93.837	11.627	42.957
Unigene8663_All	191.013	91.387	105.22	246.877
Unigene11138_All	37.423	87.307	133.043	82.083
CL515.Contig2_All	127.21	96.373	138.933	108.43
CL1592.Contig1_All	92.277	94.883	107.047	92.343
CL988.Contig2_All	122.287	94.34	375.02	497.12
CL1805.Contig1_All	41.843	94.27	236.713	101.22
CL3142.Contig2_All	93.527	92.39	136.25	67.243
CL3415.Contig5_All	27.887	92.987	38.92	37.033
CL602.Contig1_All	44.14	92.933	14.793	12.65
CL6587.Contig3_All	30.217	91.59	18.15	21.03
CL5240.Contig1_All	74.397	93.027	387.49	239.717
CL5097.Contig2_All	90.51	92.197	120.053	136.08
CL5388.Contig2_All	41.053	87.173	47.96	66.267
CL128.Contig1_All	15.58	100.483	2.373	3.867
CL576.Contig1_All	223.773	94.573	27.94	48.913
CL2751.Contig2_All	139.367	114.787	290.997	259.233
CL6992.Contig2_All	78.083	94.13	184.307	101.05
CL6449.Contig1_All	43.21	94.42	38.997	30.713
CL6015.Contig1_All	29.753	92.303	62.083	27.8
CL3763.Contig1_All	89.18	91.66	87.247	81.173
CL2054.Contig1_All	35.163	92.593	46.727	37.227
Unigene3091_All	110.297	96.45	35.673	91.937
Unigene3604_All	38.403	101.013	68.46	184.337
CL3110.Contig4_All	34.09	92.157	20.18	51.693
Unigene10891_All	97.68	90.477	327.627	275.177
CL1606.Contig4_All	3.42	90.483	3.377	10.97
CL6654.Contig1_All	110.837	89.953	185.447	103.86
Unigene10958_All	48.967	97.673	41.33	33.2
CL3027.Contig5_All	168.54	97.253	45.14	86.123
CL2039.Contig1_All	99	90.043	33.263	42.967
CL4166.Contig3_All	72.393	94.663	24.863	39.327
Unigene11180_All	87.537	91.957	196.617	133.523
CL5220.Contig3_All	91.17	90.533	10.883	10.697
Unigene4887_All	52.083	88.387	17.553	8.84
CL6851.Contig2_All	47.61	94.317	74.537	117.467
Unigene8886_All	163.007	86.433	377.157	98.417
CL993.Contig1_All	55.307	89.043	42.543	62.367
Unigene11202_All	68.53	82.143	274.43	231.82
CL2007.Contig1_All	50.783	96.387	242.093	69.833
CL2790.Contig3_All	154.153	92.75	476.527	607.93
CL1973.Contig4_All	20.493	82.58	7.18	7.833
Unigene7379_All	63.723	89.833	125.537	70.863
CL4674.Contig1_All	57.123	94.417	162.907	111.127
Unigene1026_All	49.2	90.45	93.873	43.273
Unigene8066_All	54.817	88.863	54.737	44.27
Unigene12024_All	81.033	86.857	111.487	163.677
CL3304.Contig1_All	76.6	92.407	30.71	84.99
Unigene2460_All	158.317	93.2	57.603	52.017
Unigene10220_All	69.6	87.777	53.987	39.527
Unigene10033_All	81.57	87.953	327.8	125.247
CL4730.Contig2_All	7.017	93.553	2.303	2.127
CL1626.Contig2_All	62.737	92.687	34.783	52.017
Unigene9973_All	37.453	90.13	40.84	63.29
CL3920.Contig2_All	38.427	92.487	260.827	136.207
Unigene4767_All	53.643	93.557	80.267	139.073
CL1263.Contig1_All	64.77	93.193	137.33	168.34
Unigene2908_All	76.24	77.423	48.433	33.233
Unigene8780_All	69.613	87.397	130.187	71.177
Unigene9862_All	106.113	92.727	110.287	65.627
CL3166.Contig4_All	149.257	95.78	2.153	2.52
CL4042.Contig1_All	93.953	96.383	65.223	61.42
CL3262.Contig1_All	42.94	104.26	25.637	26.873
Unigene11970_All	38.193	85.877	73.723	71.103
Unigene3794_All	89.237	91.523	103.98	63.617
Unigene7157_All	65.693	86.91	168.883	104.13
CL1406.Contig1_All	88.48	89.293	174.583	97.863
Unigene7996_All	60.827	92.86	82.083	66.223
Unigene5799_All	53.573	91.57	74.637	28.047
CL6886.Contig2_All	107.267	86.553	462.143	377.707
Unigene11300_All	34.42	92.397	36.083	37.203
Unigene8525_All	54.16	89.703	149.41	59.65
CL5370.Contig2_All	109.883	80.56	100.623	87.97
CL1606.Contig5_All	29.783	92.34	10.573	18.273
CL6082.Contig2_All	63.717	91.087	85.843	104.477
CL4949.Contig1_All	65.61	84.64	49.077	54.16
CL5896.Contig1_All	6.933	90.443	1.2	6.59
CL1847.Contig6_All	21.903	87.92	42.42	73.423
CL5471.Contig2_All	163.747	89.197	127.277	60.907
Unigene11268_All	192.643	74.783	106.513	83.007
Unigene9259_All	95.137	89.49	489.513	326.077
Unigene1200_All	91.853	89.187	60.99	54.25
CL4767.Contig4_All	205.02	89.44	187.953	280.82
Unigene7171_All	63.93	83.907	133.44	77.787
CL1887.Contig4_All	40.253	86.113	18.73	16.67
CL4979.Contig1_All	69.697	89.447	23.643	4.92
CL5221.Contig2_All	121.617	88.503	58.213	137.75
CL2859.Contig1_All	175.673	86.933	108.167	93.77
CL4920.Contig3_All	119.717	85.923	93.657	83.97
CL6645.Contig1_All	142.5	94.63	31.11	44.297
Unigene11312_All	71.47	88.563	33.397	26.85
CL4042.Contig2_All	87.54	87.257	44.95	44.31
Unigene10378_All	20.05	73.767	38.533	50.297
CL3590.Contig2_All	55.31	87.437	21.737	84.503
CL4531.Contig3_All	280.113	88.523	42.053	146.433
CL4861.Contig2_All	113.15	84.69	265.593	124.97
Unigene2117_All	39.427	84.98	113.11	41.25
CL1858.Contig5_All	14.887	74.273	2.373	3.007
Unigene1576_All	99.537	83.55	42.163	42.723
CL3178.Contig1_All	320.473	89.19	28.787	27.53
CL2477.Contig1_All	128.52	84.847	1.447	7.207
Unigene9873_All	39.883	85.317	82.97	57.51
Unigene11724_All	55.87	90.453	31.097	33.593
CL5801.Contig2_All	17.233	76.497	5.857	9.617
Unigene3162_All	110.64	86.56	55.663	47.877
Unigene11126_All	105.833	87.713	301.547	184.02
CL3047.Contig3_All	154.41	93.267	28.84	119.457
CL1804.Contig2_All	85.707	96.087	125.04	90.053
CL176.Contig3_All	128.167	89.383	223.363	519.153
CL1683.Contig2_All	87.183	84.337	90.76	41.777
CL6618.Contig1_All	91.673	83.237	78.613	50.97
CL6413.Contig2_All	17.717	87.53	15.08	36.223
CL5638.Contig1_All	12.61	83.853	9.177	16.677
Unigene11008_All	51.277	86.667	72.61	41.26
Unigene1864_All	208.423	87.55	82.053	138.787
Unigene7092_All	42.193	81.287	61.037	60.713
Unigene11756_All	45.857	91.063	40.883	42.093
Unigene2436_All	5.99	88.243	8.42	90.817
CL349.Contig2_All	26.163	90.527	84.133	57.897
CL1899.Contig2_All	17.103	85.423	0.29	0.343
CL6792.Contig2_All	67.457	84.74	233.7	146.907
Unigene10465_All	49.673	83.12	148.977	76.317
CL5830.Contig2_All	128.76	94.147	73.4	81.58
Unigene6276_All	30.15	84.433	91.557	75.143
CL4606.Contig1_All	93.097	84.793	92.793	58.683
CL5486.Contig1_All	61.43	86.967	20.04	46.97
CL258.Contig1_All	120.49	89.273	268.767	243.653
CL3649.Contig1_All	57.84	87.073	12.49	8.607
Unigene8535_All	54.76	82.787	111.37	65.633
CL3153.Contig1_All	101.973	83.137	7.673	3.727
Unigene6895_All	159.923	83.68	84.687	92.137
Unigene3345_All	170.44	83.153	2.953	4.02
Unigene8646_All	67.67	81.643	147.467	92.203
CL2678.Contig5_All	69.123	77.897	38.247	51.047
Unigene5776_All	126.887	85.707	37.227	74.107
Unigene485_All	58.217	83.027	93.29	88.637
CL4825.Contig1_All	45.717	84.06	9.137	84.263
CL1912.Contig2_All	25.597	85.46	33.067	22.963
CL5477.Contig2_All	70.3	89.903	184.013	146.19
CL1228.Contig1_All	62.567	84.58	45.65	163.74
CL3894.Contig1_All	121.057	87.47	62.743	69.327
CL185.Contig1_All	73.91	84.617	220.283	86.52
Unigene4880_All	469.023	91.357	32.17	50.04
CL2953.Contig2_All	52.453	84.38	55.787	73.037
CL2454.Contig1_All	43.527	78.9	15.913	23.97
CL4334.Contig1_All	292.37	87.88	75.64	75.03
Unigene5497_All	73.773	86.207	307.973	138.677
Unigene7178_All	94.383	88.383	551.927	629.023
Unigene9211_All	57.35	84.317	49.38	97.73
Unigene12367_All	13.97	76.643	15.147	27.433
Unigene2738_All	96.863	84.077	67.1	66.923
CL5076.Contig2_All	32.45	83.64	18.117	22.167
CL724.Contig5_All	12.063	81.577	1.11	2.97
CL5011.Contig2_All	57.8	82.37	31.367	59.46
CL4166.Contig1_All	62.117	96.827	8.08	95.387
CL5297.Contig1_All	123.603	80.357	30.273	29.983
CL992.Contig1_All	132.173	82.603	24.143	28.64
Unigene7822_All	94.66	86.763	114.657	202.303
CL4603.Contig1_All	99.72	83.443	81.55	133.023
CL3533.Contig3_All	98.387	82.73	43.333	56.633
Unigene2403_All	85.99	82.3	130.26	136.063
Unigene12348_All	165.35	82.84	65.803	367.077
CL2912.Contig1_All	53.37	79.813	2.6	8.18
CL6542.Contig1_All	54.757	83.503	429.617	222.077
Unigene9149_All	89.637	82.327	235.307	236.117
CL5466.Contig1_All	44.29	86.26	92.693	66.047
Unigene11186_All	107.813	83.413	43.663	25.313
Unigene11053_All	85.457	81.72	55.64	64.12
Unigene4875_All	44.023	79.083	248.173	218.563
Unigene6418_All	181.547	74.883	41.407	75.557
Unigene7274_All	55.95	84.793	54.37	60.643
Unigene6697_All	61.393	83.83	25.683	36.933
CL3221.Contig2_All	29.143	79.797	26.53	26.963
CL4673.Contig3_All	145.013	83.263	126.68	66.457
CL4007.Contig1_All	67.76	79.533	8.1	8.607
CL275.Contig3_All	57.587	79.94	67.553	124.04
CL2668.Contig1_All	23.797	73.06	1.513	1.27
CL876.Contig1_All	98.1	72.55	21.64	28.533
Unigene9128_All	54.96	89.763	112.173	77.093
CL3961.Contig1_All	99.563	80.673	181.56	112.16
CL343.Contig2_All	100.297	84.983	50.05	34.49
CL4377.Contig1_All	53.553	83.827	22.783	53.677
Unigene10867_All	58.81	76.943	66.38	55.853
CL5076.Contig1_All	33.95	83.94	10.11	15.59
CL2119.Contig2_All	120.64	81.133	73.833	29.887
Unigene7659_All	118.543	85.917	118.463	168.83
CL1004.Contig3_All	49.643	81.647	59.273	74.517
CL5855.Contig1_All	14.793	79.11	31.803	25.673
Unigene12393_All	88.09	84.66	93.167	140.433
Unigene5614_All	124.297	70.493	43.75	80.44
Unigene10989_All	56.24	79.55	105.313	260.747
CL6956.Contig2_All	71.12	82.517	141.987	248.16
CL2678.Contig3_All	42.203	92.233	14.85	43.19
CL4935.Contig1_All	326.177	84.477	21.063	3.887
CL4288.Contig3_All	168.733	79.09	13.837	52.787
CL1066.Contig1_All	3013.27	84.34	9.717	9.297
Unigene7107_All	38.453	79.727	13.853	8.187
Unigene5822_All	69.51	88.927	95.927	42.513
Unigene10029_All	61.98	80.167	165.67	92.597
CL3599.Contig3_All	22.87	81.51	9.24	8.7
CL1704.Contig1_All	52.88	77.287	40.61	80.763
CL1148.Contig1_All	42.993	81.99	24.203	43.16
CL311.Contig4_All	56.337	80.613	17.29	29.62
CL2502.Contig1_All	175.9	78.957	85.417	45.383
CL1920.Contig1_All	58.433	85.657	72.677	77.713
CL2248.Contig1_All	147.337	86.6	131.493	135.807
CL2728.Contig1_All	58.083	81.64	111.493	69.39
CL2570.Contig2_All	78.937	75.833	45.043	18.027
Unigene7706_All	53.777	78.307	134.427	108.307
Unigene3117_All	114.72	82.02	131.673	61.727
CL5747.Contig1_All	70.177	82.703	123.813	78.93
CL4598.Contig1_All	115.21	79.987	28.04	39.82
CL3032.Contig1_All	84.687	82.207	54.46	40.29
Unigene6262_All	54.8	78.083	183.99	70.357
CL2155.Contig2_All	63.053	83.037	40.15	45.157
CL6556.Contig1_All	60.987	80.13	165.407	126.617
CL6194.Contig1_All	69.65	78.433	36.163	53.327
CL4924.Contig2_All	50.393	78.437	22.573	37.623
CL2288.Contig3_All	54.66	81.223	103.783	82.397
CL1518.Contig1_All	68.01	83.527	99.42	44.713
CL1247.Contig3_All	49.91	81.86	63.853	118.613
CL5693.Contig1_All	135.577	81.777	38.54	143.793
Unigene666_All	87.777	82.557	182.163	161.627
CL209.Contig1_All	147.85	82.507	31.303	64.123
Unigene6882_All	72.273	77.713	77.497	108.713
Unigene5485_All	71.097	79.923	80.46	49.19
CL5748.Contig2_All	74.943	76.11	4.777	20.457
CL1094.Contig1_All	73.823	81.983	28.79	55.697
Unigene10493_All	19.1	83.613	36.717	81.19
CL5632.Contig1_All	47.9	78.147	153.307	126.323
CL349.Contig4_All	25.64	75.46	40.457	30.37
Unigene8849_All	42.36	75.3	47.607	30.57
CL6845.Contig1_All	60.057	78.02	42.14	66.943
CL5174.Contig2_All	97.773	79.987	113.45	64.837
Unigene3986_All	55.583	79.113	108.76	116.63
Unigene8239_All	117.263	83.493	172.183	134.467
Unigene351_All	43.223	76.497	108.11	78.91
CL1814.Contig2_All	49.5	80.937	16.19	14.76
Unigene3025_All	68.99	79.9	114.943	66.713
CL3977.Contig2_All	68.863	82.393	45.603	94.917
CL239.Contig5_All	283.987	91.573	0	1.81
CL6471.Contig1_All	94.183	82.19	117.023	78.907
Unigene11042_All	46.457	80.17	20.47	21.303
CL5856.Contig3_All	88.197	80.897	29.683	73.513
Unigene11266_All	83.463	76.51	181.017	86.167
CL2832.Contig1_All	69.707	77.053	372.95	111.953
CL5148.Contig2_All	216.7	75.633	15.783	10.893
CL2574.Contig2_All	82.16	75.447	87.547	95.25
Unigene8243_All	48.06	76.897	248.55	106.02
CL6027.Contig1_All	16.85	75.987	1.873	1.533
Unigene937_All	94.827	81.233	320.06	320.207
Unigene4763_All	69.92	75.457	236.353	227.377
Unigene4483_All	35.353	75.663	82.663	23.94
CL6195.Contig1_All	41.56	78.2	29.44	52.63
Unigene2592_All	49.597	87.08	6.783	43.31
Unigene4106_All	40.347	78.717	177.447	78.783
Unigene1486_All	55.493	80.08	22.777	22.52
Unigene11325_All	103.783	77.853	112.747	131.517
Unigene10202_All	44.687	79.19	43.733	37.327
Unigene8317_All	113.12	79.44	128.557	63.75
Unigene9146_All	94.907	76.57	55.933	73.287
CL2520.Contig1_All	25.143	82.363	60.647	75.447
Unigene10333_All	33.787	76.053	447.313	244.677
Unigene2625_All	87.57	77.877	44.51	35.313
CL399.Contig4_All	32.42	79.37	13.66	13.313
Unigene7018_All	28.09	78.62	14.343	15.73
Unigene11100_All	63.58	80.683	52.787	59.4
Unigene9180_All	29.313	76.073	45.593	73.88
Unigene11255_All	66.943	74.777	144.697	134.2
CL6163.Contig2_All	68.75	79.09	70.653	63.403
Unigene5750_All	71.893	81.193	95.52	43.357
Unigene4009_All	38.413	76.86	57.923	79.83
CL4809.Contig1_All	18.77	77.573	6.113	11.52
Unigene4412_All	75.69	78.167	88.683	93.36
CL3914.Contig6_All	65.707	78.17	18.773	14.617
Unigene7100_All	97.607	76.247	44.28	28.2
CL3923.Contig2_All	35.97	83.067	53.08	69.95
CL4658.Contig1_All	24.657	78.143	58.423	83.037
Unigene7313_All	67.293	82.323	342.297	251.203
Unigene7802_All	40.693	78.9	18.81	12.047
CL2152.Contig1_All	86.037	85.243	48.303	57.473
Unigene2007_All	84.233	82.557	425.257	345.06
CL6314.Contig2_All	83.28	79.39	149.003	93.037
CL23.Contig6_All	51.767	89.713	3.303	2.387
Unigene2013_All	48.85	78.76	242.11	209.31
Unigene5377_All	51.277	79.313	144.513	81.413
Unigene3361_All	99.187	75.82	6.627	9.12
Unigene10977_All	37.013	77.41	94.927	71.587
CL5900.Contig1_All	9.057	81.273	0.703	1.77
Unigene3577_All	81.06	79.69	41.87	66.147
Unigene11127_All	70.803	73.027	239.977	127.46
Unigene3880_All	38.977	77.213	55.803	111.727
Unigene8518_All	71.84	77.637	81.573	71.123
CL6169.Contig4_All	78.217	76.04	44.88	57.407
Unigene10512_All	69.127	74.823	233.99	125.013
Unigene2399_All	78.71	80.72	68.947	40.383
Unigene10179_All	58.007	76.583	39.507	48.52
CL4593.Contig1_All	15.363	79.627	68.08	41.103
Unigene8773_All	38.693	77.333	14.04	15.563
CL6904.Contig1_All	19.883	77.883	2.623	3.593
CL6449.Contig2_All	42.923	78.003	42.75	27.737
Unigene2070_All	54.737	80.043	101.817	71.117
CL2885.Contig1_All	56.463	83.507	209.333	79.203
CL2974.Contig1_All	85.74	78.727	24.093	143
CL4863.Contig1_All	43.337	75.243	757.747	190.38
Unigene2811_All	69.697	74.047	93.013	94.65
CL772.Contig2_All	65.353	80.017	118.543	96.87
CL1606.Contig1_All	18.787	81.423	2.21	14.167
Unigene498_All	62.04	77.997	27.867	173.337
CL3017.Contig3_All	41.017	75.797	115.157	84.01
Unigene434_All	66.513	76.523	131.207	79.327
Unigene2754_All	58.03	72.393	118.29	102.717
CL5332.Contig1_All	21.68	79.037	6.287	8.793
CL1220.Contig3_All	34.587	76.683	123.577	119.763
CL5508.Contig1_All	53.95	72.417	44.013	29.323
CL1847.Contig5_All	60.467	72.95	38.56	71.627
CL4753.Contig2_All	52.293	74.407	20.307	38.763
CL2685.Contig1_All	81.507	76.997	129.387	151.913
Unigene8655_All	40.13	75.8	98.557	62.443
Unigene4889_All	51.313	75.22	72.023	42.237
Unigene1896_All	94.287	79.027	138.77	106.813
Unigene6403_All	145.637	76.817	13.293	19.443
CL4458.Contig1_All	41.76	77.623	82.743	33.86
CL2786.Contig1_All	292.57	74.887	5.92	9.42
Unigene6802_All	95.297	79.29	64.503	48.757
Unigene5077_All	91.813	77.073	31.073	1008.09
Unigene7117_All	55.327	74.577	74.697	68.763
CL4920.Contig2_All	138.15	73.55	50.443	54.277
Unigene2500_All	87.117	78.123	37.933	29.98
CL6099.Contig1_All	77.8	77.673	202.957	125.643
CL3549.Contig2_All	36.68	73.797	30.083	77.65
CL5891.Contig2_All	51.517	77.697	289.347	300.347
Unigene9474_All	74.107	74.927	113.517	53.48
CL4860.Contig2_All	109.81	73.87	413.71	407.373
Unigene3650_All	58.277	72.697	47.433	35.2
CL1740.Contig2_All	58.627	73.93	92.647	112.873
Unigene5858_All	88.217	70.18	119.973	132.363
CL4339.Contig1_All	7.213	78.13	5.713	1.993
CL2221.Contig5_All	37.23	79.857	33.19	37.733
Unigene10058_All	18.23	76.993	72.843	77.43
CL3047.Contig1_All	80.22	76.593	25.83	97.733
CL5089.Contig2_All	75.613	72.083	105.55	71.337
Unigene3654_All	108.913	78.167	262.773	235.373
Unigene8768_All	62.137	74.87	15.617	25.51
CL5455.Contig1_All	58.89	76.687	5.827	10.697
Unigene5855_All	53.403	79.753	95.44	64.483
Unigene974_All	92.84	72.987	170.54	111.557
Unigene1063_All	23.133	68.323	40.12	48.06
Unigene8311_All	32.187	74.377	15.41	13.72
Unigene7953_All	96.787	75.997	19.577	92.493
Unigene778_All	45.457	75.367	116.163	71.003
Unigene219_All	56.513	70.607	124.797	89.507
CL6158.Contig1_All	53.69	73.28	86.313	126.447
CL6233.Contig1_All	59.927	71.683	52.8	24.283
CL2271.Contig1_All	77.86	73.87	127.257	290.413
Unigene11319_All	43.123	80.093	64.413	46.077
Unigene5243_All	296.783	79.707	71.857	29.633
CL156.Contig1_All	64.37	77.72	40.963	92.78
CL6905.Contig1_All	338.847	73.123	115.49	82.18
Unigene1962_All	71.597	76.787	50.967	74.023
CL224.Contig2_All	19.347	75.913	61.943	25.967
Unigene12346_All	20.103	71.78	211.547	103.663
Unigene8616_All	93.497	75.623	142.073	106.133
CL5167.Contig1_All	19.63	71.813	2.017	6.21
CL6236.Contig2_All	25.06	78.283	10.17	11.283
Unigene4629_All	63.34	75.44	133.84	257.877
CL5359.Contig2_All	48.653	79.557	17.547	11.257
Unigene5514_All	100.987	69.713	83.54	61.893
CL5315.Contig1_All	65.72	65.173	87.65	75.003
CL1661.Contig1_All	19.713	69.9	10.103	19.327
CL6063.Contig1_All	44.087	76	71.347	75.49
CL5604.Contig1_All	52.317	74.063	196.953	80.97
CL2603.Contig3_All	382.19	71.893	97.903	159.213
Unigene3583_All	50.193	77.623	101.717	99.573
Unigene2719_All	85.64	78.903	4.863	11.587
CL833.Contig19_All	59.3	79.867	25.903	20.55
CL1880.Contig6_All	35.857	62.847	10.797	14.533
CL6069.Contig2_All	94.953	72.97	348.95	167.493
Unigene12349_All	80.08	76.18	195.433	76.863
Unigene5339_All	25.273	72.493	192.267	106.573
CL2234.Contig2_All	46.537	78.383	68.297	24.553
Unigene11496_All	59.363	74.723	98.477	70.663
CL4679.Contig1_All	100.167	71.337	12.51	17.933
Unigene6465_All	94.68	72.827	122.12	64.427
Unigene2253_All	115.767	63.5	80.67	120.7
Unigene8555_All	89.28	72.373	117.733	70.293
Unigene4593_All	69.857	68.597	35.43	80.28
Unigene3267_All	104.537	69.107	19.87	65.673
Unigene3079_All	66.393	75.79	90.833	56.91
Unigene10357_All	138.71	68.617	60.627	88.413
Unigene5471_All	43.773	72.877	9.64	23.743
CL4920.Contig4_All	120.517	75.92	61.41	54.71
Unigene1401_All	78.98	76.4	182.19	975.75
Unigene2136_All	39.127	73.517	35.63	37.197
Unigene10960_All	81.807	69.263	256.957	169.86
CL6301.Contig2_All	71.56	70.137	112.627	73.997
CL5736.Contig1_All	62.883	71.437	1.087	10.753
CL3383.Contig3_All	19.523	71.99	17.553	24.087
CL5442.Contig1_All	45.83	76.467	73.957	64.44
Unigene4096_All	48.737	70.4	125.403	96.433
CL977.Contig1_All	44.133	71.48	26.29	17.603
Unigene11709_All	37.11	70	68.297	38.2
CL4394.Contig4_All	21.143	80.643	69.85	33.327
CL4717.Contig1_All	55.077	68.9	44.237	32.387
Unigene4407_All	58.927	70.353	252.263	179.19
CL3593.Contig1_All	60.017	70.19	43.31	117.79
Unigene10879_All	70.133	71.737	32.303	60.49
CL1972.Contig1_All	28.64	70.27	142.997	43.987
CL1432.Contig3_All	46.217	72.577	61.217	32.253
CL4221.Contig2_All	62.05	70.15	12.957	5.877
Unigene10193_All	64.6	72.643	76.283	48.967
CL4766.Contig1_All	63.36	70.287	2.743	11.84
CL4962.Contig1_All	32.417	66.98	5.5	5.993
Unigene7853_All	75.4	70.997	38.393	28.577
CL2678.Contig2_All	49.98	66.647	33.09	81.597
CL81.Contig6_All	113.453	75.69	335.18	262.27
Unigene1493_All	42.107	69.687	89.857	74.243
Unigene8725_All	36.163	70.48	110.663	42.827
CL1776.Contig2_All	63.12	68.697	43.84	22.44
Unigene6624_All	34.833	75.127	48.717	32.897
Unigene3982_All	189.953	69.96	48.043	43.197
Unigene3659_All	60.913	71.133	249.327	68.31
CL6839.Contig1_All	18.493	73.983	5.157	7.253
CL128.Contig2_All	51.467	67.733	27.103	30.973
CL5523.Contig2_All	30.047	73.237	35.593	103.723
CL3094.Contig3_All	17.967	66.81	0.697	13.493
Unigene9287_All	31.84	69.4	298.437	120.5
CL3431.Contig1_All	137.43	74.523	90.66	99.917
Unigene8227_All	71.613	69.33	190.277	130.653
CL4218.Contig2_All	57.697	70.183	44.073	63.77
CL4048.Contig3_All	43.347	69.267	22.39	16.707
CL1099.Contig3_All	26.687	69.557	205.39	75.71
CL3721.Contig3_All	103.343	70.54	37.293	129.65
Unigene9978_All	28.257	71.103	86.91	43.24
CL3742.Contig1_All	8.733	78.803	4.277	19.073
Unigene10152_All	45.403	66.843	281.183	132.463
Unigene1029_All	41.317	73.2	33.253	65.343
Unigene8979_All	67.067	71.057	28.67	27.207
CL5358.Contig1_All	67.37	66.74	54.8	30.87
Unigene5718_All	37.497	65.597	4.947	26.433
Unigene1190_All	58.773	73.533	53.787	68.48
Unigene841_All	150.823	69.61	65.4	200.39
Unigene9353_All	46.017	68.7	101.573	91.17
Unigene1325_All	55.167	71.343	84.467	94.663
CL1376.Contig7_All	73.767	70.463	5.4	6.077
CL6701.Contig2_All	100.907	66.63	98.727	61.517
CL3001.Contig1_All	98.147	71.947	78.863	114.5
Unigene8528_All	39.42	69.417	43.797	25.41
Unigene8302_All	95.51	73.267	56.757	30.003
Unigene6632_All	31.113	68.81	22.227	45.683
CL1238.Contig2_All	48.767	67.003	92.677	50.05
Unigene9324_All	31.68	70.6	64.413	39.867
CL860.Contig1_All	71.77	71.663	59.77	39.153
CL4901.Contig4_All	94.48	73.317	163.597	80.977
CL1719.Contig4_All	67.467	63.9	119.413	78.727
Unigene9116_All	78.57	68.607	132.047	90.983
Unigene7827_All	48.63	75.353	26.003	25.92
Unigene4599_All	43.37	66.953	62.537	37.523
Unigene1730_All	45.203	66.907	32.833	51.883
CL2435.Contig2_All	70.3	66.527	335.73	397.713
Unigene2188_All	31.503	70.8	14.147	47.567
CL2648.Contig3_All	64.357	69.46	70.803	54.847
CL2371.Contig2_All	18.677	64.647	82.59	43.177
CL3539.Contig3_All	66.487	69.737	81.24	48.69
Unigene7093_All	25.5	68.833	170.87	64.823
CL4490.Contig3_All	31.063	73.8	33.16	40.627
CL6322.Contig2_All	88.437	71.06	44.617	42.407
Unigene10231_All	101.127	68.99	79.233	98.757
CL6134.Contig3_All	294.74	67.56	4.153	5.753
CL1773.Contig3_All	8.867	61.717	18.387	5.453
Unigene10865_All	49.017	68.65	69.383	112.403
Unigene7861_All	72.32	69.627	36.407	33.843
CL7033.Contig1_All	90.857	69.45	107.79	70.757
CL2334.Contig5_All	42.62	67.407	23.76	10.283
Unigene11137_All	54.257	64.99	95.597	98.563
Unigene3182_All	50.01	68.863	49.19	39.49
CL4678.Contig2_All	37.173	70.037	44.917	30.557
Unigene12392_All	86.43	68.28	39.013	51.803
CL3198.Contig2_All	82.06	65.903	14.873	60.217
Unigene2896_All	48.783	69.213	85.857	72.1
Unigene1860_All	66.453	69.527	180.067	128.223
CL227.Contig3_All	42.543	65.627	60.957	36.487
Unigene3667_All	76.88	70.027	144.143	121.287
CL2337.Contig1_All	111.547	65.67	165.267	87.86
CL1981.Contig2_All	2.13	64.033	1.01	4.52
CL116.Contig3_All	42.027	69.49	48.367	27.683
CL4928.Contig1_All	26.737	68.667	11.33	44.413
Unigene11818_All	65.97	67.75	172.907	80.703
Unigene3440_All	73.337	65.37	111.597	95.353
Unigene6300_All	49.87	66.273	49.37	60.067
Unigene11343_All	36.84	71.313	222.49	94.313
Unigene5764_All	42.223	68.587	109.347	117.493
Unigene265_All	96.737	68.303	63.653	38.463
CL2163.Contig2_All	51.617	67.647	35.17	69.663
CL5285.Contig1_All	52.06	67.703	40.83	26.047
Unigene9566_All	4.36	65.357	137.167	43.847
Unigene5930_All	86.953	66.907	363.1	223.247
CL1626.Contig5_All	54.597	69.593	18.637	20.83
Unigene9963_All	18.38	67.18	8.773	27.55
CL6963.Contig1_All	70.907	66.803	45.867	32.523
CL5338.Contig1_All	25.55	65.81	55.653	48.84
CL1964.Contig1_All	90.583	63.96	37.137	13.453
Unigene7129_All	45.007	67.247	56.9	31.18
Unigene11052_All	40.633	69.343	46.317	116.783
CL5951.Contig2_All	55.197	65.95	74.66	53.66
Unigene14_All	578.977	61.16	3.87	22.06
Unigene7187_All	81.45	69.977	161.71	392.953
Unigene3020_All	71.99	65.79	71.813	100.96
Unigene1506_All	64.22	63.787	9.113	18.12
CL6537.Contig2_All	35.657	68.217	40.387	44.943
Unigene8610_All	57.867	67.03	133.97	53.927
Unigene973_All	58.947	66.27	51.93	34.487
CL3997.Contig3_All	337.267	64.947	7.78	88.81
CL2323.Contig2_All	9.627	65.477	39.27	84.357
CL478.Contig1_All	45.92	49.09	33.107	26.98
Unigene11346_All	108.523	64.837	2.247	18.64
CL811.Contig5_All	56.613	67.663	42.703	15.907
Unigene7337_All	54.583	64.117	13.983	21.89
Unigene12080_All	48.4	61.033	43.593	24.763
CL4149.Contig2_All	131.48	65.077	0	2.013
Unigene3107_All	62.193	68.75	93.717	55.177
CL3478.Contig1_All	56.18	64.553	273.027	177.897
CL2469.Contig4_All	33.38	65.633	72.293	29.577
CL2691.Contig1_All	38.21	72.127	78.313	39.863
CL170.Contig11_All	33.84	68.477	6.843	6.167
Unigene4597_All	51.81	64.73	102.203	113.96
Unigene9540_All	82.04	63.807	170.657	150.61
CL1012.Contig1_All	50.217	60.063	12.383	14.463
Unigene4424_All	197.443	67.96	44.75	38.09
CL4504.Contig1_All	182.13	70.227	120.297	23.533
CL531.Contig1_All	28.25	67.383	112.227	200.62
CL3935.Contig2_All	27.447	69.84	52.603	27.71
CL1004.Contig4_All	40.64	72.22	22.237	23.897
Unigene5161_All	82.633	64.013	20.567	15.463
CL5797.Contig4_All	41.407	63.117	227.54	256.593
Unigene8691_All	97.943	64.76	92.683	61.873
Unigene9215_All	85.013	64.647	44.37	39.853
CL4020.Contig3_All	64.907	66.43	97.647	119.49
Unigene10849_All	44.23	68.597	120.843	66.76
CL4953.Contig3_All	17.173	67.127	32.073	22.983
CL2992.Contig2_All	8.153	69.703	1.847	11.71
CL2348.Contig2_All	1.697	63.687	3.353	15.393
Unigene2693_All	131.67	65.323	124.483	55.54
CL2576.Contig4_All	70.737	67.017	4.053	7.513
CL4047.Contig2_All	71.817	66.967	40.837	60.42
Unigene4414_All	50.52	73.66	75.287	36.14
CL3155.Contig1_All	23.747	65.48	145.09	77.47
CL6413.Contig1_All	50	62.963	59.577	97.273
CL5523.Contig3_All	23.69	66.26	35.95	108.737
CL6550.Contig1_All	55.847	60.923	23.097	159.04
Unigene8810_All	79.983	58.54	145.327	101.83
Unigene10351_All	37.46	63.337	49.717	41.447
Unigene10741_All	43.347	66.97	52.56	51.483
Unigene11249_All	103.383	64.587	10.75	29.43
CL3672.Contig1_All	49.907	61.473	29.673	26.707
Unigene7497_All	42.407	69.35	30.437	36.277
CL864.Contig4_All	8.213	63.863	3.877	2.857
Unigene3428_All	43.377	66.297	150.97	94.43
Unigene9554_All	70.99	68.163	291.213	113.413
Unigene8310_All	39.647	66.67	115.937	59.587
CL3916.Contig1_All	91.63	62.63	12.093	56.857
CL4285.Contig2_All	45.97	68.253	45.683	40.823
CL6908.Contig1_All	8.413	63.57	7.747	15.843
CL3044.Contig2_All	56.283	54.693	11.343	21.48
CL166.Contig2_All	93.81	67.737	42.4	23.2
CL5468.Contig2_All	129.76	67.15	37.287	16.333
Unigene12007_All	29.123	62.917	34.993	15.89
Unigene11999_All	52.427	69.617	212.93	114.907
CL384.Contig1_All	70.94	66.067	53.567	42.653
CL6782.Contig2_All	46.223	67.723	59.92	36.243
Unigene435_All	47.14	66.527	135.29	108.687
CL1883.Contig3_All	93.32	69.7	13.387	43.28
Unigene11413_All	57.817	64.627	20.69	17.033
CL5113.Contig1_All	34.15	66.557	53.32	55.65
CL2611.Contig2_All	48.98	63.26	55.663	50.403
CL5616.Contig1_All	68.537	62.91	366.843	290.277
Unigene11171_All	50.317	65.113	309.277	207.647
CL1596.Contig3_All	56.49	61.937	88.617	56.703
Unigene4142_All	33.677	64.72	54.197	22.9
Unigene5757_All	48.07	64.377	105.823	51.15
Unigene3127_All	45.82	66.93	79.92	41.463
CL1804.Contig3_All	26.037	57.883	30.39	15.343
Unigene3063_All	63.72	62.777	69.023	153.2
CL5210.Contig2_All	63.95	63.54	47.397	23.18
CL3617.Contig4_All	77.817	64.45	43.11	42.727
CL1155.Contig2_All	49.037	59.513	23.037	45.85
Unigene9062_All	35.637	65.1	54.487	37.45
Unigene3340_All	71.533	62.243	62.217	94.693
Unigene5501_All	42.053	62.553	39.937	96.013
Unigene4630_All	82.427	64.383	74.943	59.593
CL5064.Contig1_All	71.953	66.417	60.777	82.813
Unigene8388_All	28.653	66.377	105.613	35.477
CL1780.Contig1_All	228.847	60.837	21.283	56.41
Unigene1980_All	65.837	64.633	77.227	62.273
Unigene5961_All	31.82	62.473	135.607	78.543
CL1488.Contig2_All	57.503	59.81	58.673	58.723
CL5492.Contig1_All	75.397	64.98	35.763	42.277
Unigene5728_All	45.92	65.11	16.133	25.607
CL3309.Contig2_All	27.063	64.283	10.65	6.463
CL3593.Contig2_All	61.063	65.247	14.263	20.34
CL6596.Contig1_All	21.397	59.177	4.057	1.52
Unigene8402_All	89.28	60.297	286.337	68.207
Unigene4812_All	31.68	63.293	77.06	37.96
CL6661.Contig2_All	122.237	65.41	38.21	133.863
Unigene2931_All	68.077	65.78	241.597	190.123
Unigene9293_All	209.51	63.677	418.55	165.373
Unigene10064_All	35.573	62.267	138.957	78.74
Unigene6844_All	64.883	63.637	284.293	79.19
CL2221.Contig1_All	54.877	66.117	52.723	31.777
Unigene6172_All	80.893	63.55	60.167	77.29
CL3444.Contig1_All	78.233	64.807	51.81	48.6
CL6987.Contig1_All	58.277	76.147	9.33	8.693
CL4041.Contig2_All	334.42	62.383	191.853	316.863
CL4007.Contig2_All	11.257	63.363	2.307	8.137
Unigene11032_All	20.16	64.117	29.037	17.307
Unigene5772_All	25.66	64.26	50.007	23.083
Unigene8387_All	67.487	65.57	321.673	325.773
Unigene12103_All	107.46	61.003	98.827	61.503
Unigene3998_All	78.717	63.37	70.203	58.383
CL4093.Contig1_All	91.107	63.86	138.683	82.19
CL3531.Contig8_All	18.62	68.167	61.467	37.77
CL2050.Contig2_All	16.933	73	9.367	16.8
Unigene9255_All	51.397	63.677	63.51	78.16
Unigene1361_All	61.153	60.36	3.113	5.47
Unigene7613_All	22.84	62.3	20.107	16.057
Unigene2197_All	31.14	62.617	44.45	20.447
CL1847.Contig4_All	48.04	65.407	13.707	11.55
CL4493.Contig2_All	51.81	61.943	117.357	70.423
Unigene8567_All	81.933	61.557	7.823	11.827
Unigene11512_All	70.21	65.43	141.367	38.74
CL6608.Contig1_All	52.77	64.423	149.357	91.417
CL6420.Contig1_All	33.97	62.563	102.903	71.077
Unigene9193_All	69.09	59.387	108.903	50.66
CL1662.Contig1_All	39.597	61.477	80.82	48.45
Unigene11505_All	291.553	64.227	229.2	132.27
Unigene8575_All	26.32	64.33	248.623	114.437
CL4713.Contig2_All	48.703	63.287	0.58	0
CL5024.Contig2_All	69.667	64.78	164.38	82.12
Unigene6289_All	56.003	58.65	25.397	34.21
Unigene9173_All	15.467	70.617	38.383	28.967
CL5922.Contig2_All	24.793	64.92	15.097	5.593
Unigene12357_All	28.6	63.5	13.077	5.947
CL3630.Contig4_All	17.313	63.363	1.757	4.143
Unigene7355_All	33.113	63.733	106.727	68.143
CL2392.Contig1_All	39.617	63.59	49.7	27.977
CL3550.Contig1_All	57.243	57.83	49.353	68.393
CL6695.Contig1_All	17.743	62.59	17.137	15.103
CL4449.Contig3_All	31.06	64.573	21.49	59.26
CL6549.Contig3_All	53.857	65.453	125.137	71.43
CL1988.Contig2_All	44.83	59.173	52.953	63.327
CL6412.Contig1_All	64.74	63.31	54.807	24.927
CL4531.Contig2_All	14.783	62.507	2.783	27.37
CL2995.Contig2_All	39.667	62.943	38.79	39.827
Unigene1865_All	47.98	60.927	56.737	58.333
Unigene777_All	43.42	62.213	45.987	50.557
CL138.Contig9_All	577.947	61.64	95.307	4.697
Unigene6892_All	39.72	61.787	55.29	43.173
Unigene5496_All	37.553	64.13	75.513	36.377
CL6741.Contig1_All	24.197	62.887	22.793	23.973
Unigene10206_All	33.557	59.753	39.797	45.463
CL6268.Contig5_All	111.157	62.79	31.723	45.223
Unigene8539_All	64.093	63.803	46.047	6.53
Unigene12390_All	62.16	59.143	88.043	112.333
CL5281.Contig2_All	19.92	63.097	218.507	72.67
CL3127.Contig2_All	83.933	62.83	28.303	35.6
CL4647.Contig2_All	42.063	65.073	146.437	63.737
Unigene6672_All	59.077	58.543	20.977	12.5
CL2336.Contig1_All	71.143	61.397	68.83	126.753
CL5782.Contig2_All	55.343	62.01	56.65	141.807
CL3267.Contig1_All	45.457	60.217	46.123	12.513
CL793.Contig1_All	139.517	61.417	52.36	49.303
CL221.Contig1_All	55.537	62.867	66.977	64.803
Unigene2426_All	28.98	62.807	25.21	22.077
CL2821.Contig3_All	48.53	65.15	16.187	29.617
CL4180.Contig1_All	137.907	52.227	119.673	143.6
CL3344.Contig3_All	30.123	62.053	44.407	26.263
Unigene204_All	31.633	60.35	598.603	61.957
CL3767.Contig2_All	64.88	56.59	92.3	31.01
Unigene3969_All	45.173	57.34	115.833	78.3
CL1391.Contig2_All	134.353	63.707	36.273	21.013
CL2567.Contig1_All	27.527	48.733	2.663	2.343
Unigene8283_All	44.22	62.537	98.597	104.68
Unigene11417_All	206.573	59.957	5.067	9.007
CL876.Contig10_All	223.26	58.89	60.78	55.413
CL3029.Contig2_All	45.373	59.22	27.25	39.61
Unigene4585_All	63.923	60.343	122.247	107.707
Unigene3134_All	58.03	68.58	139.643	64.44
Unigene3572_All	21.75	63.367	15.587	11.543
CL1511.Contig2_All	22.347	59.06	6.743	8.663
CL3930.Contig2_All	51.32	64.927	66.577	205.587
Unigene9563_All	75.427	62.907	47.133	49.99
Unigene2933_All	44.523	61.873	48.78	26.623
Unigene6007_All	37.87	62.463	113.84	68.353
CL4473.Contig4_All	41.32	56.68	206.367	128.85
CL5552.Contig1_All	25.273	59.093	130.123	94.673
CL6139.Contig3_All	57.347	66.103	269.4	268.677
CL5236.Contig1_All	12.617	54.903	23.91	11.16
CL2800.Contig2_All	49.557	56.617	5.52	14.253
CL3243.Contig2_All	93.857	54.29	125.747	57.723
Unigene4917_All	35.94	60.137	6.623	4.283
CL2489.Contig2_All	35.137	59.323	226.073	160.74
Unigene5880_All	32.587	63.37	41.967	33.2
CL6268.Contig2_All	144.477	61.35	29.873	33.937
Unigene8621_All	63.57	55.453	42.56	70.91
Unigene8975_All	39.477	57.63	85.61	82.51
Unigene9141_All	60.32	60.42	39.46	46.993
Unigene8245_All	63.533	59.453	674.287	703.19
CL1217.Contig5_All	40.04	62.323	53.697	61.633
CL4764.Contig1_All	53.117	59.873	151.29	86.847
Unigene1794_All	1218.4	58.497	149.883	4.18
Unigene8605_All	52.993	61.98	96.003	101.953
Unigene10534_All	77.443	59.933	14.057	29.25
CL2387.Contig1_All	222.023	58.09	0.303	0.457
CL4812.Contig1_All	54.723	61.293	43.373	59.177
CL1896.Contig3_All	80.733	59.37	70.163	101.02
Unigene8871_All	37.71	58.567	34.447	49.793
CL6994.Contig1_All	56.973	59.743	56.83	61.167
Unigene2430_All	19.7	60.72	32.957	21.65
CL6995.Contig1_All	61.457	60.55	23.123	24.403
CL460.Contig1_All	36.363	58.277	123.253	47.16
CL23.Contig7_All	48.523	76.76	0.363	0.77
CL6248.Contig3_All	32.34	56.86	15.1	15.31
Unigene10766_All	100.65	59.27	33.317	36.277
Unigene8626_All	77.4	55.747	68.397	75.12
Unigene10483_All	57.987	61.397	49.54	35.173
Unigene1557_All	45.737	56.663	60.01	45.84
Unigene6196_All	24.967	59.02	169.797	91.44
CL199.Contig1_All	159.843	59.603	334.377	316.657
CL4651.Contig1_All	35.373	58.43	38.027	48.877
Unigene4422_All	44.877	58.977	29.973	36.45
CL5932.Contig2_All	32.643	55.21	318.207	89.093
Unigene2121_All	49.633	59.627	45.017	54.39
CL1247.Contig2_All	47.67	56.65	43.71	39.887
Unigene10714_All	14.293	55.297	13.333	15.257
CL6009.Contig2_All	71.377	62.133	66.273	75.25
CL2715.Contig3_All	80.13	61.143	75.603	55.967
CL4375.Contig3_All	53.143	59.173	33.003	81.92
CL2183.Contig5_All	68.55	59.363	35.337	139.22
CL4976.Contig1_All	50.97	60.283	58.237	39.07
Unigene5354_All	74.42	57.467	109.177	124.467
CL124.Contig2_All	37.17	57.697	41.443	46.237
Unigene9733_All	159.73	59.637	19.373	170.36
CL653.Contig1_All	53.32	57.783	9.913	12.107
Unigene7179_All	40.22	55.05	128.857	76.16
CL6783.Contig1_All	70.69	62.55	125.423	76.277
CL6157.Contig1_All	53.093	59.627	13.2	43.197
CL2742.Contig1_All	71.433	59.157	104.85	97.733
Unigene7482_All	34.62	55.65	29.823	70.48
Unigene5713_All	68.357	61.19	99.73	87.603
CL5776.Contig1_All	36.78	58.64	245.51	116.003
CL5283.Contig1_All	25.357	56.447	31.963	18.91
CL1154.Contig2_All	3.86	52.087	2.807	4.117
CL6094.Contig1_All	57.897	62.84	64.58	50.45
CL5141.Contig2_All	37.223	62.993	37.967	48.63
Unigene2696_All	48.02	60.04	51.187	51.473
Unigene11209_All	43.013	61.473	214.903	79.173
Unigene8637_All	95.697	65.62	243.027	130.403
CL2891.Contig4_All	199.947	61.613	3.74	4.433
Unigene2505_All	39.803	60.91	19.047	21.393
Unigene7559_All	47.737	57.71	102.727	57.017
CL3916.Contig2_All	67.253	59.673	6.747	23.137
CL6679.Contig3_All	39.36	57.817	25.54	34.453
Unigene474_All	31.847	56.59	288.58	119.127
Unigene7281_All	85.55	62.16	149.707	219.17
CL5513.Contig2_All	52.273	55.457	99.51	85.247
CL6268.Contig1_All	145.287	63.393	29.58	36.027
CL1488.Contig5_All	26.037	59.717	20.627	16.93
Unigene5745_All	52.03	60.147	83.433	106.083
CL791.Contig1_All	682.803	66.92	31.42	20.433
CL4983.Contig3_All	98.51	64.9	0.127	5.717
Unigene4476_All	15.687	57.99	4.457	8.68
Unigene1610_All	49.857	41.72	174.247	218.317
Unigene4619_All	231.677	55.11	86.28	187.843
CL806.Contig3_All	37.033	59.9	20.957	14.527
Unigene12026_All	95.763	56.167	63.687	96.96
CL3765.Contig3_All	76.687	59.77	42.07	32.543
CL5540.Contig2_All	39.96	58.177	558.65	253
Unigene843_All	110.107	58.383	15.833	75.35
Unigene12017_All	162.173	56.423	159.907	959.903
Unigene833_All	32.043	53.74	62.113	45.98
CL806.Contig2_All	33.353	61.41	19.08	14.42
CL5695.Contig2_All	80.42	58.06	1246.7	570.54
Unigene8004_All	43.927	55.743	21.153	33.913
CL2723.Contig1_All	46.253	56.873	35.543	53.56
Unigene7061_All	27.127	57.317	3.507	14.247
CL2821.Contig2_All	21.527	58.28	15.223	16.323
Unigene10075_All	29.04	58.217	133.67	176.143
CL2693.Contig1_All	42.087	59.027	74.2	68.16
Unigene8726_All	46.557	58.783	201.007	116.537
Unigene6437_All	76.137	62.563	55.467	47.937
Unigene9557_All	99.377	57.977	347.447	139.197
CL5769.Contig2_All	37.363	56.59	87.027	65.47
Unigene10156_All	27.923	55.543	64.827	29.827
Unigene496_All	8.987	60.387	7.003	5.55
CL4842.Contig1_All	42.053	57.157	79.307	46.07
Unigene8016_All	59.46	60.897	37.93	30.623
Unigene6625_All	39.377	56.143	59.7	67.073
Unigene608_All	51.83	56.533	47.563	74.243
CL347.Contig1_All	44.06	57.73	150.193	46.25
Unigene1875_All	82.747	59.353	165.46	149.123
CL3598.Contig1_All	36.693	58.467	65.12	41.363
Unigene7913_All	59.723	58.657	127.373	68.427
CL5254.Contig2_All	44.047	59.32	61.947	50.147
CL6796.Contig2_All	82.34	54.51	25.557	51.43
CL6705.Contig2_All	84.06	59.177	90.5	54.75
CL2196.Contig2_All	49.533	53.33	4.5	25.89
CL6876.Contig2_All	32.457	57.47	38.76	31.017
CL6481.Contig1_All	38.183	58.427	82.193	44.483
Unigene3887_All	12.977	57.103	3.967	263.327
Unigene11170_All	91.063	57.57	102.86	277.607
CL5707.Contig1_All	87.777	56.78	30.907	24.913
Unigene7533_All	27.127	55.31	213.6	79.12
CL3911.Contig2_All	11.657	62.927	0.22	4.723
CL5889.Contig2_All	41.78	61.93	84.013	37.387
Unigene9358_All	59.637	60.69	58.56	66.007
Unigene752_All	70.4	60.543	68.603	54.303
Unigene58_All	24.017	60.25	7.647	19.837
CL4377.Contig2_All	31.16	50.837	9.537	24.257
CL3861.Contig1_All	35.793	55.84	127.797	62.16
Unigene6109_All	105.113	56.883	10.257	6.903
Unigene8500_All	48.753	56.8	12.193	108.957
Unigene10858_All	33.757	57.913	55.323	76.587
CL2264.Contig2_All	24.6	54.24	46.297	32.903
CL951.Contig1_All	83.47	56.82	70.98	58.737
CL3617.Contig2_All	67.947	56.813	37.98	36.977
Unigene8983_All	50.73	56.83	175.557	144.45
CL694.Contig2_All	26.31	53.31	21.71	5.26
Unigene8705_All	64.973	59.087	109.823	44.383
CL4869.Contig2_All	97.833	54.77	55.94	28.583
CL6693.Contig3_All	54.037	62.107	59.557	38.593
CL5200.Contig1_All	194.95	59.533	38.167	35.18
Unigene10195_All	56.443	57.743	78.037	79.947
CL4176.Contig1_All	318.877	58.467	105.347	11.177
CL247.Contig4_All	41.08	56.493	32.647	73.037
CL6647.Contig1_All	48.01	58.547	27.837	21.937
CL2982.Contig2_All	49.603	58.533	1.58	7.333
CL55.Contig1_All	83.65	63.903	191.47	84.433
CL6272.Contig1_All	35.977	48.257	36.823	9.997
Unigene11940_All	50.32	56.837	18.483	49.957
Unigene7575_All	45.793	56.47	199.48	72.847
Unigene7640_All	208.677	55.077	159.65	215.177
Unigene5753_All	47.327	56.89	36.737	52.64
Unigene2157_All	5.163	55.447	1.37	0.66
CL1474.Contig3_All	25.587	56.663	65.87	28.73
CL1856.Contig2_All	4.52	59.73	9.543	17.613
CL1138.Contig4_All	30.303	54.957	16.633	4.1
Unigene8825_All	36.38	59.813	172.26	105.747
CL1464.Contig3_All	66.233	59.133	67.6	54.397
Unigene10228_All	41.9	53.94	73.217	27.643
Unigene9342_All	52.913	55.26	28.687	44.783
Unigene9890_All	35.333	54.57	52.72	25.083
Unigene9297_All	77.05	57.28	44.133	32.543
Unigene11753_All	96.647	59.733	93.21	73.717
CL1801.Contig1_All	108.3	58.837	203.477	78.857
Unigene6750_All	149.18	56.247	40.997	37.193
Unigene6822_All	58.993	55.333	61.08	64.62
Unigene9867_All	26.687	55.663	53.377	20.343
Unigene3457_All	75.45	50.947	81.45	218.31
CL2582.Contig2_All	132.457	55.013	9.067	18.54
CL4766.Contig2_All	30.07	59.397	41.657	36.43
CL2647.Contig1_All	51.47	56.19	65.407	85.273
Unigene4113_All	40.82	54.6	119.477	91.467
Unigene11016_All	66.103	57.167	27.487	25.633
Unigene9386_All	31.323	57.373	25.473	41.54
CL43.Contig37_All	79.533	59.843	33.923	30.01
CL3284.Contig1_All	69.937	55.337	132.957	97.187
CL5427.Contig1_All	147.5	57.86	32.783	32.167
Unigene6430_All	67.673	54.68	31.837	44.917
CL6480.Contig2_All	71.7	55.443	200.073	67.263
Unigene547_All	38.353	57.863	103.793	55.933
Unigene3477_All	40.643	58.647	29.247	17.07
Unigene11099_All	66.507	59.593	73.63	34.073
Unigene7402_All	33.143	56.803	83.663	41.963
CL6206.Contig1_All	116.353	55.437	167.2	66.3
Unigene3669_All	76.503	56.863	16.077	70.157
Unigene9206_All	59.577	54.537	60.933	38.887
Unigene4833_All	118.513	56.63	320.417	584.927
Unigene6167_All	464.613	46.263	65.393	18.93
CL2976.Contig2_All	37.293	53.367	17.773	10.183
Unigene3462_All	15.57	62.367	3.367	7.037
Unigene7671_All	35.06	51.673	10.483	13.073
Unigene6246_All	58.223	53.35	6.13	20.417
CL4388.Contig3_All	42.303	49.17	24.443	17.97
CL1557.Contig4_All	88.61	51.103	6.583	6.7
CL351.Contig3_All	26.257	58.58	67.307	70.81
CL1313.Contig1_All	54.94	53.597	88.987	15.71
CL435.Contig2_All	54.107	50.623	25.157	18.003
CL4605.Contig1_All	33.18	52.483	85.213	48.043
CL5801.Contig1_All	76.38	61.597	79.007	56.777
Unigene9315_All	60.883	54.27	33.703	20.217
Unigene11706_All	40.137	54.93	35.403	28.363
CL7011.Contig2_All	5.27	56.103	1.893	2.68
CL1626.Contig4_All	34.883	53.35	14.677	24.047
Unigene8373_All	53.733	53.09	81.237	104.667
Unigene3569_All	34.61	54.577	35.993	26.833
CL6406.Contig1_All	50.097	52.313	1.57	0.24
Unigene7600_All	44.79	57.343	33.027	23.077
CL5471.Contig3_All	113.5	54.97	71.77	43.607
CL721.Contig4_All	42.383	52.07	67.97	109.937
CL1558.Contig1_All	7.177	54.76	5.653	4.3
CL2385.Contig1_All	129.2	52.457	1177.94	351.323
Unigene8553_All	27.47	53.42	59.29	43.64
CL1792.Contig3_All	45.81	52.19	44.43	80.187
Unigene6132_All	37.467	52.357	202.843	84.703
CL4400.Contig2_All	53.12	55.99	35.133	28.4
Unigene4023_All	29.683	56.32	48.183	43.18
CL1130.Contig2_All	31.39	55.783	7.227	10.14
CL1058.Contig2_All	55.463	54.51	77.593	49.287
CL4171.Contig2_All	44.78	55.473	70.147	71.573
CL5854.Contig2_All	37.883	57.793	63.19	39.167
CL606.Contig4_All	167.047	60.537	18.14	19.61
CL3537.Contig3_All	43.097	60.587	22.053	26.767
CL1022.Contig3_All	41.47	55.617	146.723	79.103
CL586.Contig2_All	29.147	51.43	21.027	15.773
CL3885.Contig1_All	21.107	51.023	0.87	1.323
CL2521.Contig1_All	48.997	53.947	165.837	64.683
Unigene7977_All	49.407	54.867	87.023	61.513
Unigene4098_All	47.67	47.683	136.507	142.857
Unigene6431_All	26.27	55.397	74	48
Unigene8797_All	48.283	56.427	40.153	31.403
CL3154.Contig1_All	55.357	51.52	191.537	165.42
CL6091.Contig1_All	42.02	54.743	99.663	53.847
CL6689.Contig2_All	26.393	54.797	17.78	18.597
Unigene384_All	38.993	55.08	20.183	40.64
CL5041.Contig1_All	45.717	53.99	81.203	49.43
Unigene5210_All	100.713	58.96	50.587	79.653
Unigene5774_All	30.57	52.32	51.44	33.24
Unigene283_All	20.55	55.163	105.147	55.08
CL6717.Contig1_All	32.937	55.54	132.373	51.247
Unigene5101_All	31.443	51.593	77.427	19.033
CL6024.Contig2_All	66.23	51.477	54.433	107.31
CL6822.Contig3_All	59.677	55.16	51.733	42.71
CL2889.Contig1_All	44.613	43.32	166.033	71.75
CL6216.Contig1_All	68.093	54.163	32.06	81.517
Unigene6012_All	48.587	56.02	227.91	93.95
CL2568.Contig1_All	31.067	53.86	118.517	53.233
CL3667.Contig1_All	33.32	54.51	75.723	85.533
Unigene7134_All	114.523	50.81	555.673	386.7
CL5128.Contig3_All	66.333	54.13	80.343	37.063
CL4637.Contig2_All	42.763	52.25	49.203	20.473
CL837.Contig5_All	87.933	53.77	22.66	33.367
Unigene3360_All	40.273	58.043	173.51	56.607
CL2698.Contig3_All	55.443	52.67	20.74	17.357
CL4339.Contig2_All	39.663	55.027	10.667	4.44
Unigene6467_All	49.747	52.597	51.483	41.18
Unigene8534_All	15.453	53.177	35.287	29.807
CL5164.Contig2_All	34.35	56.42	130.99	61.5
Unigene1825_All	39.03	51.05	174.213	37.717
CL2212.Contig1_All	23.657	51.5	41.387	20.473
Unigene2434_All	54.707	56.91	14	12.587
CL2678.Contig1_All	9.203	55.187	0.853	1.22
CL6844.Contig2_All	19.4	51.79	92.43	63.487
CL4722.Contig1_All	38.187	51.053	25.83	19
CL6747.Contig1_All	25.86	52.957	100.5	59.717
CL3527.Contig1_All	25.403	52.683	34.287	59.403
Unigene10212_All	47.363	56.07	89.333	56.987
CL2971.Contig2_All	66.087	53.32	19.35	41.19
CL189.Contig2_All	30.977	47.163	20.423	11.37
CL4700.Contig1_All	72.49	52.427	15.133	13.32
Unigene7044_All	19.39	59.883	36.943	23.16
Unigene5383_All	85.927	49.373	78.57	48.827
CL610.Contig6_All	8.933	51.677	4.33	26.9
Unigene6228_All	48.97	51.513	79.737	40.36
CL2661.Contig2_All	47.947	51.237	38.577	53.187
Unigene10758_All	25.517	48.383	92.127	63.64
Unigene7503_All	39.37	54.017	52.59	47.427
Unigene5180_All	28.303	53.13	92.317	53.497
Unigene3562_All	45.523	48.643	18.027	15.897
CL760.Contig1_All	48.083	52.397	121.66	45.537
Unigene492_All	27.147	51.593	8.34	58.733
CL6214.Contig1_All	30.14	55.517	66.213	29.237
CL5339.Contig3_All	40.007	54.35	22.553	31.987
CL5143.Contig1_All	27.343	53.45	144.987	44.453
Unigene4419_All	37.017	53.84	475.37	256.893
Unigene11062_All	48.427	51.81	59.95	68.15
Unigene8323_All	42.507	54.327	22.917	26.613
CL929.Contig1_All	73.82	53.573	97.663	58.763
Unigene9298_All	57.25	48.41	76.423	56.48
CL1155.Contig1_All	50.533	55.467	7.247	48.347
Unigene9888_All	60.017	53.73	9.353	5.233
CL6135.Contig2_All	35.253	52.063	53.197	37.763
CL5452.Contig1_All	35.973	54.537	98.003	52.863
Unigene3146_All	53.507	51.263	105.853	59.78
Unigene7655_All	36.077	56.443	62.193	32.273
CL4763.Contig1_All	48.03	51.223	183.097	97.647
CL3533.Contig1_All	69.64	51.68	30.407	43.477
CL3059.Contig2_All	52.213	53.92	181.85	243.557
CL4539.Contig4_All	14.717	53.25	12.197	15.15
Unigene10053_All	29.917	52.653	101.607	34.53
Unigene11252_All	29.89	51.91	120.82	62.857
CL2603.Contig2_All	229.973	53.057	82.37	56.15
CL2190.Contig3_All	183.387	53.42	172.75	43.877
Unigene7669_All	27.13	54.567	77.98	56.697
CL3412.Contig1_All	29.107	51.693	51.827	32.733
CL873.Contig1_All	58.463	49.38	64.45	42.303
Unigene3297_All	61.09	51.87	49.92	36.823
CL2221.Contig9_All	18.24	46.53	21.557	13.487
Unigene4645_All	16.543	48.603	19.633	10.88
Unigene8962_All	36.737	54.123	63.413	36.707
CL5455.Contig2_All	19.437	50.253	5.61	1.837
Unigene12365_All	28.573	56.89	14.803	8.257
Unigene5741_All	61.16	44.213	93.153	42.183
CL1834.Contig10_All	16.553	48.173	12.2	16.08
Unigene11509_All	63.427	50.957	41.073	47.56
CL6200.Contig1_All	24.413	53.073	9.043	17.677
Unigene4154_All	41.937	53.033	95.05	28.293
CL5023.Contig1_All	60.33	55.327	5.307	3.397
Unigene11133_All	33.957	49.17	17.743	11.113
Unigene3069_All	27.353	49.993	48.64	20.943
Unigene3587_All	32.34	52.107	77.553	44.51
CL2813.Contig1_All	39.98	54.74	70.417	35.78
CL5207.Contig1_All	41.82	50.8	95.047	59.75
Unigene9090_All	58.143	49.56	163.93	36.597
Unigene3364_All	48.487	52.747	125.697	73.397
Unigene11298_All	72.13	53.247	113.84	131.743
Unigene8034_All	19.817	50.847	49.39	42.95
CL4624.Contig2_All	62.223	53.773	41.827	57.243
Unigene504_All	41.14	49.103	9.427	23.347
CL933.Contig2_All	50.073	50.033	29.887	34.58
Unigene9178_All	39.2	53.93	113.493	50.723
CL404.Contig1_All	111.693	52.257	10.367	194.287
Unigene8292_All	33.207	48.81	56.847	34.957
CL2891.Contig6_All	267.283	50.913	7.323	8.8
[truncated: 28,557 more rows]
